# Supplementary material for: Crystal structure, Hirshfeld surface, DFT, mol­ecular docking of 1-[(6-tert-butyl-2-oxo-2H-chromen-4-yl)meth­yl]-4,4-di­methyl­piperidine-2,6-dione and cytotoxic effects on breast cancer (MDA-MB 231), human alveolar basal epithelial (A549) cell lines
Source: Acta Crystallogr E Crystallogr Commun. 2025 Feb 25;81(Pt 3):257–63. doi: 10.1107/S2056989025001550 (PMC11891594; doi:10.1107/S2056989025001550)
Supplement: Supplementary file 1 [file e-81-00257-sup1.cif]

##############################################################################
#                                                                            #
# This CIF contains the data in a paper accepted for publication in          #
# Acta Crystallographica Section E. It conforms to the requirements of       #
# Notes for Authors for Acta Crystallographica Section E, and has been       #
# peer reviewed under the auspices of the IUCr Commission on Journals.       #
#                                                                            #
# Full details of the Crystallographic Information File format               #
# are given in the paper "The Crystallographic Information File (CIF):       #
# a New Standard Archive File for Crystallography" by S. R. Hall, F. H.      #
# Allen and I. D. Brown [Acta Cryst. (1991), A47, 655-685].                  #
#                                                                            #
# The current version of the core CIF dictionary is obtainable from          #
# ftp://ftp.iucr.org/pub/cif_core.dic.                                       #
#                                                                            #
# Software is freely available for graphical display of the structure(s)     #
# in this CIF. For information consult the CIF software page                 #
# http://www.iucr.org/resources/cif/software.                                #
#                                                                            #
# This file may be used for bona fide research purposes within the           #
# scientific community so long as proper attribution is given to the journal # 
# article from which it was obtained.                                        #
#                                                                            #
##############################################################################
data_I
_audit_creation_method     'SHELXL-2018/3'
_journal_date_recd_electronic     2025-02-11
_journal_date_accepted     2025-02-19
_journal_name_full     'Acta Crystallographica, Section E'
_journal_year     2025
_journal_volume     81
_journal_issue      1
_journal_page_first     0
_journal_page_last     0
_journal_paper_category     GO
_journal_paper_doi     10.1107/S2056989025001550
_journal_coeditor_code     NX2021
_publ_contact_author_name     'B.S. Palakshamurthy'
_publ_contact_author_address
;
Department of PG Studies and Research in Physics, Albert Einstein Block, UCS,
Tumkur University, Tumkur, Karnataka-572103, .
India
;
_publ_contact_author_email     palaksha.bspm@gmail.com
_publ_contact_author_fax     ?
_publ_contact_author_phone     ?
_publ_section_title
;\
Crystal structure, Hirshfeld surface, DFT, molecular docking of
1-[(6-<i>tert</i>-butyl-2-oxo-2<i>H</i>-chromen-4-yl)methyl]-4,4-\
dimethylpiperidine-2,6-dione and cytotoxic effects on breast cancer (MDA-MB
231), human alveolar basal epithelial (A549) cell lines
;
_publ_section_title_footnote     .
loop_
    _publ_author_name
    _publ_author_footnote
    _publ_author_address
    'Sunitha Kumari, M.' .
;
Department of Physics, Yuvaraja's College, University of Mysore, Mysore
570005, Karnataka,
India
;
    'Harish Kumar, M.' .
;
Department of Physics, Yuvaraja's College, University of Mysore, Mysore
570005, Karnataka,
India
;
    'Deevith, D. V.' .
;
Dr. B. R. Ambedkar Medical College, Gandhi nagar, Kadugondanahalli,
Bangalore-560045,
Karnataka,
India
;
    'Devarajegowda, H. C.' .
;
Department of Physics, Yuvaraja's College, University of Mysore, Mysore
570005, Karnataka,
India
;
    'Palakshamurthy, B. S.' .
;
Department of PG Studies and Research in Physics, Albert Einstein Block, UCS,
Tumkur University, Tumkur, Karnataka-572103,
India
;
_publ_section_synopsis
;
The title compound was synthesized by S~N~2 reaction of bromomethyl coumarin
with 4,4-dimethylpiperidine-2,6-dione. Its crystal structure was determined
and a Hirshfeld surface analysis was performed along with DFT, molecular
docking and biological activity studies.
;
_chemical_name_systematic
;\
1-[(6-<i>tert</i>-Butyl-2-oxo-2<i>H</i>-chromen-4-yl)methyl]-\
4,4-dimethylpiperidine-2,6-dione
;
_chemical_name_common     ?
_chemical_formula_moiety     'C21 H25 N O4'
_chemical_formula_sum     'C21 H25 N O4'
_chemical_formula_iupac     'C21 H25 N O4'
_chemical_formula_weight     355.42
_chemical_melting_point     546
_symmetry_space_group_name_hall     '-C 2yc'
_space_group_crystal_system     monoclinic
_space_group_name_H-M_alt     'C 2/c'
_space_group_name_Hall     '-C 2yc'
loop_
    _space_group_symop_operation_xyz
    'x, y, z'
    '-x, y, -z+1/2'
    'x+1/2, y+1/2, z'
    '-x+1/2, y+1/2, -z+1/2'
    '-x, -y, -z'
    'x, -y, z-1/2'
    '-x+1/2, -y+1/2, -z'
    'x+1/2, -y+1/2, z-1/2'
_cell_length_a     17.9534(7)
_cell_length_b     15.8109(7)
_cell_length_c     14.6429(6)
_cell_angle_alpha     90
_cell_angle_beta     113.189(2)
_cell_angle_gamma     90
_cell_volume     3820.7(3)
_cell_formula_units_Z     8
_cell_measurement_reflns_used     2922
_cell_measurement_theta_min     2.6
_cell_measurement_theta_max     26.0
_cell_measurement_temperature     296(2)
_exptl_crystal_description     BLOCK
_exptl_crystal_colour     colourless
_exptl_crystal_size_max     0.230
_exptl_crystal_size_mid     0.210
_exptl_crystal_size_min     0.170
_exptl_crystal_density_diffrn     1.236
_exptl_crystal_density_meas     ?
_exptl_crystal_density_method     ?
_exptl_crystal_F_000     1520
_exptl_absorpt_coefficient_mu     0.085
_exptl_absorpt_correction_type     multi-scan
_exptl_absorpt_process_details
;
(SADABS; Krause et al., 2015)
;
_exptl_absorpt_correction_T_min     0.980
_exptl_absorpt_correction_T_max     0.985
_diffrn_ambient_temperature     296(2)
_diffrn_source     'fine-focus sealed tube'
_diffrn_radiation_type     MoK\a
_diffrn_radiation_wavelength     0.71073
_diffrn_radiation_monochromator     Graphite
_diffrn_measurement_device_type     'Bruker SMART APEXII CCD'
_diffrn_measurement_method     '\f and \W scans'
_diffrn_detector_area_resol_mean     0.97
_diffrn_reflns_number     22459
_diffrn_reflns_av_R_equivalents     0.0420
_diffrn_reflns_av_unetI/netI     0.0252
_diffrn_reflns_theta_min     2.635
_diffrn_reflns_theta_max     24.999
_diffrn_reflns_theta_full     24.999
_diffrn_measured_fraction_theta_max     0.997
_diffrn_measured_fraction_theta_full     0.997
_diffrn_reflns_limit_h_min     -21
_diffrn_reflns_limit_h_max     21
_diffrn_reflns_limit_k_min     -18
_diffrn_reflns_limit_k_max     18
_diffrn_reflns_limit_l_min     -17
_diffrn_reflns_limit_l_max     17
_refine_special_details     ?
_reflns_number_total     3365
_reflns_number_gt     2922
_reflns_threshold_expression     'I > 2\s(I)'
_refine_ls_structure_factor_coef     Fsqd
_refine_ls_matrix_type     full
_refine_ls_R_factor_all     0.0506
_refine_ls_R_factor_gt     0.0431
_refine_ls_wR_factor_gt     0.1062
_refine_ls_wR_factor_ref     0.1110
_refine_ls_goodness_of_fit_ref     1.059
_refine_ls_restrained_S_all     1.059
_refine_ls_number_reflns     3365
_refine_ls_number_parameters     240
_refine_ls_number_restraints     0
_refine_ls_number_constraints     0
_refine_ls_hydrogen_treatment     constr
_refine_ls_weighting_scheme     calc
_refine_ls_weighting_details
              'w=1/[\s^2^(Fo^2^)+(0.0469P)^2^+4.1402P] where P=(Fo^2^+2Fc^2^)/3'
_atom_sites_solution_hydrogens     geom
_atom_sites_solution_primary     direct
_atom_sites_solution_secondary     difmap
_refine_ls_shift/su_max     0.000
_refine_ls_shift/su_mean     0.000
_refine_diff_density_max     0.258
_refine_diff_density_min     -0.323
_refine_ls_extinction_method     none
_refine_ls_extinction_coef     .
loop_
    _atom_type_symbol
    _atom_type_description
    _atom_type_scat_dispersion_real
    _atom_type_scat_dispersion_imag
    _atom_type_scat_source
    'C' 'C' 0.0033 0.0016
                         'International Tables Vol C Tables 4.2.6.8 and 6.1.1.4'
    'H' 'H' 0.0000 0.0000
                         'International Tables Vol C Tables 4.2.6.8 and 6.1.1.4'
    'N' 'N' 0.0061 0.0033
                         'International Tables Vol C Tables 4.2.6.8 and 6.1.1.4'
    'O' 'O' 0.0106 0.0060
                         'International Tables Vol C Tables 4.2.6.8 and 6.1.1.4'
_computing_data_collection
;
APEX2 (Bruker, 2014)
;
_computing_cell_refinement
;
APEX2 (Bruker, 2014) and SAINT (Bruker, 2014)
;
_computing_data_reduction
;
SAINT (Bruker, 2014)
;
_computing_structure_solution
;
<i>SHELXT</i> (Sheldrick, 2015a)
;
_computing_structure_refinement
;
<i>SHELXL</i> (Sheldrick, 2015b)
;
_computing_molecular_graphics
;
Mercury (Macrae <i>et al.</i>,  2020)
;
_computing_publication_material
;
SHELXTL (Sheldrick, 2008)
;
loop_
    _atom_site_type_symbol
    _atom_site_label
    _atom_site_fract_x
    _atom_site_fract_y
    _atom_site_fract_z
    _atom_site_U_iso_or_equiv
    _atom_site_adp_type
    _atom_site_calc_flag
    _atom_site_occupancy
    _atom_site_disorder_assembly
    _atom_site_disorder_group
    O O1 0.38958(6) 0.85989(6) 0.21647(8) 0.0234(3) Uani d 1 . .
    O O2 0.30944(7) 0.84959(7) 0.05798(8) 0.0290(3) Uani d 1 . .
    O O3 0.42605(6) 0.53779(7) 0.10830(8) 0.0286(3) Uani d 1 . .
    O O4 0.22270(8) 0.55466(9) 0.21639(10) 0.0441(4) Uani d 1 . .
    N N1 0.32502(7) 0.54449(8) 0.16368(9) 0.0203(3) Uani d 1 . .
    C C10 0.56284(9) 0.71989(10) 0.60161(11) 0.0240(3) Uani d 1 . .
    C C3 0.34437(9) 0.81208(10) 0.13520(11) 0.0219(3) Uani d 1 . .
    C C2 0.34194(9) 0.72165(9) 0.14891(11) 0.0212(3) Uani d 1 . .
    H H2 0.312072 0.688242 0.094492 0.025 Uiso calc 1 . .
    C C1 0.38126(8) 0.68406(9) 0.23737(11) 0.0191(3) Uani d 1 . .
    C C8 0.47121(8) 0.70433(10) 0.41872(10) 0.0202(3) Uani d 1 . .
    H H8 0.470639 0.646417 0.429532 0.024 Uiso calc 1 . .
    C C7 0.51444(9) 0.75663(10) 0.49805(11) 0.0211(3) Uani d 1 . .
    C C6 0.51574(9) 0.84311(10) 0.47904(11) 0.0253(4) Uani d 1 . .
    H H6 0.545096 0.879191 0.530918 0.030 Uiso calc 1 . .
    C C5 0.47458(9) 0.87654(10) 0.38523(12) 0.0250(3) Uani d 1 . .
    H H5 0.476491 0.934270 0.374167 0.030 Uiso calc 1 . .
    C C4 0.43057(8) 0.82311(9) 0.30815(11) 0.0194(3) Uani d 1 . .
    C C9 0.42829(8) 0.73610(9) 0.32264(10) 0.0183(3) Uani d 1 . .
    C C11 0.57278(15) 0.78452(14) 0.68234(14) 0.0559(6) Uani d 1 . .
    H H11A 0.605448 0.830688 0.676721 0.084 Uiso calc 1 . .
    H H11B 0.598680 0.758392 0.746323 0.084 Uiso calc 1 . .
    H H11C 0.520489 0.805330 0.674996 0.084 Uiso calc 1 . .
    C C13 0.52054(17) 0.64368(17) 0.62166(15) 0.0770(10) Uani d 1 . .
    H H13A 0.465509 0.658110 0.609532 0.115 Uiso calc 1 . .
    H H13B 0.548167 0.626427 0.689603 0.115 Uiso calc 1 . .
    H H13C 0.521116 0.598151 0.578562 0.115 Uiso calc 1 . .
    C C12 0.64529(13) 0.69548(19) 0.60640(15) 0.0654(8) Uani d 1 . .
    H H12A 0.639723 0.652431 0.557906 0.098 Uiso calc 1 . .
    H H12B 0.677532 0.674276 0.671500 0.098 Uiso calc 1 . .
    H H12C 0.671242 0.744163 0.592851 0.098 Uiso calc 1 . .
    C C14 0.37878(9) 0.58983(9) 0.25218(11) 0.0233(3) Uani d 1 . .
    H H14A 0.433176 0.567330 0.272170 0.028 Uiso calc 1 . .
    H H14B 0.361162 0.579367 0.305851 0.028 Uiso calc 1 . .
    C C19 0.35637(9) 0.52013(9) 0.09426(11) 0.0205(3) Uani d 1 . .
    C C18 0.30041(9) 0.47477(10) 0.00280(11) 0.0227(3) Uani d 1 . .
    H H18A 0.332310 0.436947 -0.019585 0.027 Uiso calc 1 . .
    H H18B 0.275426 0.516128 -0.049278 0.027 Uiso calc 1 . .
    C C17 0.23360(9) 0.42360(9) 0.01691(11) 0.0236(3) Uani d 1 . .
    C C16 0.19056(9) 0.48305(10) 0.06247(12) 0.0256(4) Uani d 1 . .
    H H16A 0.160169 0.524315 0.012729 0.031 Uiso calc 1 . .
    H H16B 0.151960 0.450402 0.079227 0.031 Uiso calc 1 . .
    C C15 0.24523(10) 0.52923(10) 0.15344(12) 0.0256(4) Uani d 1 . .
    C C21 0.17368(11) 0.39218(11) -0.08396(12) 0.0349(4) Uani d 1 . .
    H H21A 0.150430 0.439691 -0.126479 0.052 Uiso calc 1 . .
    H H21B 0.131474 0.360311 -0.075142 0.052 Uiso calc 1 . .
    H H21C 0.201473 0.356785 -0.113621 0.052 Uiso calc 1 . .
    C C20 0.26966(11) 0.34836(10) 0.08600(13) 0.0341(4) Uani d 1 . .
    H H20A 0.297280 0.311900 0.057153 0.051 Uiso calc 1 . .
    H H20B 0.227007 0.317498 0.095009 0.051 Uiso calc 1 . .
    H H20C 0.307318 0.368498 0.149172 0.051 Uiso calc 1 . .
loop_
    _atom_site_aniso_label
    _atom_site_aniso_U_11
    _atom_site_aniso_U_22
    _atom_site_aniso_U_33
    _atom_site_aniso_U_12
    _atom_site_aniso_U_13
    _atom_site_aniso_U_23
    O1 0.0257(6) 0.0192(5) 0.0227(6) -0.0010(4) 0.0068(4) 0.0010(4)
    O2 0.0283(6) 0.0266(6) 0.0249(6) 0.0007(5) 0.0028(5) 0.0079(5)
    O3 0.0210(6) 0.0304(6) 0.0330(6) -0.0012(5) 0.0090(5) -0.0052(5)
    O4 0.0452(8) 0.0524(8) 0.0468(8) -0.0083(6) 0.0309(7) -0.0176(7)
    N1 0.0227(7) 0.0174(6) 0.0184(6) -0.0005(5) 0.0053(5) -0.0029(5)
    C10 0.0241(8) 0.0306(9) 0.0170(7) -0.0053(6) 0.0078(6) -0.0037(6)
    C3 0.0174(7) 0.0251(8) 0.0217(8) 0.0000(6) 0.0060(6) 0.0003(6)
    C2 0.0191(7) 0.0222(8) 0.0196(7) -0.0004(6) 0.0048(6) -0.0021(6)
    C1 0.0172(7) 0.0205(8) 0.0193(7) 0.0008(6) 0.0071(6) -0.0019(6)
    C8 0.0209(7) 0.0203(7) 0.0196(8) -0.0006(6) 0.0083(6) -0.0023(6)
    C7 0.0188(7) 0.0268(8) 0.0200(8) -0.0036(6) 0.0101(6) -0.0037(6)
    C6 0.0265(8) 0.0279(8) 0.0227(8) -0.0094(7) 0.0111(6) -0.0096(7)
    C5 0.0294(8) 0.0195(7) 0.0284(8) -0.0055(6) 0.0139(7) -0.0045(6)
    C4 0.0181(7) 0.0220(8) 0.0197(7) 0.0004(6) 0.0089(6) 0.0001(6)
    C9 0.0165(7) 0.0202(7) 0.0192(7) 0.0005(6) 0.0081(6) -0.0027(6)
    C11 0.0780(16) 0.0566(14) 0.0200(9) 0.0206(12) 0.0053(9) -0.0056(9)
    C13 0.0956(19) 0.0824(18) 0.0232(10) -0.0579(16) -0.0085(11) 0.0168(11)
    C12 0.0478(12) 0.119(2) 0.0345(11) 0.0451(14) 0.0214(10) 0.0339(13)
    C14 0.0276(8) 0.0202(8) 0.0162(7) 0.0003(6) 0.0024(6) -0.0016(6)
    C19 0.0217(8) 0.0159(7) 0.0221(8) 0.0034(6) 0.0067(6) 0.0023(6)
    C18 0.0248(8) 0.0224(8) 0.0196(8) 0.0006(6) 0.0075(6) -0.0027(6)
    C17 0.0275(8) 0.0191(7) 0.0192(8) -0.0042(6) 0.0039(6) -0.0008(6)
    C16 0.0223(8) 0.0257(8) 0.0278(8) -0.0049(6) 0.0086(7) 0.0017(7)
    C15 0.0288(8) 0.0216(8) 0.0281(8) -0.0005(6) 0.0131(7) -0.0001(6)
    C21 0.0381(10) 0.0325(9) 0.0251(9) -0.0118(8) 0.0029(7) -0.0031(7)
    C20 0.0481(11) 0.0196(8) 0.0270(9) -0.0041(7) 0.0065(8) -0.0007(7)
_geom_special_details
;
 All esds (except the esd in the dihedral angle between two l.s. planes)
 are estimated using the full covariance matrix.  The cell esds are taken
 into account individually in the estimation of esds in distances, angles
 and torsion angles; correlations between esds in cell parameters are only
 used when they are defined by crystal symmetry.  An approximate (isotropic)
 treatment of cell esds is used for estimating esds involving l.s. planes.
;
loop_
    _geom_bond_atom_site_label_1
    _geom_bond_atom_site_label_2
    _geom_bond_site_symmetry_2
    _geom_bond_distance
    _geom_bond_publ_flag
    O1 C3 . 1.3732(18) ?
    O1 C4 . 1.3798(17) ?
    O2 C3 . 1.2104(18) ?
    O3 C19 . 1.2176(18) ?
    O4 C15 . 1.212(2) ?
    N1 C19 . 1.396(2) ?
    N1 C15 . 1.401(2) ?
    N1 C14 . 1.4627(18) ?
    C10 C12 . 1.505(2) ?
    C10 C13 . 1.513(3) ?
    C10 C11 . 1.519(2) ?
    C10 C7 . 1.534(2) ?
    C3 C2 . 1.447(2) ?
    C2 C1 . 1.345(2) ?
    C2 H2 . 0.9300 ?
    C1 C9 . 1.456(2) ?
    C1 C14 . 1.509(2) ?
    C8 C7 . 1.388(2) ?
    C8 C9 . 1.404(2) ?
    C8 H8 . 0.9300 ?
    C7 C6 . 1.397(2) ?
    C6 C5 . 1.383(2) ?
    C6 H6 . 0.9300 ?
    C5 C4 . 1.382(2) ?
    C5 H5 . 0.9300 ?
    C4 C9 . 1.395(2) ?
    C11 H11A . 0.9600 ?
    C11 H11B . 0.9600 ?
    C11 H11C . 0.9600 ?
    C13 H13A . 0.9600 ?
    C13 H13B . 0.9600 ?
    C13 H13C . 0.9600 ?
    C12 H12A . 0.9600 ?
    C12 H12B . 0.9600 ?
    C12 H12C . 0.9600 ?
    C14 H14A . 0.9700 ?
    C14 H14B . 0.9700 ?
    C19 C18 . 1.503(2) ?
    C18 C17 . 1.527(2) ?
    C18 H18A . 0.9700 ?
    C18 H18B . 0.9700 ?
    C17 C16 . 1.527(2) ?
    C17 C21 . 1.528(2) ?
    C17 C20 . 1.530(2) ?
    C16 C15 . 1.497(2) ?
    C16 H16A . 0.9700 ?
    C16 H16B . 0.9700 ?
    C21 H21A . 0.9600 ?
    C21 H21B . 0.9600 ?
    C21 H21C . 0.9600 ?
    C20 H20A . 0.9600 ?
    C20 H20B . 0.9600 ?
    C20 H20C . 0.9600 ?
loop_
    _geom_angle_atom_site_label_1
    _geom_angle_atom_site_label_2
    _geom_angle_atom_site_label_3
    _geom_angle_site_symmetry_1
    _geom_angle_site_symmetry_3
    _geom_angle
    _geom_angle_publ_flag
    C3 O1 C4 . . 121.19(12) ?
    C19 N1 C15 . . 124.25(12) ?
    C19 N1 C14 . . 117.76(12) ?
    C15 N1 C14 . . 117.99(12) ?
    C12 C10 C13 . . 110.3(2) ?
    C12 C10 C11 . . 108.92(17) ?
    C13 C10 C11 . . 107.38(18) ?
    C12 C10 C7 . . 107.88(13) ?
    C13 C10 C7 . . 111.17(13) ?
    C11 C10 C7 . . 111.20(14) ?
    O2 C3 O1 . . 116.87(14) ?
    O2 C3 C2 . . 125.52(14) ?
    O1 C3 C2 . . 117.62(13) ?
    C1 C2 C3 . . 122.49(14) ?
    C1 C2 H2 . . 118.8 ?
    C3 C2 H2 . . 118.8 ?
    C2 C1 C9 . . 118.92(14) ?
    C2 C1 C14 . . 122.73(13) ?
    C9 C1 C14 . . 118.35(12) ?
    C7 C8 C9 . . 122.06(14) ?
    C7 C8 H8 . . 119.0 ?
    C9 C8 H8 . . 119.0 ?
    C8 C7 C6 . . 117.65(14) ?
    C8 C7 C10 . . 120.93(13) ?
    C6 C7 C10 . . 121.33(13) ?
    C5 C6 C7 . . 121.83(14) ?
    C5 C6 H6 . . 119.1 ?
    C7 C6 H6 . . 119.1 ?
    C4 C5 C6 . . 119.18(14) ?
    C4 C5 H5 . . 120.4 ?
    C6 C5 H5 . . 120.4 ?
    O1 C4 C5 . . 116.83(13) ?
    O1 C4 C9 . . 121.83(13) ?
    C5 C4 C9 . . 121.34(14) ?
    C4 C9 C8 . . 117.90(13) ?
    C4 C9 C1 . . 117.95(13) ?
    C8 C9 C1 . . 124.15(13) ?
    C10 C11 H11A . . 109.5 ?
    C10 C11 H11B . . 109.5 ?
    H11A C11 H11B . . 109.5 ?
    C10 C11 H11C . . 109.5 ?
    H11A C11 H11C . . 109.5 ?
    H11B C11 H11C . . 109.5 ?
    C10 C13 H13A . . 109.5 ?
    C10 C13 H13B . . 109.5 ?
    H13A C13 H13B . . 109.5 ?
    C10 C13 H13C . . 109.5 ?
    H13A C13 H13C . . 109.5 ?
    H13B C13 H13C . . 109.5 ?
    C10 C12 H12A . . 109.5 ?
    C10 C12 H12B . . 109.5 ?
    H12A C12 H12B . . 109.5 ?
    C10 C12 H12C . . 109.5 ?
    H12A C12 H12C . . 109.5 ?
    H12B C12 H12C . . 109.5 ?
    N1 C14 C1 . . 113.77(12) ?
    N1 C14 H14A . . 108.8 ?
    C1 C14 H14A . . 108.8 ?
    N1 C14 H14B . . 108.8 ?
    C1 C14 H14B . . 108.8 ?
    H14A C14 H14B . . 107.7 ?
    O3 C19 N1 1 . 119.72(14) ?
    O3 C19 N1 . . 119.72(14) ?
    O3 C19 C18 1 . 122.81(14) ?
    O3 C19 C18 . . 122.81(14) ?
    N1 C19 C18 . . 117.44(13) ?
    C19 C18 C17 . . 114.68(12) ?
    C19 C18 H18A . . 108.6 ?
    C17 C18 H18A . . 108.6 ?
    C19 C18 H18B . . 108.6 ?
    C17 C18 H18B . . 108.6 ?
    H18A C18 H18B . . 107.6 ?
    C18 C17 C16 . . 107.02(12) ?
    C18 C17 C21 . . 109.46(13) ?
    C16 C17 C21 . . 109.73(13) ?
    C18 C17 C20 . . 110.55(13) ?
    C16 C17 C20 . . 110.17(13) ?
    C21 C17 C20 . . 109.87(13) ?
    C15 C16 C17 . . 114.94(13) ?
    C15 C16 H16A . . 108.5 ?
    C17 C16 H16A . . 108.5 ?
    C15 C16 H16B . . 108.5 ?
    C17 C16 H16B . . 108.5 ?
    H16A C16 H16B . . 107.5 ?
    O4 C15 N1 1 . 119.66(15) ?
    O4 C15 N1 . . 119.66(15) ?
    O4 C15 C16 1 . 122.71(15) ?
    O4 C15 C16 . . 122.71(15) ?
    N1 C15 C16 . . 117.62(13) ?
    C17 C21 H21A . . 109.5 ?
    C17 C21 H21B . . 109.5 ?
    H21A C21 H21B . . 109.5 ?
    C17 C21 H21C . . 109.5 ?
    H21A C21 H21C . . 109.5 ?
    H21B C21 H21C . . 109.5 ?
    C17 C20 H20A . . 109.5 ?
    C17 C20 H20B . . 109.5 ?
    H20A C20 H20B . . 109.5 ?
    C17 C20 H20C . . 109.5 ?
    H20A C20 H20C . . 109.5 ?
    H20B C20 H20C . . 109.5 ?
loop_
    _geom_torsion_atom_site_label_1
    _geom_torsion_atom_site_label_2
    _geom_torsion_atom_site_label_3
    _geom_torsion_atom_site_label_4
    _geom_torsion_site_symmetry_1
    _geom_torsion_site_symmetry_2
    _geom_torsion_site_symmetry_3
    _geom_torsion_site_symmetry_4
    _geom_torsion
    _geom_torsion_publ_flag
    C4 O1 C3 O2 . . . . 178.97(13) ?
    C4 O1 C3 C2 . . . . -0.63(19) ?
    O2 C3 C2 C1 . . . . -178.90(14) ?
    O1 C3 C2 C1 . . . . 0.7(2) ?
    C3 C2 C1 C9 . . . . -0.2(2) ?
    C3 C2 C1 C14 . . . . 179.84(14) ?
    C9 C8 C7 C6 . . . . -1.5(2) ?
    C9 C8 C7 C10 . . . . -178.19(13) ?
    C12 C10 C7 C8 . . . . 86.1(2) ?
    C13 C10 C7 C8 . . . . -34.9(2) ?
    C11 C10 C7 C8 . . . . -154.54(16) ?
    C12 C10 C7 C6 . . . . -90.5(2) ?
    C13 C10 C7 C6 . . . . 148.46(19) ?
    C11 C10 C7 C6 . . . . 28.9(2) ?
    C8 C7 C6 C5 . . . . 1.1(2) ?
    C10 C7 C6 C5 . . . . 177.77(13) ?
    C7 C6 C5 C4 . . . . 0.3(2) ?
    C3 O1 C4 C5 . . . . 179.81(13) ?
    C3 O1 C4 C9 . . . . 0.2(2) ?
    C6 C5 C4 O1 . . . . 178.96(13) ?
    C6 C5 C4 C9 . . . . -1.4(2) ?
    O1 C4 C9 C8 . . . . -179.38(12) ?
    C5 C4 C9 C8 . . . . 1.0(2) ?
    O1 C4 C9 C1 . . . . 0.3(2) ?
    C5 C4 C9 C1 . . . . -179.32(13) ?
    C7 C8 C9 C4 . . . . 0.5(2) ?
    C7 C8 C9 C1 . . . . -179.19(13) ?
    C2 C1 C9 C4 . . . . -0.3(2) ?
    C14 C1 C9 C4 . . . . 179.69(13) ?
    C2 C1 C9 C8 . . . . 179.38(14) ?
    C14 C1 C9 C8 . . . . -0.6(2) ?
    C19 N1 C14 C1 . . . . 85.53(16) ?
    C15 N1 C14 C1 . . . . -93.71(16) ?
    C2 C1 C14 N1 . . . . -4.4(2) ?
    C9 C1 C14 N1 . . . . 175.64(12) ?
    O3 O3 C19 N1 1 . . . 0.00(3) ?
    O3 O3 C19 C18 1 . . . 0.00(4) ?
    C15 N1 C19 O3 . . . 1 178.33(14) ?
    C14 N1 C19 O3 . . . 1 -0.9(2) ?
    C15 N1 C19 O3 . . . . 178.33(14) ?
    C14 N1 C19 O3 . . . . -0.9(2) ?
    C15 N1 C19 C18 . . . . 0.1(2) ?
    C14 N1 C19 C18 . . . . -179.08(12) ?
    O3 C19 C18 C17 1 . . . 153.26(14) ?
    O3 C19 C18 C17 . . . . 153.26(14) ?
    N1 C19 C18 C17 . . . . -28.58(18) ?
    C19 C18 C17 C16 . . . . 52.45(16) ?
    C19 C18 C17 C21 . . . . 171.31(13) ?
    C19 C18 C17 C20 . . . . -67.54(17) ?
    C18 C17 C16 C15 . . . . -51.80(17) ?
    C21 C17 C16 C15 . . . . -170.48(13) ?
    C20 C17 C16 C15 . . . . 68.43(17) ?
    O4 O4 C15 N1 1 . . . 0.0(2) ?
    O4 O4 C15 C16 1 . . . 0.00(13) ?
    C19 N1 C15 O4 . . . 1 -178.11(15) ?
    C14 N1 C15 O4 . . . 1 1.1(2) ?
    C19 N1 C15 O4 . . . . -178.11(15) ?
    C14 N1 C15 O4 . . . . 1.1(2) ?
    C19 N1 C15 C16 . . . . 0.6(2) ?
    C14 N1 C15 C16 . . . . 179.80(12) ?
    C17 C16 C15 O4 . . . 1 -154.14(16) ?
    C17 C16 C15 O4 . . . . -154.14(16) ?
    C17 C16 C15 N1 . . . . 27.2(2) ?
loop_
    _geom_hbond_atom_site_label_D
    _geom_hbond_atom_site_label_H
    _geom_hbond_atom_site_label_A
    _geom_hbond_site_symmetry_A
    _geom_hbond_distance_DH
    _geom_hbond_distance_HA
    _geom_hbond_distance_DA
    _geom_hbond_angle_DHA
    _geom_hbond_publ_flag
    C16 H16A O2 7_565 0.97 2.41 3.1800(19) 136.4 yes
    C14 H14A O3 2_655 0.97 2.49 3.3898(18) 154.8 yes
    C2 H2 O2 7_565 0.93 2.50 3.3687(18) 154.9 yes
    C14 H14A O3 1 0.97 2.40 2.6915(19) 96.8 yes
    C14 H14B O4 1 0.97 2.34 2.698(2) 100.8 yes
_shelx_space_group_comment
;
The symmetry employed for this shelxl refinement is uniquely defined
by the following loop, which should always be used as a source of
symmetry information in preference to the above space-group names.
They are only intended as comments.
;
_shelx_estimated_absorpt_T_min     0.981
_shelx_estimated_absorpt_T_max     0.986
_shelx_hkl_file
;
   3  -3   0  359.96   16.70
   3  -3   0  380.66   16.00
  -3   3   0  358.86   16.80
  -3   3   0  373.56   15.60
   4  -4   0   68.09    5.90
   4  -4   0   75.19    5.50
  -4   4   0   69.39    6.10
  -4   4   0   65.99    4.90
   5  -5   0  244.18   12.90
   5  -5   0  228.28   16.00
  -5   5   0  221.78   13.80
  -5   5   0  241.78   12.30
   6  -6   0  279.87   15.50
  -6   6   0  286.77   17.20
   7  -7   0  176.38   12.20
  -7   7   0  176.88   13.50
   8  -8   0   13.80    3.90
  -8   8   0   12.30    3.90
   9  -9   0    4.70    2.50
  -9   9   0    4.00    3.00
  10 -10   0  362.16   22.40
 -10  10   0  354.76   24.40
  11 -11   0   40.20    8.20
 -11  11   0   42.60    9.00
  12 -12   0   24.20    6.10
 -12  12   0   33.10    9.20
  13 -13   0  177.48   16.50
 -13  13   0  190.78   19.50
  14 -14   0   24.60    5.90
  14 -14   0   16.30    6.30
 -14  14   0   20.60    7.10
  15 -15   0   34.20    9.50
 -15  15   0   23.50    8.10
 -14  16   0   19.20    7.60
  14 -16   0    1.20    4.10
 -13  15   0   34.20    9.60
  13 -15   0   18.00    5.80
 -12  14   0   29.80    7.70
  12 -14   0   36.10    8.80
 -11  13   0  104.59   13.20
  11 -13   0  107.09   12.20
 -10  12   0   76.09   10.60
  10 -12   0   75.89    9.10
  -9  11   0 1822.92   78.49
   9 -11   0 1763.02   75.09
  -8  10   0    5.10    3.00
   8 -10   0    4.20    2.70
  -7   9   0   59.99    7.80
   7  -9   0   53.99    6.80
  -6   8   0  199.78   14.50
   6  -8   0  204.38   13.50
  -5   7   0  143.69   11.20
   5  -7   0  158.98   10.90
  -4   6   0   37.70    4.80
   4  -6   0   43.80    5.10
   4  -6   0   42.60    4.80
  -3   5   0  554.14   23.60
  -3   5   0  546.75   24.80
   3  -5   0  571.34   24.80
  -2   4   0  123.59    7.70
  -2   4   0  129.29    7.10
   2  -4   0  119.19    7.60
  -1   3   0 2145.89   76.19
  -1   3   0 2114.19   76.59
  -1   3   0 2026.50   75.39
   1  -3   0 2117.09   75.49
   1  -3   0 2106.29   76.59
   1  -3   0 2129.69   76.39
   0  -2   0  466.85   18.40
   3  -1   0   14.20    1.90
   3  -1   0   13.80    1.70
   3  -1   0   17.10    1.50
  -3   1   0   15.00    1.40
  -3   1   0   15.60    2.10
  -3   1   0   11.90    1.70
   4  -2   0  337.27   14.10
   4  -2   0  336.87   15.80
   4  -2   0  328.47   14.00
  -4   2   0  339.17   13.90
  -4   2   0  308.57   15.60
  -4   2   0  323.27   14.40
   5  -3   0  121.99    8.50
   5  -3   0  126.49    6.30
   5  -3   0  115.89    7.00
  -5   3   0  103.49    8.10
  -5   3   0  120.99    6.80
  -5   3   0  112.19    6.70
   6  -4   0  115.79    7.90
   6  -4   0  141.59    6.40
  -6   4   0  119.09    7.10
  -6   4   0  126.69    9.70
  -6   4   0  123.09    7.60
   7  -5   0   30.00    2.20
   7  -5   0   29.10    4.00
  -7   5   0   32.00    5.00
   8  -6   0    0.40    1.10
  -8   6   0    0.10    1.70
   9  -7   0  286.97   17.20
  -9   7   0  282.57   19.30
  10  -8   0  240.98   16.40
 -10   8   0  260.07   19.20
  11  -9   0  266.87   18.00
 -11   9   0  261.37   20.70
  12 -10   0   83.09    9.30
 -12  10   0   49.90    9.90
  13 -11   0  741.93   38.50
 -13  11   0  712.23   42.20
  14 -12   0   49.10    9.30
  14 -12   0   36.80    9.90
 -14  12   0   74.89   10.90
  15 -13   0   13.20    6.70
  15 -13   0   17.30    6.50
 -15  13   0    4.10    6.40
  16 -14   0   85.49   11.20
  16 -14   0   55.59   12.20
 -16  14   0   62.39   13.10
 -13  17   0   21.10    8.40
  13 -17   0    7.60    5.30
 -12  16   0   36.90    9.80
  12 -16   0   39.00    9.60
 -11  15   0   -2.30    4.20
  11 -15   0    3.00    3.20
 -10  14   0   17.60    6.30
  10 -14   0   22.80    6.80
  -9  13   0   87.29   11.60
   9 -13   0   97.49   11.30
  -8  12   0  213.18   18.00
   8 -12   0  247.48   18.00
  -7  11   0  334.67   22.50
   7 -11   0  357.16   21.80
  -6  10   0   72.99    8.80
   6 -10   0   65.69    7.90
  -5   9   0    1.60    1.90
   5  -9   0   -0.60    1.40
  -4   8   0  139.69   10.80
   4  -8   0  143.09   10.60
  -3   7   0  274.37   16.00
   3  -7   0  311.17   19.30
   3  -7   0  304.17   12.90
   3  -7   0  280.87   15.70
  -2   6   0  364.96   18.40
  -2   6   0  348.77   16.10
  -2   6   0  388.66   17.70
   2  -6   0  395.66   18.80
   2  -6   0  387.76   18.30
   2  -6   0  404.06   16.70
  -1   5   0 1317.97   56.09
  -1   5   0 1423.46   56.09
  -1   5   0 1558.44   57.39
   1  -5   0 1601.74   57.59
   1  -5   0 1530.45   56.59
   1  -5   0 1599.24   57.19
   0   4   0  161.58    9.10
   0   4   0  165.28    8.90
   0   4   0  178.88    8.70
   0  -4   0  165.08    9.30
   0  -4   0  175.48    8.80
   0  -4   0  168.08    8.90
   1   3   0 2103.19   75.19
   1   3   0 1995.30   77.29
   1   3   0 2122.59   75.39
  -1  -3   0 2132.19   75.09
  -1  -3   0 2078.49   77.59
  -1  -3   0 2114.49   75.19
   3   1   0   17.80    1.50
   3   1   0   14.20    1.60
   3   1   0   15.40    2.50
   3   1   0   17.70    2.10
  -3  -1   0   14.90    1.40
  -3  -1   0   11.80    1.50
  -3  -1   0   18.50    2.80
   4   0   0    8.50    2.20
   4   0   0    9.00    1.20
   4   0   0    8.00    1.70
   4   0   0    9.80    1.00
   4   0   0    8.70    1.80
  -4   0   0    5.70    1.40
  -4   0   0   10.10    2.10
  -4   0   0    7.10    2.10
  -4   0   0    9.60    1.20
   5  -1   0 1873.11   70.99
   5  -1   0 1969.90   68.59
   5  -1   0 1729.43   70.39
   5  -1   0 1891.41   70.79
   5  -1   0 1926.11   68.09
  -5   1   0 1852.71   71.29
  -5   1   0 1824.42   71.19
  -5   1   0 1974.20   68.19
   6  -2   0  208.88   10.30
   6  -2   0  194.88   11.20
   6  -2   0  205.08   12.40
   6  -2   0  225.88   10.40
   6  -2   0  204.18   12.40
  -6   2   0  204.88   12.70
  -6   2   0  195.68   11.80
  -6   2   0  226.18   10.20
   7  -3   0   65.59    5.00
   7  -3   0   64.69    5.10
   7  -3   0   61.39    5.10
  -7   3   0   64.69    5.00
  -7   3   0   64.29    5.90
  -7   3   0   59.89    6.70
   8  -4   0 1235.28   49.20
   8  -4   0 1326.07   47.70
  -8   4   0 1190.58   52.79
  -8   4   0 1211.58   49.30
   9  -5   0    8.50    2.50
   9  -5   0   10.00    1.90
  -9   5   0    8.40    2.40
  -9   5   0    4.50    2.20
  10  -6   0  214.98   13.70
  10  -6   0  206.58    9.50
 -10   6   0  192.48   15.80
 -10   6   0  207.58   11.70
  11  -7   0  442.26   24.10
 -11   7   0  452.25   27.80
  12  -8   0    4.40    2.80
  12  -8   0    2.40    2.30
 -12   8   0   -0.40    2.60
  13  -9   0  151.48   13.30
  13  -9   0  140.89   15.40
 -13   9   0  151.18   16.10
  14 -10   0    1.30    3.30
  14 -10   0    2.60    3.00
 -14  10   0    1.90    3.90
  15 -11   0    2.90    2.90
  15 -11   0   -0.50    3.80
 -15  11   0   -0.80    3.80
  16 -12   0   75.29   11.20
  16 -12   0   61.19   12.80
 -16  12   0   73.69   14.80
  17 -13   0   -3.90    3.80
  17 -13   0    1.60    4.40
 -17  13   0   15.70    6.90
 -11  17   0   41.50   10.00
  11 -17   0   49.50   10.30
 -10  16   0   -0.70    3.80
  10 -16   0   -2.70    2.90
  -9  15   0    7.10    4.40
   9 -15   0    1.80    3.00
  -8  14   0   48.40    9.90
   8 -14   0   38.50    8.00
  -7  13   0    6.00    3.60
   7 -13   0    8.70    4.20
  -6  12   0   -0.10    2.00
   6 -12   0    0.80    2.00
  -5  11   0   80.59    8.80
   5 -11   0   73.59    8.50
  -4  10   0  766.22   36.20
   4 -10   0  732.83   35.10
  -3   9   0    9.60    2.20
  -3   9   0    6.70    2.00
  -3   9   0    9.70    3.10
   3  -9   0   10.80    2.50
   3  -9   0   12.20    3.50
  -2   8   0  560.34   25.90
  -2   8   0  646.34   28.90
   2  -8   0  633.24   26.90
   2  -8   0  660.73   28.90
  -1   7   0 2375.66   91.49
  -1   7   0 2198.98   90.19
   1  -7   0 2501.25   91.89
   1  -7   0 2591.94   91.69
   1  -7   0 2529.45   91.59
   0   6   0 2310.77   82.49
   0   6   0 2238.88   81.49
   0   6   0 2005.70   82.39
   0  -6   0 2192.38   83.29
   0  -6   0 2239.48   81.89
   0  -6   0 2216.58   81.89
   1   5   0 1407.66   58.69
   1   5   0 1538.55   56.59
   1   5   0 1562.94   57.29
  -1  -5   0 1529.15   56.59
  -1  -5   0 1540.15   59.59
  -1  -5   0 1509.75   56.29
   2   4   0  125.49    6.50
   2   4   0  120.79    6.60
   2   4   0  114.99    8.60
  -2  -4   0  120.09    9.00
  -2  -4   0  123.99    6.30
  -2  -4   0  129.79    6.50
   3   3   0  368.86   14.30
   3   3   0  371.76   14.90
  -3  -3   0  370.96   14.90
  -3  -3   0  360.36   14.50
  -3  -3   0  337.57   18.40
   4   2   0  294.17   16.90
   4   2   0  343.37   13.20
   4   2   0  324.27   14.00
  -4  -2   0  335.67   14.30
  -4  -2   0  344.47   13.50
   5   1   0 1974.60   69.19
   5   1   0 1879.41   70.39
   5   1   0 2020.80   68.49
   5   1   0 1939.61   71.89
   5   1   0 1757.12   73.29
  -5  -1   0 1859.61   70.69
  -5  -1   0 1926.71   68.69
  -5  -1   0 1889.41   74.29
   6   0   0  968.20   38.20
   6   0   0  994.50   36.30
   6   0   0  865.71   39.40
   6   0   0  983.20   35.20
   6   0   0  948.71   39.00
  -6   0   0  916.51   40.50
  -6   0   0  925.01   39.20
   7  -1   0  259.67   14.90
   7  -1   0  253.67   11.50
   7  -1   0  225.88   14.10
   7  -1   0  238.58   13.90
   7  -1   0  265.17   12.40
  -7   1   0  241.08   14.70
  -7   1   0  253.57   11.80
  -7   1   0  251.47   15.20
   8  -2   0    9.20    2.70
   8  -2   0   14.10    2.60
   8  -2   0   16.40    2.90
   8  -2   0   11.10    3.10
  -8   2   0   12.30    2.40
  -8   2   0    8.70    2.60
  -8   2   0   10.50    3.30
   9  -3   0  432.46   23.30
   9  -3   0  430.36   19.70
   9  -3   0  404.66   20.30
  -9   3   0  424.46   23.80
  -9   3   0  419.06   22.10
  10  -4   0  586.24   25.20
  10  -4   0  569.64   25.80
  10  -4   0  558.74   29.60
 -10   4   0  541.35   30.00
 -10   4   0  529.35   26.90
  11  -5   0  112.09    7.50
  11  -5   0   97.79    8.50
  11  -5   0  104.89   11.10
 -11   5   0  100.39    8.90
 -11   5   0   95.39   11.00
  12  -6   0   63.09    5.00
  12  -6   0   59.29    8.70
  12  -6   0   63.09    7.20
 -12   6   0   63.49    8.90
 -12   6   0   78.99    7.30
  13  -7   0  600.14   35.00
  13  -7   0  615.44   24.30
  13  -7   0  635.64   31.40
 -13   7   0  641.64   36.50
 -13   7   0  564.04   27.40
  14  -8   0   91.79   10.10
  14  -8   0   78.79   11.20
 -14   8   0   86.49   12.50
  15  -9   0   21.70    6.00
  15  -9   0   22.50    6.80
 -15   9   0   13.60    6.30
  16 -10   0   28.90    8.40
  16 -10   0   30.90    7.40
 -16  10   0   35.60    9.70
  17 -11   0   -3.80    4.20
  17 -11   0   -1.20    4.60
 -17  11   0    9.00    5.90
  18 -12   0    6.70    5.30
 -18  12   0   21.90    8.30
 -10  18   0   29.10    8.50
  10 -18   0   12.90    5.60
  -9  17   0    5.20    5.20
   9 -17   0   -1.90    2.80
  -8  16   0   29.80    7.70
   8 -16   0   35.10    8.50
  -7  15   0   66.59   10.40
   7 -15   0   80.79   10.60
  -6  14   0    3.90    2.80
   6 -14   0    0.10    2.50
  -5  13   0   29.30    6.90
   5 -13   0   27.80    6.40
  -4  12   0    6.90    3.40
   4 -12   0   10.00    3.00
  -3  11   0   -0.30    1.20
  -3  11   0   -2.00    1.40
  -3  11   0    0.80    1.20
   3 -11   0    0.00    1.30
   3 -11   0    2.40    1.70
  -2  10   0   16.70    4.30
  -2  10   0   14.20    3.20
   2 -10   0   16.10    3.60
   2 -10   0   18.10    4.30
  -1   9   0  150.58   10.80
  -1   9   0  170.38   11.80
   1  -9   0  191.48   12.10
   1  -9   0  174.88   11.80
   0   8   0   44.30    5.20
   0   8   0   36.10    5.20
   0  -8   0   44.90    5.70
   0  -8   0   44.80    5.00
   0  -8   0   43.00    5.10
   1   7   0 2502.65   93.19
   1   7   0 2471.85   92.19
  -1  -7   0 2534.65   92.49
  -1  -7   0 2439.76   91.89
  -1  -7   0 2514.05   96.09
   2   6   0  390.16   17.30
   2   6   0  349.17   19.50
   2   6   0  319.97   16.20
  -2  -6   0  370.76   16.30
  -2  -6   0  399.36   20.90
  -2  -6   0  386.66   16.80
   3   5   0  566.44   22.40
   3   5   0  570.54   22.80
   3   5   0  486.75   26.20
  -3  -5   0  539.45   22.10
  -3  -5   0  558.24   22.30
  -3  -5   0  586.74   28.00
   4   4   0   74.39    4.40
   4   4   0   73.79    7.40
   4   4   0   80.69    4.90
  -4  -4   0   74.99    4.80
  -4  -4   0   70.89    7.60
  -4  -4   0   70.19    4.40
   5   3   0  104.49    9.40
   5   3   0  117.69    6.70
   5   3   0  115.89    5.70
  -5  -3   0  108.89    9.90
  -5  -3   0  120.59    7.00
  -5  -3   0  122.99    6.30
   6   2   0  210.98   10.90
   6   2   0  200.98   12.00
   6   2   0  194.18   13.70
   6   2   0  219.88    9.80
  -6  -2   0  219.38    9.70
  -6  -2   0  204.38   14.50
  -6  -2   0  204.68   11.20
   7   1   0  264.47   10.80
   7   1   0  260.87   14.50
   7   1   0  252.97   11.80
   7   1   0  254.37   13.30
   7   1   0  213.08   15.00
  -7  -1   0  228.78   16.00
  -7  -1   0  249.88   10.90
  -7  -1   0  236.78   13.50
   8   0   0  309.07   14.50
   8   0   0  322.37   13.40
   8   0   0  267.07   17.30
  -8   0   0  300.27   18.90
  -8   0   0  304.37   17.80
   9  -1   0  591.84   25.00
   9  -1   0  579.44   27.40
   9  -1   0  514.55   27.40
   9  -1   0  584.34   23.70
  -9   1   0  591.74   29.20
  -9   1   0  554.24   29.30
  10  -2   0   53.79    6.60
  10  -2   0   41.90    6.00
  10  -2   0   52.09    4.80
  10  -2   0   56.69    6.80
 -10   2   0   44.30    5.50
 -10   2   0   46.80    6.90
 -10   2   0   59.89    7.40
  11  -3   0 1006.80   46.20
  11  -3   0 1005.60   41.50
 -11   3   0 1035.70   48.00
 -11   3   0 1013.50   46.10
  12  -4   0  482.25   23.10
  12  -4   0  462.55   26.90
 -12   4   0  453.55   27.90
 -12   4   0  432.46   25.10
  13  -5   0    1.50    2.00
  13  -5   0    0.00    2.30
 -13   5   0    3.50    1.60
 -13   5   0   -1.90    2.00
  14  -6   0   10.30    3.80
  14  -6   0    4.80    3.60
  14  -6   0    6.60    2.40
 -14   6   0    8.50    4.50
 -14   6   0   13.70    4.30
  15  -7   0   11.70    4.50
  15  -7   0   17.90    6.10
 -15   7   0   18.00    6.10
 -15   7   0   22.00    5.30
  16  -8   0   24.80    6.90
  16  -8   0   17.60    5.40
 -16   8   0   22.80    6.60
  17  -9   0   25.20    8.00
  17  -9   0   37.60    7.90
 -17   9   0   33.90    9.70
  18 -10   0   12.90    5.00
  18 -10   0    8.00    6.00
 -18  10   0   22.60    7.50
  -9  19   0   -9.20    4.60
   9 -19   0    7.30    4.80
  -8  18   0  260.07   22.90
   8 -18   0  255.77   21.70
  -7  17   0   -1.50    3.60
   7 -17   0    8.50    4.50
   6 -16   0   21.90    6.80
  -5  15   0   76.69   10.60
   5 -15   0   88.39   10.70
  -4  14   0   54.09    8.00
   4 -14   0   43.60    8.40
  -3  13   0   13.70    4.10
  -3  13   0   14.50    3.20
  -3  13   0   15.50    3.40
   3 -13   0    8.60    2.90
   3 -13   0   10.60    4.20
  -2  12   0    8.30    3.50
  -2  12   0    5.30    2.20
  -2  12   0   12.10    2.40
   2 -12   0    6.80    2.90
   2 -12   0    4.40    2.70
  -1  11   0   30.50    5.70
  -1  11   0   24.60    4.80
   1 -11   0   19.50    4.50
   1 -11   0   27.70    6.00
   0  10   0 1062.29   50.19
   0  10   0 1255.57   51.09
   0 -10   0 1267.17   52.79
   0 -10   0 1264.07   50.49
   1   9   0  171.68   11.60
   1   9   0  131.29   11.40
  -1  -9   0  167.78   13.10
  -1  -9   0  177.18   11.10
   2   8   0  648.44   28.10
   2   8   0  545.55   29.50
  -2  -8   0  633.34   26.90
  -2  -8   0  625.54   31.40
  -2  -8   0  613.94   26.20
   3   7   0  262.47   13.60
   3   7   0  265.07   13.00
   3   7   0  250.37   16.60
  -3  -7   0  269.57   17.70
  -3  -7   0  270.87   12.50
  -3  -7   0  214.18   12.30
   4   6   0   35.70    3.60
   4   6   0   34.70    8.10
   4   6   0   44.70    4.10
  -4  -6   0   47.00    6.80
  -4  -6   0   43.80    3.80
  -4  -6   0   40.30    3.60
   5   5   0  242.28   11.10
   5   5   0  257.37   12.10
  -5  -5   0  242.28   11.40
  -5  -5   0  240.18   11.90
   6   4   0  104.79    6.80
   6   4   0  112.79    5.90
  -6  -4   0  118.29   11.30
  -6  -4   0  120.49    6.70
  -6  -4   0  120.89    7.50
   7   3   0   52.39    5.80
   7   3   0   54.79    4.90
   7   3   0   55.89    3.90
  -7  -3   0   58.29    5.30
  -7  -3   0   64.09    4.40
  -7  -3   0   55.89    7.90
   8   2   0   11.80    2.70
   8   2   0   11.60    1.60
   8   2   0   12.50    2.30
  -8  -2   0    9.80    1.80
  -8  -2   0    9.50    4.10
   9   1   0  576.14   26.70
   9   1   0  587.84   24.70
   9   1   0  597.54   23.10
  -9  -1   0  562.44   31.40
  10   0   0   51.99    4.10
  10   0   0   39.70    4.70
  10   0   0   49.20    5.90
 -10   0   0   57.19    8.10
 -10   0   0   47.60    6.90
  11  -1   0    7.00    2.40
 -11   1   0    5.30    3.00
 -11   1   0    4.30    2.90
  12  -2   0   11.40    2.90
  12  -2   0    9.40    3.60
 -12   2   0   16.20    5.30
 -12   2   0   15.40    5.20
  13  -3   0    1.70    1.70
  13  -3   0    0.50    1.80
 -13   3   0    0.70    2.40
 -13   3   0   -0.40    3.30
  14  -4   0  601.44   28.70
  14  -4   0  593.34   33.30
 -14   4   0  586.54   32.50
 -14   4   0  612.14   35.70
  15  -5   0   43.60    6.10
  15  -5   0   50.59   10.00
 -15   5   0   43.70    7.50
 -15   5   0   39.90    9.00
  16  -6   0   31.00    7.80
  16  -6   0   43.00    7.30
 -16   6   0   32.40    6.90
 -16   6   0   29.50    7.90
  17  -7   0    8.90    5.20
  17  -7   0   19.30    4.20
  17  -7   0   10.40    4.70
 -17   7   0   24.50    7.60
 -17   7   0   13.40    4.90
  18  -8   0   34.20    8.30
  18  -8   0   49.30    7.50
 -18   8   0   34.50    9.90
  19  -9   0   35.70   10.20
  19  -9   0   51.99    9.00
 -19   9   0   45.20   11.60
  -7  19   0    5.80    5.60
   7 -19   0    2.30    4.00
  -6  18   0    7.10    5.20
   6 -18   0    6.50    4.40
  -5  17   0   87.09   11.50
   5 -17   0   80.79   11.00
  -4  16   0    0.00    3.70
   4 -16   0    6.50    4.10
  -3  15   0  206.58   17.10
  -3  15   0  171.98   11.80
  -3  15   0  225.88   11.60
   3 -15   0  222.68   17.20
  -2  14   0    3.40    2.60
  -2  14   0    1.10    1.80
  -2  14   0   -1.90    2.00
   2 -14   0   -1.90    2.10
   2 -14   0    6.60    2.60
  -1  13   0   57.69    7.70
   1 -13   0   52.39    7.10
   1 -13   0   53.59    7.60
   0  12   0  303.77   18.90
   0 -12   0  296.57   20.00
   0 -12   0  315.17   18.70
   1  11   0   35.50    6.40
  -1 -11   0   35.80    7.50
  -1 -11   0   29.70    5.70
   2  10   0   26.40    5.40
  -2 -10   0   20.30    4.30
  -2 -10   0   24.40    6.20
   3   9   0    5.10    2.40
  -3  -9   0    8.40    2.00
  -3  -9   0    8.30    3.60
   4   8   0  147.79    9.00
   4   8   0  155.78    9.90
  -4  -8   0  138.09    8.50
  -4  -8   0  140.69   13.30
  -4  -8   0  139.09    8.90
   5   7   0  131.69    8.10
   5   7   0  144.19    9.00
  -5  -7   0  138.99    8.30
  -5  -7   0  135.69   13.20
  -5  -7   0  138.39    8.20
   6   6   0  275.77   13.80
   6   6   0  264.37   12.60
  -6  -6   0  263.57   13.60
  -6  -6   0  285.27   13.30
  -6  -6   0  297.17   20.60
   7   5   0   23.30    2.40
   7   5   0   19.90    2.90
  -7  -5   0   20.80    3.60
  -7  -5   0   22.40    6.00
  -7  -5   0   27.10    3.10
   8   4   0 1231.38   47.90
   8   4   0 1189.78   45.20
  -8  -4   0 1224.38   46.20
  -8  -4   0 1230.68   56.99
   9   3   0  414.96   20.30
   9   3   0  428.96   17.40
   9   3   0  415.56   18.00
  -9  -3   0  429.96   17.90
  -9  -3   0  419.46   26.80
  10   2   0   38.80    4.20
  10   2   0   46.20    3.60
  10   2   0   52.49    5.50
 -10  -2   0   51.69    8.30
 -10  -2   0   55.39    4.00
  11   1   0    4.40    2.40
  11   1   0    4.30    1.90
  11   1   0    5.00    1.60
 -11  -1   0    6.20    4.20
  12   0   0  266.27   16.60
  12   0   0  243.68   12.30
  12   0   0  220.18   13.20
 -12   0   0  238.48   19.40
  13  -1   0   15.30    3.30
  13  -1   0   11.90    3.80
 -13   1   0   14.50    5.60
  14  -2   0   73.29    9.20
  14  -2   0   76.49    7.20
 -14   2   0   83.29   10.90
 -14   2   0   82.59   11.20
  15  -3   0  134.29   10.40
  15  -3   0  136.29   13.40
 -15   3   0  145.59   14.60
 -15   3   0  114.09   13.90
  16  -4   0    5.00    2.90
  16  -4   0    3.00    3.10
 -16   4   0    3.90    4.20
 -16   4   0    7.60    5.70
  17  -5   0    7.70    3.90
  17  -5   0    9.90    3.60
 -17   5   0    3.60    4.40
 -17   5   0    8.40    4.90
  18  -6   0  146.49   16.40
  18  -6   0  144.19   12.90
 -18   6   0  150.48   14.50
 -18   6   0  161.38   18.80
  19  -7   0    9.60    4.20
  19  -7   0    0.50    3.60
  19  -7   0    7.80    5.40
 -19   7   0    3.00    5.90
 -19   7   0   15.20    5.60
  20  -8   0   28.50    7.40
  20  -8   0   35.20    9.70
 -20   8   0   22.50    8.60
  -6  20   0   77.29   11.80
   6 -20   0   79.89   14.40
  -5  19   0   25.80    7.10
   5 -19   0   24.10    7.40
  -4  18   0    1.50    3.30
   4 -18   0   -5.10    3.00
  -3  17   0   24.10    6.60
  -3  17   0   16.40    4.00
   3 -17   0    8.80    3.60
  -2  16   0   93.09    9.10
  -2  16   0  109.79   11.80
   2 -16   0  100.59   11.40
   2 -16   0   96.39   10.40
  -1  15   0   78.09    8.60
  -1  15   0   85.39   10.30
   1 -15   0   74.19    9.30
   1 -15   0   87.19   10.10
   0  14   0    0.60    2.60
   0 -14   0    2.50    2.70
   0 -14   0   -0.30    3.10
   1  13   0   47.70    8.10
  -1 -13   0   51.09    8.10
  -1 -13   0   46.20    6.20
   2  12   0    6.70    3.20
  -2 -12   0    6.60    4.10
  -2 -12   0    2.20    2.00
   3  11   0    2.70    2.30
  -3 -11   0    1.90    3.10
   4  10   0  730.53   34.20
  -4 -10   0  776.12   33.10
  -4 -10   0  778.02   41.00
   5   9   0    0.90    1.80
  -5  -9   0   -2.10    1.50
  -5  -9   0    1.30    1.20
   6   8   0  204.28   12.10
   6   8   0  195.78   11.00
  -6  -8   0  190.08   17.40
  -6  -8   0  207.18   11.40
   7   7   0  138.59    8.70
   7   7   0  182.38   10.60
  -7  -7   0  181.08   10.00
  -7  -7   0  198.68   17.30
   8   6   0   -0.30    0.80
   8   6   0    0.20    0.80
  -8  -6   0    5.10    2.90
  -8  -6   0    0.50    1.20
   9   5   0    8.30    2.30
   9   5   0    8.00    1.80
  -9  -5   0   10.90    2.30
  -9  -5   0    8.70    4.10
  10   4   0  519.75   22.00
  10   4   0  527.05   25.20
 -10  -4   0  572.54   34.20
 -10  -4   0  573.44   22.70
  11   3   0  975.90   39.90
  11   3   0 1052.69   43.60
  11   3   0 1040.70   38.80
 -11  -3   0 1055.39   52.99
 -11  -3   0 1025.30   39.10
  12   2   0   16.70    2.30
  12   2   0   14.50    2.60
  12   2   0   11.50    3.40
 -12  -2   0   14.20    5.30
  13   1   0   13.50    4.20
  13   1   0   11.10    2.40
  13   1   0   11.40    2.90
 -13  -1   0   16.00    5.90
  14   0   0   25.90    3.90
  14   0   0   21.40    5.10
 -14   0   0   35.50    7.70
  15  -1   0  238.08   13.80
  15  -1   0  242.38   17.90
 -15   1   0  252.97   21.40
  16  -2   0   40.40    5.30
  16  -2   0   53.49    9.90
 -16   2   0   46.30   10.20
  17  -3   0   35.50    5.50
  17  -3   0   39.40    8.50
 -17   3   0   56.89    8.00
  18  -4   0   48.80   10.00
  18  -4   0   68.49    8.60
 -18   4   0   81.29   11.30
  19  -5   0   -1.70    3.40
  19  -5   0    2.50    3.00
 -19   5   0    6.70    5.10
  20  -6   0   51.79    8.60
  20  -6   0   62.19   11.80
  20  -6   0   79.99    9.70
 -20   6   0   79.19   11.80
  -4  20   0   25.30    5.70
   4 -20   0   10.20    5.60
  -3  19   0   20.40    6.80
   3 -19   0   19.10    6.90
  -2  18   0   37.60    5.70
  -2  18   0   33.20    7.80
   2 -18   0   28.10    7.40
  -1  17   0   70.89    9.00
  -1  17   0   87.09   10.60
   1 -17   0   78.49   10.10
   1 -17   0   78.79   10.60
   0  16   0  311.07   21.40
   0  16   0  291.47   19.80
   0 -16   0  340.57   23.10
   0 -16   0  321.27   21.60
   1  15   0   74.29    9.10
  -1 -15   0   72.69   10.60
  -1 -15   0   82.99    9.10
   2  14   0   -0.60    2.50
  -2 -14   0   -1.30    3.10
  -2 -14   0   -1.90    1.70
   3  13   0   13.80    4.40
  -3 -13   0   11.40    3.50
  -3 -13   0    8.80    4.40
   4  12   0    9.50    3.70
  -4 -12   0   10.30    3.20
  -4 -12   0    9.30    4.50
   5  11   0   81.29    8.50
  -5 -11   0   85.09   11.80
  -5 -11   0   81.19    7.30
   6  10   0   64.49    7.10
  -6 -10   0   72.49    6.60
  -6 -10   0   73.99   11.10
   7   9   0   62.19    6.40
  -7  -9   0   55.79    5.60
  -7  -9   0   72.99   10.90
   8   8   0   13.10    3.20
   8   8   0   15.80    2.90
  -8  -8   0   17.80    6.60
  -8  -8   0   13.60    2.90
   9   7   0  231.38   12.00
   9   7   0  267.67   14.60
  -9  -7   0  274.67   13.90
  -9  -7   0  303.87   23.80
  10   6   0  216.88   12.60
  10   6   0  181.68    9.60
 -10  -6   0  203.18   11.00
 -10  -6   0  213.98   19.90
  11   5   0   93.99    8.00
  11   5   0   86.29    5.60
 -11  -5   0  108.79   14.10
 -11  -5   0   97.79    6.30
  12   4   0  443.26   22.70
  12   4   0  386.96   18.50
  12   4   0  462.55   18.30
 -12  -4   0  468.15   18.80
 -12  -4   0  453.65   31.50
  13   3   0   -0.90    1.80
  13   3   0    3.50    1.30
  13   3   0    1.50    1.80
 -13  -3   0    3.90    3.50
  14   2   0   80.39    8.60
  14   2   0   77.89    5.50
  14   2   0   67.69    6.50
 -14  -2   0   69.19   14.00
  15   1   0  242.68   17.00
  15   1   0  237.18   12.70
 -15  -1   0  222.38   21.10
  16   0   0  143.39    9.80
  16   0   0  166.78   14.20
 -16   0   0  140.49   16.50
  17  -1   0   25.60    4.80
  17  -1   0   47.70    9.20
 -17   1   0   35.20    9.80
  18  -2   0   60.79    9.20
  18  -2   0   59.09    7.40
 -18   2   0   76.09   11.70
  19  -3   0    3.30    3.30
  19  -3   0   -4.20    2.90
 -19   3   0    6.00    5.90
  20  -4   0   44.20   10.00
  20  -4   0   37.50    7.40
 -20   4   0   43.60   10.40
  21  -5   0   22.30    8.00
  21  -5   0   27.90    6.70
 -21   5   0   19.40    7.30
  -2  20   0   11.60    5.10
   2 -20   0   -0.90    3.40
  -1  19   0    1.00    4.00
  -1  19   0   -3.50    3.50
   1 -19   0   -7.30    3.60
   0  18   0  210.18   16.80
   0  18   0  243.18   19.10
   0 -18   0  251.57   19.90
   0 -18   0  234.08   18.70
   1  17   0   84.89   10.50
   1  17   0   90.39   10.90
  -1 -17   0   80.89   12.00
  -1 -17   0   92.59   10.80
   2  16   0   84.89   10.30
  -2 -16   0   78.09   12.20
  -2 -16   0   93.39   10.50
   3  15   0  203.58   16.10
  -3 -15   0  226.08   15.70
  -3 -15   0  206.08   19.60
   4  14   0   54.39    8.00
  -4 -14   0   48.40   11.20
  -4 -14   0   47.30    6.50
   5  13   0   31.90    6.60
  -5 -13   0   21.80    7.10
  -5 -13   0   24.40    5.10
   6  12   0    7.70    2.80
  -6 -12   0    0.40    1.60
  -6 -12   0   -2.00    2.20
   7  11   0  361.16   20.40
  -7 -11   0  349.67   27.60
  -7 -11   0  366.46   19.10
   8  10   0    4.50    2.40
  -8 -10   0    1.80    3.30
  -8 -10   0    6.00    2.30
   9   9   0    2.20    1.60
   9   9   0    1.30    1.80
  -9  -9   0    4.00    1.90
  -9  -9   0    0.20    3.00
  10   8   0  240.18   14.50
  10   8   0  228.48   12.10
 -10  -8   0  249.88   22.90
 -10  -8   0  263.77   13.60
  11   7   0  386.76   18.20
  11   7   0  447.36   22.00
 -11  -7   0  454.85   20.00
 -11  -7   0  471.65   33.10
  12   6   0   58.99    4.60
  12   6   0   69.49    7.10
 -12  -6   0   74.79    5.40
 -12  -6   0   73.79   11.90
  13   5   0   -1.00    0.90
  13   5   0    3.00    1.90
  13   5   0   -1.40    1.20
 -13  -5   0   -0.90    1.10
 -13  -5   0   -2.70    2.70
  14   4   0  595.94   29.40
  14   4   0  527.15   23.80
  14   4   0  596.74   23.40
 -14  -4   0  628.14   40.30
  15   3   0  104.19    6.80
  15   3   0  121.89   11.00
  15   3   0  119.49    7.80
 -15  -3   0  111.09   15.70
  16   2   0   37.50    4.30
  16   2   0   43.20    6.50
 -16  -2   0   33.40   10.90
  17   1   0   33.70    4.50
  17   1   0   32.90    7.00
 -17  -1   0   20.10    7.70
  18   0   0   32.60    7.50
  18   0   0   42.90    4.90
 -18   0   0   26.10    9.20
  19  -1   0   -2.50    2.50
  19  -1   0    0.40    3.00
 -19   1   0    3.20    5.40
  20  -2   0   17.00    5.20
  20  -2   0    9.50    3.40
 -20   2   0   -6.80    5.90
  21  -3   0   14.50    4.60
  21  -3   0   13.50    5.90
 -21   3   0   19.20    7.00
  -1  21   0   13.80    5.50
   1 -21   0    8.90    4.10
   0  20   0   23.10    6.80
   0  20   0   23.50    7.00
   0 -20   0   29.30    9.10
   0 -20   0   40.10    8.70
   1  19   0    3.80    4.20
   1  19   0   -1.70    3.90
  -1 -19   0   -6.30    4.10
  -1 -19   0    0.00    3.90
   2  18   0   31.30    7.20
   2  18   0   31.60    6.30
  -2 -18   0   30.90    9.60
  -2 -18   0   26.30    6.60
   3  17   0   20.80    5.30
  -3 -17   0   14.00    6.30
  -3 -17   0   18.60    5.40
   4  16   0    4.70    3.30
  -4 -16   0    5.10    3.00
  -4 -16   0    3.20    4.10
   5  15   0   68.29    9.40
  -5 -15   0   70.09    8.30
  -5 -15   0   83.69   13.00
   6  14   0    2.50    3.30
  -6 -14   0    2.60    4.50
  -6 -14   0   -2.10    1.70
   7  13   0    7.10    4.20
  -7 -13   0    6.30    2.70
  -7 -13   0    7.70    4.40
   8  12   0  244.38   16.50
  -8 -12   0  233.98   22.80
  -8 -12   0  242.38   15.00
   9  11   0 1804.72   72.89
  -9 -11   0 1816.62   70.99
  -9 -11   0 1796.02   86.99
  10  10   0  387.56   21.10
 -10 -10   0  378.96   30.80
 -10 -10   0  368.76   19.40
  11   9   0  237.58   12.90
  11   9   0  255.67   15.70
 -11  -9   0  268.67   14.40
 -11  -9   0  266.07   25.10
  12   8   0    1.60    2.00
  12   8   0    7.30    1.90
 -12  -8   0    2.40    1.80
 -12  -8   0    7.80    4.90
  13   7   0  624.14   29.40
  13   7   0  528.65   23.90
 -13  -7   0  638.94   25.30
 -13  -7   0  635.54   42.20
  14   6   0    7.60    3.10
  14   6   0    5.00    1.70
  14   6   0    8.30    1.70
 -14  -6   0    9.80    6.40
 -14  -6   0    6.10    1.90
  15   5   0   43.20    3.90
  15   5   0   50.39    6.90
  15   5   0   46.00    3.70
 -15  -5   0   50.19   11.60
  16   4   0    5.10    1.60
  16   4   0    7.20    3.40
 -16  -4   0   11.90    7.30
  17   3   0   38.00    8.10
  17   3   0   40.20    4.30
 -17  -3   0   33.10   10.30
  18   2   0   56.69    8.60
  18   2   0   65.39    5.60
 -18  -2   0   60.39   14.40
  19   1   0    8.20    2.60
  19   1   0    3.40    3.10
 -19  -1   0    8.40    3.90
  20   0   0  246.08   19.70
  20   0   0  246.18   14.40
 -20   0   0  221.98   24.40
  21  -1   0   44.20    6.70
  21  -1   0   39.70    9.00
 -21   1   0   40.60   10.60
   1  21   0   -7.80    5.30
   1  21   0    8.20    5.30
  -1 -21   0    1.90    4.30
  -1 -21   0   -0.80    6.10
   2  20   0   10.20    5.50
   2  20   0    4.50    5.00
  -2 -20   0    1.70    3.50
  -2 -20   0   -1.10    6.00
   3  19   0   28.70    7.70
   3  19   0   26.80    6.80
  -3 -19   0   22.10    8.20
  -3 -19   0   28.10    7.40
   4  18   0   -0.90    3.50
  -4 -18   0   -0.80    2.90
   5  17   0   74.79   10.10
  -5 -17   0   73.59    9.60
  -5 -17   0  103.49   15.30
   6  16   0    8.10    4.60
  -6 -16   0   10.60    4.20
  -6 -16   0   17.00    7.20
   7  15   0   87.29   10.90
  -7 -15   0   62.29    8.40
  -7 -15   0   87.69   17.20
   8  14   0   29.40    7.10
  -8 -14   0   47.90    6.80
  -8 -14   0   38.20   11.10
   9  13   0   91.39   10.30
  -9 -13   0   92.09   15.20
  -9 -13   0   89.49    8.80
  10  12   0   66.59    8.00
 -10 -12   0   67.19    7.50
 -10 -12   0   88.49   17.30
  11  11   0   40.80    6.40
 -11 -11   0   42.90    6.00
 -11 -11   0   69.49   15.40
  12  10   0   78.29    8.20
  12  10   0   70.49    6.10
 -12 -10   0   71.99    7.10
 -12 -10   0   61.09   13.60
  13   9   0  142.19    8.40
  13   9   0  160.88   12.30
 -13  -9   0  149.69    9.60
 -13  -9   0  118.89   17.50
  14   8   0   85.19    5.50
  14   8   0   98.49    9.20
 -14  -8   0   92.49   15.50
 -14  -8   0   81.99    6.10
  15   7   0   15.80    4.10
 -15  -7   0   19.40    9.10
  16   6   0   31.30    6.20
 -16  -6   0   64.09   16.30
  17   5   0    9.70    3.20
 -17  -5   0    5.70    5.50
  18   4   0   81.59    9.50
 -18  -4   0   84.59   17.60
  19   3   0   -4.50    2.50
 -19  -3   0   -3.00    4.80
  20   2   0   11.10    5.40
 -20  -2   0   24.00    8.00
  21   1   0   32.10    7.70
 -21  -1   0   39.40   10.30
  22   0   0  421.46   29.00
 -22   0   0  406.96   34.40
   4  20   0   22.70    5.90
   4  20   0    5.70    5.20
  -4 -20   0   28.60    9.30
  -4 -20   0   14.00    5.00
   5  19   0   33.20    7.60
  -5 -19   0   38.90   11.60
   6  18   0   18.30    5.00
  -6 -18   0    8.70    6.90
  -6 -18   0   13.20    3.70
   7  17   0    4.40    4.20
  -7 -17   0   13.40    7.60
  -7 -17   0   -0.10    2.80
   8  16   0   42.80    9.20
  -8 -16   0   39.90    6.20
  -8 -16   0   33.50   10.30
   9  15   0    7.30    4.20
  -9 -15   0    8.70    4.80
  -9 -15   0   12.00    3.80
  10  14   0   11.80    5.20
 -10 -14   0   11.60    7.50
 -10 -14   0   23.10    5.70
  11  13   0  108.89   11.20
 -11 -13   0  109.79   10.00
 -11 -13   0  106.39   17.30
  12  12   0   40.80    7.90
 -12 -12   0   25.30    5.20
 -12 -12   0   21.30    8.80
  13  11   0  725.23   35.90
 -13 -11   0  743.03   32.40
 -13 -11   0  740.43   50.89
  14  10   0    7.50    3.30
 -14 -10   0    1.30    2.50
 -14 -10   0    1.00    4.10
  15   9   0   22.00    5.10
 -15  -9   0   15.60    7.60
  16   8   0   33.00    6.70
 -16  -8   0   26.70    9.00
  17   7   0   15.00    4.50
 -17  -7   0   14.30    7.50
  18   6   0  127.29   12.10
 -18  -6   0  165.18   22.50
  19   5   0   -0.40    2.60
 -19  -5   0   -3.40    5.90
  20   4   0   33.70    7.30
 -20  -4   0   26.60   11.20
  21   3   0   10.80    5.40
 -21  -3   0    8.00    8.80
   6  20   0   73.19   12.20
  -6 -20   0   74.39   16.10
  -6 -20   0   67.19   11.50
   7  19   0    8.80    4.80
  -7 -19   0  -10.80    5.00
  -7 -19   0    6.10    4.40
   8  18   0  236.48   19.20
  -8 -18   0  237.88   26.90
  -8 -18   0  243.88   18.00
   9  17   0    3.40    4.90
  -9 -17   0    3.10    5.60
  -9 -17   0    3.20    3.40
 -10 -16   0   -1.80    5.80
 -10 -16   0   -1.60    3.20
  11  15   0   -4.80    3.80
 -11 -15   0   -8.40    4.80
 -11 -15   0    0.90    2.80
  12  14   0   42.00    8.10
 -12 -14   0   56.39    7.30
 -12 -14   0   38.50   12.30
  13  13   0  196.08   15.70
 -13 -13   0  175.88   23.80
 -13 -13   0  200.78   13.30
  14  12   0   56.39    8.20
 -14 -12   0   57.79   14.60
 -14 -12   0   87.09    6.70
  15  11   0   -2.60    2.50
 -15 -11   0   -0.20    5.10
  16  10   0   30.10    6.20
 -16 -10   0   60.09   16.20
  17   9   0   33.60    7.20
 -17  -9   0   34.00   12.20
  18   8   0   53.19    7.60
 -18  -8   0   35.50   12.90
  19   7   0    0.90    3.30
 -19  -7   0    9.80   10.60
  20   6   0   63.89    8.90
 -20  -6   0   78.09   17.50
  21   5   0   24.30    6.60
 -21  -5   0    9.80    8.40
   9  19   0    6.40    5.30
  -9 -19   0    2.70    4.10
  -9 -19   0   -0.40    7.60
  10  18   0    5.50    6.70
 -10 -18   0    4.40    7.90
 -10 -18   0   19.50    6.50
  11  17   0   45.60   10.70
 -11 -17   0   56.79    9.50
 -11 -17   0   54.79   15.10
  12  16   0   34.80    9.20
 -12 -16   0   62.79    8.60
 -12 -16   0   36.40   13.00
  13  15   0   15.60    6.70
 -13 -15   0   15.50    5.80
 -13 -15   0   15.50    8.30
  14  14   0   18.70    6.00
 -14 -14   0   17.70    4.80
 -14 -14   0   23.10    8.90
  15  13   0   28.70    6.90
 -15 -13   0   14.30   10.00
  16  12   0   73.69    9.90
 -16 -12   0   92.49   22.00
  17  11   0   -1.90    2.90
 -17 -11   0    4.20    7.80
 -18 -10   0    2.80    8.20
  19   9   0   26.40    6.90
 -19  -9   0   44.10   14.30
  20   8   0   25.50    6.30
 -20  -8   0   41.30   15.20
  13  17   0   -0.80    6.80
 -13 -17   0   -3.70    8.50
  14  16   0   -0.40    6.10
 -14 -16   0   13.20    7.10
  15  15   0   28.60    7.50
 -15 -15   0   24.10   10.00
  16  14   0   56.69   10.80
 -16 -14   0   71.09   17.60
  17  13   0    1.20    4.20
 -17 -13   0    8.30    8.50
  18  12   0    3.20    4.40
 -18 -12   0    5.50    8.80
 -16 -14  -1    7.40   10.80
 -15 -15  -1   15.20   10.10
 -19  -9  -1   32.80   12.30
  19   9   1   35.10    7.50
 -18 -10  -1    5.30    7.70
 -17 -11  -1    2.70    9.10
  17  11   1    0.70    4.10
 -16 -12  -1   -1.10    6.70
  16  12   1    4.90    4.00
 -15 -13  -1   -6.60    6.70
  15  13   1   12.40    5.80
 -14 -14  -1   17.80    5.50
 -14 -14  -1   11.90    5.80
  14  14   1    7.60    4.90
 -13 -15  -1   52.49    8.00
 -13 -15  -1   19.40   10.10
  13  15   1   30.80    8.50
 -12 -16  -1    4.40    8.20
 -12 -16  -1    2.00    5.00
  12  16   1    1.80    4.70
 -11 -17  -1   10.80    5.40
 -11 -17  -1    9.90    9.80
 -10 -18  -1   70.39   10.00
 -10 -18  -1   70.49   17.20
  10  18   1   70.99   11.80
  -9 -19  -1   75.99   17.20
   9  19   1   76.89   12.10
 -20  -6  -1   65.89   17.50
  20   6   1   64.49    9.10
 -19  -7  -1    3.80    8.00
  19   7   1    1.00    2.80
 -18  -8  -1   15.60    9.60
  18   8   1   14.20    3.90
 -17  -9  -1  100.69   21.30
  17   9   1   82.09    9.10
 -16 -10  -1   16.90    3.80
 -16 -10  -1   12.40    8.40
  16  10   1   17.40    4.30
 -15 -11  -1   61.29    6.20
 -15 -11  -1   50.99   14.70
  15  11   1   47.90    6.90
 -14 -12  -1  136.79   20.90
 -14 -12  -1  100.09    9.80
  14  12   1  123.59   11.80
 -13 -13  -1    7.60    7.30
 -13 -13  -1    0.80    3.60
  13  13   1    3.00    4.10
 -12 -14  -1  114.89   10.70
 -12 -14  -1   76.19   18.30
  12  14   1   99.39   11.20
 -11 -15  -1    6.00    3.60
 -11 -15  -1    1.30    6.00
  11  15   1   -5.10    2.90
 -10 -16  -1  158.18   22.10
 -10 -16  -1  153.08   13.40
  10  16   1  133.79   14.70
  -9 -17  -1   -4.40    3.70
  -9 -17  -1    1.50    5.30
   9  17   1    3.30    4.80
  -8 -18  -1   28.30    9.60
  -8 -18  -1   38.70    7.60
   8  18   1   22.40    6.90
  -7 -19  -1   40.10    7.20
  -7 -19  -1   40.80   12.60
   7  19   1   36.20    7.70
  -6 -20  -1   75.09   16.00
  -6 -20  -1   69.29    9.30
   6  20   1   48.10    9.60
   6  20   1   41.00   10.80
 -21  -3  -1   53.69   15.80
  21   3   1   51.89    9.80
 -20  -4  -1   -3.30    7.10
  20   4   1    9.00    4.50
 -19  -5  -1  193.88   24.60
  19   5   1  167.98   14.80
 -18  -6  -1   29.40   10.80
  18   6   1   27.20    6.30
 -17  -7  -1   11.10    7.30
  17   7   1    1.90    3.20
  17   7   1    2.90    1.20
 -16  -8  -1   47.20   14.10
 -16  -8  -1   87.69    6.20
  16   8   1   86.99    5.40
  16   8   1   91.69    8.90
 -15  -9  -1    9.30    2.80
 -15  -9  -1    2.90    7.20
  15   9   1    9.00    3.10
 -14 -10  -1  115.09   18.60
 -14 -10  -1  116.99    9.40
  14  10   1  128.19   10.90
 -13 -11  -1  181.68   12.70
 -13 -11  -1  193.38   23.90
  13  11   1  188.18   14.00
 -12 -12  -1  209.38   14.60
 -12 -12  -1  231.98   26.10
  12  12   1  200.18   15.00
 -11 -13  -1  119.39   18.70
 -11 -13  -1  135.99   11.80
  11  13   1  122.79   11.70
 -10 -14  -1   49.30    8.50
 -10 -14  -1   45.10   12.40
  10  14   1   56.89    9.40
  -9 -15  -1   46.20    6.80
  -9 -15  -1   32.80   11.80
   9  15   1   32.80    8.10
  -8 -16  -1    9.10    6.30
  -8 -16  -1   26.40    6.40
   8  16   1   20.70    7.30
  -7 -17  -1   29.70    7.70
  -7 -17  -1   47.40   12.10
   7  17   1   37.30    7.30
  -6 -18  -1  160.58   14.30
  -6 -18  -1  170.98   22.30
   6  18   1  153.98   14.40
  -5 -19  -1   37.80   11.40
  -5 -19  -1   36.90    7.90
   5  19   1   30.40    8.70
   5  19   1   55.59    8.70
  -4 -20  -1   18.60    7.00
  -4 -20  -1   34.10   10.10
   4  20   1   33.10    6.80
   4  20   1   25.40    8.10
 -21  -1  -1  655.93   46.90
  21   1   1  644.24   37.50
  20   2   1   45.50    8.80
 -19  -3  -1    1.30    6.70
  19   3   1    4.00    3.70
 -18  -4  -1   -0.50    6.40
  18   4   1   15.40    3.10
  18   4   1   17.40    5.20
 -17  -5  -1   -4.30    4.90
  17   5   1   -0.30    1.60
  17   5   1   -0.40    2.70
 -16  -6  -1   -5.00    6.20
  16   6   1    9.50    1.70
  16   6   1    5.40    2.80
 -15  -7  -1   -1.10    1.80
 -15  -7  -1   -2.70    4.90
  15   7   1    4.70    2.00
  15   7   1   -0.90    1.10
  15   7   1   -0.80    2.20
 -14  -8  -1   12.70    7.20
 -14  -8  -1    6.10    2.80
  14   8   1   12.90    2.90
  14   8   1   17.10    4.10
 -13  -9  -1  108.09    8.90
 -13  -9  -1  139.49   19.60
  13   9   1  108.19    9.80
 -12 -10  -1  544.95   40.30
 -12 -10  -1  523.35   25.20
  12  10   1  467.05   25.50
 -11 -11  -1  681.63   47.20
 -11 -11  -1  670.03   32.40
  11  11   1  722.23   33.60
 -10 -12  -1   90.69    8.80
 -10 -12  -1   84.19   16.70
  10  12   1   88.59    9.10
  -9 -13  -1  618.34   30.90
  -9 -13  -1  620.44   43.40
   9  13   1  616.94   31.50
  -8 -14  -1   23.40    5.30
  -8 -14  -1    9.80    7.40
   8  14   1   22.20    5.50
  -7 -15  -1    5.20    5.70
  -7 -15  -1    3.60    2.90
   7  15   1   -0.40    3.60
  -6 -16  -1   16.80    8.00
  -6 -16  -1   19.60    6.00
   6  16   1   19.20    5.50
  -5 -17  -1   28.10    8.80
  -5 -17  -1   13.20    5.00
   5  17   1   25.00    6.00
  -4 -18  -1    1.30    6.30
  -4 -18  -1   14.50    5.40
   4  18   1   12.60    4.30
  -3 -19  -1    5.50    6.30
  -3 -19  -1    6.70    5.00
   3  19   1   17.10    5.00
   3  19   1   15.80    4.90
  -2 -20  -1   46.90    9.60
  -2 -20  -1   43.30   11.80
   2  20   1   75.29    8.70
   2  20   1   64.49    9.10
  -1 -21  -1   16.00    6.70
  -1 -21  -1   16.20    6.80
   1  21   1   15.00    7.30
   1  21   1   29.40    7.80
 -21   1  -1  636.24   43.90
  21  -1   1  633.94   37.70
  21  -1   1  589.74   31.40
 -20   0  -1  -10.20    6.00
  20   0   1   -1.10    3.40
 -19  -1  -1   23.30   10.80
  19   1   1   10.70    3.10
  19   1   1   16.00    5.20
 -18  -2  -1    3.00    6.60
  18   2   1    4.10    2.10
  18   2   1    8.90    3.90
 -17  -3  -1   11.00    7.00
 -16  -4  -1   14.00    7.40
  16   4   1   18.90    2.80
  16   4   1   20.90    5.40
 -15  -5  -1    8.10    6.10
  15   5   1    5.80    2.90
  15   5   1   12.80    3.10
  15   5   1    9.50    2.20
 -14  -6  -1    4.70    4.10
 -14  -6  -1    5.80    2.70
  14   6   1    5.50    2.50
  14   6   1    1.00    1.90
  14   6   1    7.80    2.10
 -13  -7  -1   51.49    5.60
 -13  -7  -1   68.89   15.20
  13   7   1   43.70    4.60
  13   7   1   50.99    6.40
 -12  -8  -1   42.50   11.00
 -12  -8  -1   48.10    5.90
  12   8   1   50.19    5.00
  12   8   1   55.09    6.40
 -11  -9  -1  227.98   23.40
 -11  -9  -1  236.28   14.10
  11   9   1  225.58   14.40
 -10 -10  -1   78.79   13.60
 -10 -10  -1   83.59    8.40
  10  10   1  101.19    8.90
  -9 -11  -1    5.70    5.30
  -9 -11  -1    6.60    2.90
   9  11   1    7.70    3.50
  -8 -12  -1  508.15   25.80
  -8 -12  -1  507.95   36.80
   8  12   1  492.75   26.10
  -7 -13  -1   27.70    9.20
  -7 -13  -1   42.10    6.30
   7  13   1   40.50    7.40
  -6 -14  -1   91.99    9.70
  -6 -14  -1  129.99   16.50
   6  14   1  116.99   11.40
  -5 -15  -1   42.20   11.40
  -5 -15  -1   49.20    8.50
   5  15   1   44.70    7.90
  -4 -16  -1   11.50    6.00
  -4 -16  -1   17.10    5.00
   4  16   1   19.60    5.00
  -3 -17  -1    2.80    3.50
  -3 -17  -1    9.10    6.00
   3  17   1    7.50    3.50
  -2 -18  -1   31.60    9.20
  -2 -18  -1   32.30    7.50
   2  18   1   22.30    6.60
   2  18   1   29.30    6.20
  -1 -19  -1   -6.10    4.00
  -1 -19  -1   -1.50    3.00
   1  19   1    2.80    4.10
   1  19   1    7.60    3.60
   0 -20  -1   12.90    4.80
   0 -20  -1   17.70    6.20
   0  20   1   29.10    6.90
   0  20   1   22.00    6.60
   1 -21  -1  205.38   17.00
  -1  21   1  154.18   15.70
 -21   3  -1   60.69   12.80
  21  -3   1   79.99    8.10
  21  -3   1   75.49   11.60
 -20   2  -1   44.40   11.90
  20  -2   1   48.40    9.60
  20  -2   1   46.50    6.70
 -19   1  -1    6.00    6.20
  19  -1   1    6.00    3.10
  19  -1   1    8.60    4.60
 -18   0  -1    5.20    5.10
  18   0   1   -3.30    2.40
  18   0   1   -0.60    1.90
 -17  -1  -1   11.00    6.70
  17   1   1    8.10    2.90
  17   1   1   15.00    4.30
 -16  -2  -1   48.70   12.30
  16   2   1   45.90    5.00
  16   2   1   45.70    8.30
 -15  -3  -1   98.39   15.00
  15   3   1   88.29    6.50
  15   3   1   86.49    9.40
 -14  -4  -1   18.40    3.20
 -14  -4  -1   19.30    7.60
  14   4   1   20.50    3.50
  14   4   1   14.80    4.10
  14   4   1   18.10    2.70
 -13  -5  -1   91.19    6.60
 -13  -5  -1   73.49   12.50
  13   5   1   75.29    7.80
  13   5   1   77.49    5.80
  13   5   1   66.59    6.00
 -12  -6  -1  339.27   27.90
 -12  -6  -1  316.87   15.90
  12   6   1  304.77   17.30
  12   6   1  283.97   14.50
 -11  -7  -1 1014.10   40.40
 -11  -7  -1  994.60   55.29
  11   7   1  887.71   37.80
  11   7   1  982.50   41.10
 -10  -8  -1   54.79    5.90
 -10  -8  -1   55.39   12.40
  10   8   1   52.49    5.90
  10   8   1   44.20    4.90
  -9  -9  -1  438.66   22.50
  -9  -9  -1  460.25   33.30
   9   9   1  463.75   22.60
  -8 -10  -1 1069.09   58.79
  -8 -10  -1 1085.19   46.30
   8  10   1 1153.08   46.70
  -7 -11  -1 1578.34   63.99
  -7 -11  -1 1607.54   77.49
   7  11   1 1589.24   64.19
  -6 -12  -1   51.59   12.00
  -6 -12  -1   53.99    6.50
   6  12   1   49.90    7.00
  -5 -13  -1  109.59   10.00
  -5 -13  -1  113.49   14.90
   5  13   1   97.19   10.10
  -4 -14  -1   70.49   11.80
  -4 -14  -1   90.49    9.20
   4  14   1   96.49   10.00
  -3 -15  -1  384.76   23.30
  -3 -15  -1  398.96   29.20
   3  15   1  422.96   24.00
  -2 -16  -1  164.68   17.50
  -2 -16  -1  145.19   13.40
   2  16   1  151.58   13.30
  -1 -17  -1  203.58   16.50
  -1 -17  -1  176.58   17.40
   1  17   1  158.38   15.00
   1  17   1  190.58   14.90
   0 -18  -1   51.99    9.40
   0 -18  -1   78.29   10.40
   0  18   1   61.19    8.80
   0  18   1   47.60    9.00
   1 -19  -1   77.59   12.00
   1 -19  -1   96.69   12.20
  -1  19   1   96.19   10.30
  -1  19   1   90.19   11.40
   2 -20  -1    5.80    3.90
  -2  20   1    6.10    5.50
  -2  20   1   -9.80    5.10
 -20   4  -1    2.40    7.80
  20  -4   1    8.10    3.70
  20  -4   1   -0.70    3.80
  20  -4   1   12.20    4.90
 -19   3  -1   -2.60    5.30
  19  -3   1    4.70    2.90
  19  -3   1   -2.40    2.70
 -18   2  -1   -0.60    4.40
  18  -2   1    0.10    2.60
  18  -2   1    0.40    3.00
 -17   1  -1    8.60    5.70
  17  -1   1   12.50    3.90
  17  -1   1   14.80    5.00
 -16   0  -1    1.80    3.80
  16   0   1    1.60    2.00
 -15  -1  -1   46.00   10.40
  15   1   1   46.30    4.70
  15   1   1   41.40    7.80
 -14  -2  -1   10.60    5.70
  14   2   1   11.80    3.90
  14   2   1   17.70    3.20
 -13  -3  -1   79.19   12.60
 -13  -3  -1   85.19    6.10
  13   3   1   73.89    5.60
  13   3   1   74.19    6.80
  13   3   1   71.09    7.70
 -12  -4  -1    5.90    2.00
 -12  -4  -1   -0.90    3.00
  12   4   1    5.10    2.10
  12   4   1    5.50    1.80
  12   4   1    4.80    2.20
 -11  -5  -1  968.50   39.10
 -11  -5  -1  902.61   51.79
  11   5   1 1002.40   41.20
  11   5   1  969.00   38.10
 -10  -6  -1  414.06   21.00
 -10  -6  -1  498.05   33.10
  10   6   1  445.86   19.70
  10   6   1  479.65   22.10
  -9  -7  -1  947.71   50.49
  -9  -7  -1  894.01   37.50
   9   7   1  912.61   37.40
   9   7   1  832.62   35.20
  -8  -8  -1   73.09    6.80
  -8  -8  -1   88.29   12.40
   8   8   1   69.69    6.30
   8   8   1   67.99    5.80
  -7  -9  -1   68.09    6.70
  -7  -9  -1   64.69   10.80
   7   9   1   63.89    6.30
  -6 -10  -1    4.50    1.90
  -6 -10  -1   -0.10    2.90
   6  10   1    4.20    2.10
  -5 -11  -1   72.49    7.30
  -5 -11  -1   78.29   11.60
   5  11   1   78.89    8.00
  -4 -12  -1    0.30    3.00
  -4 -12  -1   -1.40    1.40
   4  12   1    0.20    2.50
  -3 -13  -1   29.70    5.90
  -3 -13  -1   33.00    8.40
   3  13   1   25.90    6.00
  -2 -14  -1   55.59   10.90
  -2 -14  -1   63.69    7.60
   2  14   1   46.60    7.00
  -1 -15  -1   12.00    3.90
  -1 -15  -1   -3.00    3.50
   1  15   1    2.80    2.40
   0 -16  -1  168.58   16.30
   0 -16  -1  189.68   15.80
   0  16   1  204.58   15.80
   0  16   1  188.58   14.90
   1 -17  -1    0.00    4.00
   1 -17  -1    1.30    2.80
  -1  17   1   -3.70    1.90
  -1  17   1   -3.90    3.20
   2 -18  -1    1.20    4.00
  -2  18   1    5.60    4.40
  -2  18   1    3.70    3.40
   3 -19  -1   26.30    8.30
  -3  19   1   26.40    7.20
   4 -20  -1   23.40    7.30
  -4  20   1   29.20    8.40
 -20   6  -1   73.39   13.20
 -20   6  -1   76.99   15.40
  20  -6   1   47.20   11.10
  20  -6   1   80.69   10.10
 -19   5  -1  205.18   18.20
 -19   5  -1  195.98   21.30
  19  -5   1  169.38   15.00
  19  -5   1  174.28   14.80
  19  -5   1  211.18   19.60
 -18   4  -1   10.50    6.60
 -18   4  -1   18.40    8.60
  18  -4   1   20.20    5.10
  18  -4   1   24.80    6.00
 -17   3  -1    0.00    3.90
 -17   3  -1   -1.00    4.00
  17  -3   1    4.60    3.90
  17  -3   1   -4.60    2.10
 -16   2  -1   52.59    8.10
  16  -2   1   43.70    5.70
  16  -2   1   50.09    9.80
 -15   1  -1   60.09   10.30
  15  -1   1   38.60    5.10
  15  -1   1   37.50    7.60
 -14   0  -1   -0.70    3.90
  14   0   1    0.30    1.40
  14   0   1    4.40    1.40
 -13  -1  -1  100.49   12.90
  13   1   1   95.79    9.40
  13   1   1   93.89    6.90
 -12  -2  -1  176.38   17.60
 -12  -2  -1  169.88    9.70
  12   2   1  181.58   12.90
  12   2   1  176.78    9.60
  12   2   1  167.68   11.00
 -11  -3  -1   67.79   10.20
 -11  -3  -1   50.39    4.70
  11   3   1   62.09    5.40
  11   3   1   46.00    4.20
  11   3   1   60.69    6.40
 -10  -4  -1  128.29    8.40
 -10  -4  -1  129.79   14.70
  10   4   1  127.79    8.10
  10   4   1  127.69    9.30
  -9  -5  -1 1467.75   56.59
  -9  -5  -1 1509.55   69.19
   9   5   1 1386.46   54.79
   9   5   1 1482.55   57.09
  -8  -6  -1  320.77   16.00
  -8  -6  -1  317.67   23.90
   8   6   1  305.57   15.50
   8   6   1  296.57   14.20
  -7  -7  -1    2.60    1.60
  -7  -7  -1   -0.30    2.10
   7   7   1    5.30    1.80
   7   7   1    3.30    1.70
  -6  -8  -1   86.39   11.60
  -6  -8  -1   97.49    7.40
   6   8   1   87.49    7.00
   6   8   1   89.89    7.00
  -5  -9  -1  350.16   25.10
  -5  -9  -1  361.46   18.40
   5   9   1  365.26   18.30
  -4 -10  -1   22.30    4.20
  -4 -10  -1   13.10    5.30
   4  10   1   12.60    3.50
  -3 -11  -1   29.90    5.40
  -3 -11  -1   27.90    7.60
   3  11   1   23.40    4.70
  -2 -12  -1  134.39   14.30
  -2 -12  -1  158.98   11.70
   2  12   1  142.09   11.40
  -1 -13  -1  238.78   16.30
  -1 -13  -1  242.58   19.50
   1  13   1  263.47   16.80
   0 -14  -1   16.30    5.80
   0 -14  -1   18.30    5.10
   0  14   1   11.30    3.80
   0  14   1   15.70    4.20
   1 -15  -1   82.89   10.00
   1 -15  -1   85.39   10.70
  -1  15   1   84.19    9.80
  -1  15   1   84.09    9.00
   2 -16  -1   -1.50    3.40
   2 -16  -1    1.70    2.50
  -2  16   1   -1.90    3.00
  -2  16   1   -2.40    3.00
   3 -17  -1   -1.70    2.30
  -3  17   1   -2.80    2.60
   4 -18  -1   18.90    6.30
  -4  18   1   12.70    5.30
   5 -19  -1   30.40    8.40
  -5  19   1   12.20    5.80
   6 -20  -1   11.80    5.50
  -6  20   1   24.10    7.50
 -19   7  -1    7.00    7.10
  19  -7   1    2.90    4.70
  19  -7   1   -3.00    3.90
 -18   6  -1   30.50    8.60
 -18   6  -1   33.90    7.30
  18  -6   1   41.90    6.40
  18  -6   1   28.00    6.10
  18  -6   1   27.20    8.10
 -17   5  -1   -5.40    3.90
 -17   5  -1   -0.10    4.10
  17  -5   1    1.80    2.90
  17  -5   1    3.90    3.60
 -16   4  -1   18.50    6.00
 -16   4  -1   24.90    6.10
  16  -4   1   14.50    4.50
  16  -4   1   16.60    4.90
 -15   3  -1   94.89   11.30
 -15   3  -1   92.59   12.40
  15  -3   1   77.99   10.60
  15  -3   1   85.49    8.30
 -14   2  -1   12.40    4.70
 -14   2  -1   11.50    4.20
  14  -2   1   13.10    3.40
  14  -2   1   10.10    4.40
 -13   1  -1   78.79   11.30
 -13   1  -1   83.79   10.40
  13  -1   1   89.19    7.10
  13  -1   1   95.19    9.70
 -12   0  -1    0.60    2.30
  12   0   1    2.30    1.80
  12   0   1   -0.60    1.00
 -11  -1  -1   64.99    9.90
  11   1   1   69.09    6.60
  11   1   1   72.79    5.40
  11   1   1   71.39    7.50
 -10  -2  -1   21.90    6.50
 -10  -2  -1   20.10    2.90
  10   2   1   17.00    3.50
  10   2   1   21.20    4.00
  10   2   1   19.00    2.70
  -9  -3  -1  141.79    8.60
  -9  -3  -1  120.19   13.40
   9   3   1  137.49    8.50
   9   3   1  139.09    9.40
  -8  -4  -1  164.38   15.50
  -8  -4  -1  171.48    9.80
   8   4   1  158.78    9.00
   8   4   1  170.98   10.10
  -7  -5  -1  333.67   16.20
  -7  -5  -1  329.37   16.50
  -7  -5  -1  324.77   23.00
   7   5   1  318.87   14.80
   7   5   1  343.77   18.10
   7   5   1  335.37   15.70
  -6  -6  -1   37.90    4.20
  -6  -6  -1   48.00    9.70
  -6  -6  -1   38.70    4.00
   6   6   1   30.80    3.30
   6   6   1   42.60    4.00
  -5  -7  -1   86.79    6.50
  -5  -7  -1   81.89   10.40
  -5  -7  -1   85.29    5.80
   5   7   1   66.49    5.60
   5   7   1   73.79    5.70
  -4  -8  -1  221.98   17.70
  -4  -8  -1  220.28   12.30
  -4  -8  -1  211.58   10.90
   4   8   1  207.48   11.90
  -3  -9  -1  170.58    9.60
  -3  -9  -1  158.18   10.60
  -3  -9  -1  172.18   15.10
   3   9   1  170.48   11.20
  -2 -10  -1  446.06   22.40
  -2 -10  -1  474.95   27.80
   2  10   1  445.46   22.60
  -1 -11  -1   -1.70    1.20
  -1 -11  -1   -0.70    2.00
   1  11   1   -2.00    1.50
   0 -12  -1   93.79   10.60
   0 -12  -1   98.79    9.20
   0  12   1   90.29    8.80
   1 -13  -1    6.40    3.60
   1 -13  -1    4.10    2.50
  -1  13   1    4.50    2.30
  -1  13   1    7.00    3.50
   2 -14  -1   43.30    7.30
   2 -14  -1   51.49    7.60
  -2  14   1   50.69    6.70
  -2  14   1   52.99    7.60
   3 -15  -1    5.70    3.90
  -3  15   1    8.60    3.30
  -3  15   1    3.50    3.40
   4 -16  -1   10.10    4.50
  -4  16   1    6.20    2.60
  -4  16   1   12.60    3.00
  -4  16   1   11.50    4.80
   5 -17  -1  180.68   16.80
  -5  17   1  189.98   17.10
   6 -18  -1    9.80    4.90
  -6  18   1   16.30    6.50
   7 -19  -1   24.10    7.80
  -7  19   1   33.00    8.90
 -19   9  -1   46.10   11.50
  19  -9   1   42.50    9.30
  19  -9   1   44.10   11.20
 -18   8  -1   11.10    6.00
  18  -8   1    3.00    3.90
  18  -8   1    6.80    5.10
 -17   7  -1   -5.60    3.60
 -17   7  -1   -4.50    3.80
  17  -7   1   -5.10    2.90
  17  -7   1    7.10    2.80
  17  -7   1   -2.90    4.30
 -16   6  -1   -3.30    4.00
 -16   6  -1   -3.20    3.50
  16  -6   1    7.90    3.70
  16  -6   1    4.10    3.10
  16  -6   1    4.00    3.00
 -15   5  -1    9.40    5.70
 -15   5  -1    6.60    4.70
  15  -5   1   11.10    4.30
  15  -5   1   20.20    6.60
 -14   4  -1   18.00    5.60
 -14   4  -1    7.90    4.10
  14  -4   1   16.00    5.50
  14  -4   1   22.50    4.50
 -13   3  -1   70.79   10.00
 -13   3  -1   78.09    9.90
  13  -3   1   58.29    8.90
  13  -3   1   73.89    6.90
 -12   2  -1  164.58   14.70
 -12   2  -1  165.18   14.90
  12  -2   1  166.78   10.50
  12  -2   1  158.28   13.50
 -11   1  -1   72.59    9.70
 -11   1  -1   73.19    9.00
  11  -1   1   76.59    8.40
  11  -1   1   76.39    6.00
 -10   0  -1   -0.70    1.40
  10   0   1    0.40    1.00
  10   0   1   -1.70    1.20
  10   0   1   -0.60    0.70
  -9  -1  -1   -1.60    2.00
  -9  -1  -1    1.90    1.10
   9   1   1    1.40    0.80
   9   1   1   -0.60    0.80
   9   1   1   -1.90    1.00
  -8  -2  -1   82.09   10.00
  -8  -2  -1   88.89    6.20
   8   2   1   89.79    6.60
   8   2   1   94.89    7.30
  -7  -3  -1  512.15   28.90
  -7  -3  -1  509.25   21.70
  -7  -3  -1  484.55   22.70
   7   3   1  490.45   23.80
   7   3   1  490.05   21.90
   7   3   1  508.15   21.30
  -6  -4  -1  896.61   43.80
  -6  -4  -1  916.31   36.50
  -6  -4  -1  921.81   36.40
   6   4   1  896.81   35.10
   6   4   1  915.71   35.80
   6   4   1  914.51   38.10
  -5  -5  -1   62.19    8.40
  -5  -5  -1   70.49    5.10
  -5  -5  -1   67.19    5.30
   5   5   1   67.29    4.80
   5   5   1   70.59    4.90
  -4  -6  -1  231.68   17.00
  -4  -6  -1  237.48   11.10
  -4  -6  -1  240.58   12.10
   4   6   1  234.48   11.40
   4   6   1  214.38   11.20
  -3  -7  -1  701.03   35.70
  -3  -7  -1  713.73   28.00
  -3  -7  -1  722.23   29.60
   3   7   1  698.43   29.10
   3   7   1  692.93   29.20
  -2  -8  -1   94.79   10.10
  -2  -8  -1   92.79    7.20
  -2  -8  -1   94.89    6.30
   2   8   1   94.59    7.30
  -1  -9  -1   11.40    4.20
  -1  -9  -1    8.40    2.50
  -1  -9  -1    8.80    2.80
   1   9   1    7.20    2.50
   0 -10  -1  158.08   13.10
   0 -10  -1  165.68   11.50
   0  10   1  155.58   13.10
   0  10   1  163.18   11.40
   1 -11  -1   12.60    3.70
   1 -11  -1   15.60    4.50
  -1  11   1   17.90    4.30
  -1  11   1   15.50    3.70
  -1  11   1   15.70    4.00
   2 -12  -1  196.78   14.00
   2 -12  -1  188.48   14.00
  -2  12   1  183.98   12.80
  -2  12   1  184.98   14.00
  -2  12   1  179.18   12.20
   3 -13  -1    0.10    2.10
   3 -13  -1   -2.20    1.80
  -3  13   1    0.50    2.60
  -3  13   1    5.00    3.20
  -3  13   1   -1.00    1.90
   4 -14  -1  189.08   15.30
  -4  14   1  165.28   14.50
  -4  14   1  162.28   10.30
  -4  14   1  189.98   10.80
   5 -15  -1    6.00    3.60
  -5  15   1   10.80    4.10
   6 -16  -1   23.30    6.60
  -6  16   1   20.10    6.00
   7 -17  -1   20.40    6.80
  -7  17   1   29.00    7.90
   8 -18  -1   22.90    7.70
  -8  18   1   37.70    9.80
   9 -19  -1   10.80    5.90
  -9  19   1   19.30    7.20
 -18  10  -1    9.20    6.20
  18 -10   1   -4.80    3.50
  18 -10   1   -7.70    3.60
 -17   9  -1   71.49   14.40
  17  -9   1   93.49   13.10
  17  -9   1   81.19   10.40
 -16   8  -1   67.39   12.80
  16  -8   1   85.89   10.30
  16  -8   1   65.79   12.70
 -15   7  -1   -4.90    2.70
 -15   7  -1   -0.40    2.90
  15  -7   1   -1.10    2.10
  15  -7   1    1.20    2.00
  15  -7   1   -0.80    2.40
  15  -7   1   -0.30    3.20
 -14   6  -1    9.30    4.30
 -14   6  -1    5.50    4.70
  14  -6   1    8.10    3.50
  14  -6   1   14.70    5.30
  14  -6   1    7.20    2.80
 -13   5  -1   81.99   11.20
 -13   5  -1   83.69    9.30
  13  -5   1   97.99    9.10
  13  -5   1   95.09   11.60
 -12   4  -1    9.40    3.50
 -12   4  -1    6.10    3.00
  12  -4   1    5.30    2.30
  12  -4   1   -0.30    2.10
 -11   3  -1   49.40    7.80
 -11   3  -1   59.59    8.00
  11  -3   1   61.69    8.30
  11  -3   1   57.79    5.80
 -10   2  -1   22.30    5.60
 -10   2  -1   11.30    3.90
  10  -2   1   22.10    3.20
  10  -2   1   17.00    4.50
  -9   1  -1    0.50    1.50
  -9   1  -1    1.20    2.30
   9  -1   1   -0.20    0.90
   9  -1   1   -0.60    1.10
   9  -1   1    1.30    1.40
  -8   0  -1    0.60    1.90
  -8   0  -1    0.30    0.70
  -8   0  -1    0.00    1.90
   8   0   1   -1.10    1.20
   8   0   1   -0.80    1.00
   8   0   1   -0.10    1.40
   8   0   1    0.90    0.90
  -7  -1  -1   30.30    3.30
  -7  -1  -1   30.60    4.50
  -7  -1  -1   25.30    5.50
   7   1   1   36.90    3.30
   7   1   1   32.40    4.50
   7   1   1   29.20    6.20
   7   1   1   34.60    3.80
   7   1   1   38.20    4.30
  -6  -2  -1   55.49    4.50
  -6  -2  -1   46.40    6.70
  -6  -2  -1   61.79    5.40
   6   2   1   56.69    4.80
   6   2   1   58.19    4.60
   6   2   1   48.30    6.60
   6   2   1   62.09    5.70
  -5  -3  -1 1651.53   67.19
  -5  -3  -1 1622.34   60.39
  -5  -3  -1 1602.64   60.29
   5   3   1 1597.84   59.79
   5   3   1 1498.35   65.59
   5   3   1 1648.83   59.59
   5   3   1 1672.43   61.79
  -4  -4  -1    1.90    0.90
  -4  -4  -1    1.80    1.60
  -4  -4  -1    1.90    1.00
   4   4   1    1.50    1.60
   4   4   1    1.60    0.80
  -3  -5  -1  266.77   12.60
  -3  -5  -1  265.97   17.10
  -3  -5  -1  266.77   11.50
   3   5   1  250.97   16.20
   3   5   1  267.27   11.90
   3   5   1  257.07   12.10
  -2  -6  -1  662.83   25.30
  -2  -6  -1  676.13   26.80
  -2  -6  -1  528.05   30.00
   2   6   1  674.23   26.60
   2   6   1  616.14   30.50
   2   6   1  671.73   26.40
  -1  -7  -1    9.80    3.50
  -1  -7  -1    8.60    1.90
  -1  -7  -1    8.40    2.30
   1   7   1    5.50    1.80
   1   7   1    9.70    2.50
   1   7   1    9.60    2.90
   0  -8  -1  668.93   29.10
   0  -8  -1  667.73   28.30
   0  -8  -1  668.63   31.70
   0   8   1  692.73   29.10
   0   8   1  604.14   30.50
   1  -9  -1  388.06   19.80
   1  -9  -1  421.46   20.70
   1  -9  -1  402.36   21.50
  -1   9   1  345.37   20.20
  -1   9   1  412.56   20.30
   2 -10  -1  120.39    9.90
   2 -10  -1  122.69    9.80
  -2  10   1  121.99    8.80
  -2  10   1  122.09    9.90
  -2  10   1  101.79    8.80
   3 -11  -1    5.60    2.40
   3 -11  -1    1.40    1.60
  -3  11   1    1.90    1.50
  -3  11   1    1.40    2.20
  -3  11   1    3.50    2.60
   4 -12  -1  101.29    9.70
  -4  12   1   89.49    6.60
  -4  12   1   99.09   10.10
  -4  12   1   84.09    7.10
   5 -13  -1   11.20    4.20
  -5  13   1    0.20    2.40
   6 -14  -1  112.19   11.90
  -6  14   1  118.69   12.60
   7 -15  -1  117.09   12.80
  -7  15   1  145.39   14.50
   8 -16  -1    3.20    3.10
  -8  16   1   10.80    4.90
   9 -17  -1  235.78   20.50
  -9  17   1  246.08   21.90
  10 -18  -1  235.78   21.00
 -10  18   1  235.48   21.80
 -17  11  -1   18.00    7.10
  17 -11   1   20.20    8.40
  17 -11   1    6.80    5.20
 -16  10  -1   11.50    7.00
  16 -10   1   12.70    5.30
  16 -10   1   13.40    6.20
 -15   9  -1   17.20    7.50
  15  -9   1    5.50    3.30
  15  -9   1    5.40    3.10
 -14   8  -1    9.70    4.90
  14  -8   1    9.70    4.20
  14  -8   1   11.40    4.10
 -13   7  -1   52.49    6.20
 -13   7  -1   48.30    9.90
  13  -7   1   32.50    7.70
  13  -7   1   56.19    5.10
  13  -7   1   54.19    7.30
  13  -7   1   54.89    4.30
 -12   6  -1  306.97   17.80
 -12   6  -1  323.67   22.80
  12  -6   1  357.36   16.00
  12  -6   1  315.47   22.80
  12  -6   1  330.67   19.30
  12  -6   1  298.77   16.50
 -11   5  -1  982.80   47.90
 -11   5  -1  959.10   42.80
  11  -5   1  986.40   47.50
  11  -5   1 1001.00   42.50
  11  -5   1 1027.00   40.90
 -10   4  -1  131.59   10.60
 -10   4  -1  130.89   12.20
  10  -4   1  122.79    9.40
  10  -4   1  135.29   12.20
  10  -4   1  134.09    9.50
  -9   3  -1  134.69   11.80
  -9   3  -1  120.19   10.30
   9  -3   1  147.49    9.10
   9  -3   1  152.58   12.10
   9  -3   1  118.79    9.70
  -8   2  -1   82.89    8.60
  -8   2  -1   87.19    6.60
  -8   2  -1   88.69    8.50
   8  -2   1   92.69    6.30
   8  -2   1   93.89    8.70
   8  -2   1   91.09    7.20
   8  -2   1   79.39    7.70
  -7   1  -1   32.20    4.70
  -7   1  -1   28.50    5.60
   7  -1   1   35.40    3.30
   7  -1   1   32.90    4.50
   7  -1   1   32.50    4.90
   7  -1   1   30.10    3.70
  -6   0  -1   -1.40    0.70
  -6   0  -1   -0.20    0.40
  -6   0  -1   -0.50    1.30
   6   0   1   -1.20    0.80
   6   0   1    2.00    1.30
   6   0   1    1.40    0.70
   6   0   1   -0.50    0.60
   6   0   1   -0.20    0.90
  -5  -1  -1    0.00    0.60
  -5  -1  -1   -0.90    0.90
  -5  -1  -1    1.00    1.00
   5   1   1   -0.80    0.50
   5   1   1    1.10    0.80
   5   1   1   -1.10    0.80
   5   1   1    0.20    1.10
  -4  -2  -1  988.10   43.10
  -4  -2  -1 1012.80   38.50
  -4  -2  -1 1004.00   38.60
   4   2   1 1042.40   38.40
   4   2   1  957.90   42.50
   4   2   1 1016.50   38.10
   4   2   1 1032.80   39.40
  -3  -3  -1  285.77   16.70
  -3  -3  -1  302.57   12.40
  -3  -3  -1  299.87   13.10
   3   3   1  298.27   12.20
   3   3   1  294.87   12.50
   3   3   1  272.47   16.10
  -2  -4  -1 4863.31  169.78
  -2  -4  -1 4781.12  168.38
  -2  -4  -1 4842.42  174.88
   2   4   1 4835.32  168.78
   2   4   1 4603.74  169.28
   2   4   1 4684.83  174.18
  -1  -5  -1    4.50    2.10
  -1  -5  -1    4.00    1.10
  -1  -5  -1    8.70    1.90
   1   5   1    2.20    1.50
   1   5   1    2.50    1.10
   1   5   1    3.30    1.30
   0  -6  -1 9373.76  325.27
   0  -6  -1 9148.18  321.37
   0   6   1 9349.37  321.87
   0   6   1 8812.72  324.37
   0   6   1 8727.13  321.87
   1  -7  -1 2335.77   85.09
   1  -7  -1 2122.49   84.39
   1  -7  -1 2373.26   86.49
  -1   7   1 2141.49   85.49
  -1   7   1 2331.37   84.69
   2  -8  -1  380.66   18.80
   2  -8  -1  370.56   18.90
   2  -8  -1  387.66   19.20
  -2   8   1  375.06   18.90
  -2   8   1  323.47   17.90
  -2   8   1  375.86   17.50
   3  -9  -1   10.90    3.20
   3  -9  -1   15.10    3.20
  -3   9   1   10.80    2.70
  -3   9   1   11.10    2.50
  -3   9   1   13.80    3.70
   4 -10  -1    2.30    2.00
  -4  10   1    1.40    1.50
  -4  10   1    1.60    1.20
  -4  10   1   -0.20    1.60
   5 -11  -1  154.28   12.80
  -5  11   1  185.98   14.10
   6 -12  -1   -1.50    1.80
  -6  12   1   -1.40    1.90
   7 -13  -1  248.38   18.30
  -7  13   1  241.38   18.70
   8 -14  -1  125.09   12.90
  -8  14   1  108.79   12.90
   9 -15  -1   74.09   10.50
  -9  15   1   54.99   10.80
  10 -16  -1   -0.60    3.70
 -10  16   1   -5.30    3.20
  11 -17  -1   21.80    7.00
 -11  17   1   17.00    7.80
 -16  12  -1   15.50    7.90
  16 -12   1    3.80    4.20
  16 -12   1   15.30    7.30
 -15  11  -1   48.90   11.50
  15 -11   1   37.40    9.70
  15 -11   1   39.90    7.60
 -14  10  -1  108.69   14.00
  14 -10   1  107.39   11.70
  14 -10   1  100.99   13.90
 -13   9  -1  117.99   14.00
  13  -9   1  101.89   13.30
  13  -9   1  125.69   12.10
 -12   8  -1   51.19   10.20
  12  -8   1   57.69    7.80
 -11   7  -1  980.30   48.20
  11  -7   1  945.31   42.90
 -10   6  -1  472.15   21.90
 -10   6  -1  444.56   27.70
  10  -6   1  474.95   24.20
  10  -6   1  499.55   20.10
  10  -6   1  488.35   21.10
  -9   5  -1 1413.96   55.29
  -9   5  -1 1398.96   60.99
   9  -5   1 1345.77   53.49
   9  -5   1 1455.45   56.29
  -8   4  -1  168.38   12.90
  -8   4  -1  165.68   10.60
   8  -4   1  156.28   10.00
   8  -4   1  151.28    9.70
  -7   3  -1  494.75   21.40
  -7   3  -1  501.35   23.00
  -7   3  -1  461.85   24.40
   7  -3   1  500.05   22.10
   7  -3   1  440.76   21.90
   7  -3   1  486.05   21.20
  -6   2  -1   54.39    5.90
  -6   2  -1   51.69    5.40
  -6   2  -1   54.19    4.50
   6  -2   1   52.99    5.70
   6  -2   1   51.79    4.20
   6  -2   1   53.49    4.70
   6  -2   1   50.59    5.20
  -5   1  -1   -0.10    0.60
  -5   1  -1    0.10    0.40
   5  -1   1    0.40    0.80
   5  -1   1    0.50    0.40
   5  -1   1    1.20    0.90
   5  -1   1   -0.30    1.00
  -4   0  -1   -0.20    0.80
   4   0   1   -0.10    0.60
  -3  -1  -1 4115.59  149.29
  -3  -1  -1 4102.99  152.08
  -3  -1  -1 4251.57  148.89
  -3  -1  -1 4196.38  148.89
   3   1   1 3911.61  151.58
   3   1   1 4287.87  149.29
   3   1   1 4373.16  148.99
   3   1   1 4194.98  148.59
  -2  -2  -1 2366.86   86.29
  -2  -2  -1 2446.66   89.89
  -2  -2  -1 2392.86   85.39
   2   2   1 2410.16   89.59
   2   2   1 2355.96   85.99
   2   2   1 2441.26   85.29
   1   3   1 3979.20  137.09
   1   3   1 3778.52  140.89
   0   4   1 7649.63  272.57
   1  -5  -1   33.30    3.50
   1  -5  -1   30.70    3.80
   1  -5  -1   39.20    3.80
  -1   5   1   41.80    4.10
  -1   5   1   33.60    3.40
  -1   5   1   27.80    3.20
   2  -6  -1  780.22   32.80
   2  -6  -1  826.62   32.60
   2  -6  -1  808.42   32.80
  -2   6   1  829.02   32.90
  -2   6   1  776.22   32.60
  -2   6   1  763.32   31.10
  -2   6   1  771.32   32.20
   3  -7  -1   30.10    4.30
   3  -7  -1   35.60    4.50
  -3   7   1   35.40    3.20
  -3   7   1   34.80    4.50
  -3   7   1   32.00    3.60
   4  -8  -1 2295.37   86.09
  -4   8   1 2318.87   86.49
  -4   8   1 2243.18   80.29
  -4   8   1 2064.19   81.49
   5  -9  -1  110.49    9.60
  -5   9   1  125.29   10.50
  -6  10   1   20.40    4.80
   7 -11  -1  531.85   28.30
  -7  11   1  494.55   28.70
   8 -12  -1  342.27   22.00
  -8  12   1  333.57   23.00
   9 -13  -1  594.74   33.50
  -9  13   1  633.74   35.90
  10 -14  -1  135.49   13.40
 -10  14   1  145.89   15.40
  11 -15  -1   31.00    7.60
 -11  15   1   28.50    8.40
  12 -16  -1   71.49   12.60
 -12  16   1  110.79   14.80
  13 -17  -1   10.90    6.20
 -13  17   1    4.30    5.40
 -15  13  -1   20.50    7.70
  15 -13   1   11.30    5.50
  15 -13   1   14.80    6.50
 -14  12  -1  125.09   14.90
  14 -12   1   92.79   11.50
 -13  11  -1  161.68   17.20
  13 -11   1  173.78   15.50
 -12  10  -1  537.55   34.20
  12 -10   1  529.85   29.90
 -11   9  -1  246.38   19.80
  11  -9   1  215.58   16.30
 -10   8  -1   55.49    8.60
  10  -8   1   44.70    6.50
  -9   7  -1  870.11   42.20
   9  -7   1  837.42   38.20
  -8   6  -1  315.37   20.10
   8  -6   1  329.17   17.80
  -7   5  -1  327.87   14.90
  -7   5  -1  319.37   19.30
   7  -5   1  321.57   14.20
   7  -5   1  339.77   14.20
   7  -5   1  333.77   17.00
  -6   4  -1  903.91   35.10
  -6   4  -1  916.01   39.30
   6  -4   1  923.31   36.30
   6  -4   1  831.92   34.50
  -5   3  -1 1645.44   60.59
  -5   3  -1 1602.54   60.69
  -5   3  -1 1663.73   63.69
   5  -3   1 1628.74   60.99
   5  -3   1 1646.64   60.69
   5  -3   1 1650.93   63.39
   5  -3   1 1529.05   60.39
  -4   2  -1 1053.29   38.70
  -4   2  -1  955.00   40.50
  -4   2  -1  979.90   39.30
   4  -2   1 1031.90   40.70
   4  -2   1  994.80   39.40
   4  -2   1 1058.49   38.60
   4  -2   1 1051.09   39.20
  -3   1  -1 4016.30  146.99
  -3   1  -1 4037.60  148.39
  -3   1  -1 4180.88  148.69
   3  -1   1 4140.79  147.49
   3  -1   1 4237.48  148.59
   3  -1   1 4224.58  148.59
  -2   0  -1    0.60    0.60
  -2   0  -1    3.30    0.90
  -2   0  -1    0.10    0.30
   2   0   1    1.10    0.50
   2   0   1    0.60    0.60
   2   0   1    0.20    0.40
   0  -2  -1   29.90    3.00
   0  -2  -1   27.30    2.20
   0   2   1   33.90    1.90
   1  -3  -1   63.79    4.50
   1  -3  -1   64.69    3.90
   1  -3  -1   60.99    4.10
  -1   3   1   60.29    4.40
  -1   3   1   62.09    4.10
  -1   3   1   66.49    4.10
  -1   3   1   60.59    3.80
   2  -4  -1   57.99    4.40
   2  -4  -1   49.80    4.20
  -2   4   1   47.30    3.40
  -2   4   1   49.90    3.90
  -2   4   1   54.29    4.30
  -2   4   1   55.89    4.20
   3  -5  -1  175.48   10.00
   3  -5  -1  154.98    9.60
  -3   5   1  172.88    8.50
  -3   5   1  173.98    9.60
  -3   5   1  171.88   10.00
  -3   5   1  165.88    7.60
   4  -6  -1   12.50    2.90
   4  -6  -1   14.10    3.30
  -4   6   1   15.20    1.40
  -4   6   1   13.80    3.30
  -4   6   1   13.70    1.90
   5  -7  -1  330.77   17.90
  -5   7   1  343.87   18.70
   6  -8  -1  539.15   26.30
  -6   8   1  521.35   27.00
  -7   9   1   43.50    6.70
   8 -10  -1   26.90    6.50
  -8  10   1   19.00    5.00
   9 -11  -1  177.08   14.40
  -9  11   1  170.68   15.40
  10 -12  -1   33.40    7.50
 -10  12   1   58.99    9.10
  11 -13  -1    3.80    3.30
 -11  13   1   10.00    4.90
  12 -14  -1   68.39    9.90
 -12  14   1   57.69   11.80
  13 -15  -1   55.89   11.10
 -13  15   1   57.19   13.00
  14 -16  -1   60.99   11.40
  14 -16  -1   71.69   14.60
 -14  16   1   64.19   12.50
 -14  14  -1    4.20    5.80
  14 -14   1   13.90    6.90
 -13  13  -1   11.20    5.30
  13 -13   1   10.20    4.30
 -12  12  -1  181.28   18.30
  12 -12   1  190.58   16.80
 -11  11  -1  696.13   39.80
  11 -11   1  663.03   35.60
 -10  10  -1   84.69   11.40
  10 -10   1   98.39   10.60
  -9   9  -1  451.25   27.60
   9  -9   1  436.16   24.70
  -8   8  -1   70.09    9.00
   8  -8   1   81.09    8.10
  -7   7  -1    2.80    2.10
   7  -7   1    3.60    2.20
  -6   6  -1   39.80    5.60
   6  -6   1   36.00    4.60
  -5   5  -1   57.39    6.30
   5  -5   1   59.59    5.40
  -4   4  -1    2.90    1.50
  -4   4  -1    1.70    1.00
   4  -4   1    1.40    0.80
   4  -4   1   -1.70    1.00
  -3   3  -1  300.37   15.10
  -3   3  -1  309.67   13.50
   3  -3   1  299.87   14.90
   3  -3   1  303.07   11.90
   3  -3   1  303.77   12.40
   3  -3   1  319.27   13.80
  -2   2  -1 2366.36   89.29
  -2   2  -1 2555.24   88.09
   2  -2   1 2475.85   87.09
   2  -2   1 2483.35   87.99
   2  -2   1 2390.96   89.19
   2  -2   1 2420.56   87.59
   2  -2   1 2487.25   88.19
  -1   1  -1  355.86   16.40
   1  -1   1  428.66   15.90
   1  -1   1  472.25   16.20
   2  -2  -1  245.38   10.00
   2  -2  -1  262.87   10.90
  -2   2   1  255.67    9.90
  -2   2   1  251.17   11.10
   3  -3  -1  260.47   11.00
   3  -3  -1  298.07   12.90
   3  -3  -1  269.17   13.00
  -3   3   1  296.27   10.70
  -3   3   1  279.47   12.60
  -3   3   1  267.77   13.10
   4  -4  -1    8.40    2.10
   4  -4  -1   14.10    2.60
   4  -4  -1   11.20    1.30
  -4   4   1    9.60    1.00
  -4   4   1   10.10    2.20
  -4   4   1    8.60    2.20
   5  -5  -1  861.11   37.10
   5  -5  -1  882.21   36.30
   5  -5  -1  858.51   32.40
  -5   5   1  862.11   35.40
  -5   5   1  872.21   37.40
  -5   5   1  956.00   32.60
   6  -6  -1  719.63   31.80
  -6   6   1  732.23   33.30
   7  -7  -1    6.80    2.60
  -7   7   1    5.70    2.70
   8  -8  -1   15.50    4.10
  -8   8   1   13.70    4.60
   9  -9  -1   13.80    4.30
  -9   9   1   28.20    6.50
  10 -10  -1  800.82   38.80
 -10  10   1  776.72   40.90
  11 -11  -1 1817.72   77.09
 -11  11   1 1823.92   80.79
  12 -12  -1   12.30    4.20
 -12  12   1    3.00    3.60
  13 -13  -1  140.29   14.90
 -13  13   1  171.28   17.90
  14 -14  -1    6.50    4.50
  14 -14  -1    2.70    4.30
 -14  14   1    4.80    4.90
  15 -15  -1    0.10    4.20
 -15  15   1   -2.50    4.50
 -13  15  -1   43.90   10.50
  13 -15   1   17.60    6.70
 -12  14  -1  111.49   14.60
  12 -14   1   96.99   12.20
 -11  13  -1  152.38   16.80
  11 -13   1  160.28   14.80
 -10  12  -1   94.89   12.10
  10 -12   1   87.09   10.70
  -9  11  -1    8.40    4.60
   9 -11   1    3.40    2.70
  -8  10  -1 1108.19   51.79
   8 -10   1 1055.09   48.60
  -7   9  -1   70.79    9.00
   7  -9   1   62.69    7.60
  -6   8  -1   98.09    9.80
   6  -8   1   90.29    8.40
  -5   7  -1   77.39    8.10
   5  -7   1   82.89    7.40
  -4   6  -1  222.28   14.10
   4  -6   1  239.08   13.20
  -3   5  -1  277.07   13.40
  -3   5  -1  268.77   14.90
   3  -5   1  271.57   14.90
   3  -5   1  283.07   14.00
  -2   4  -1 4740.33  170.58
  -2   4  -1 4773.52  172.48
   2  -4   1 4849.31  172.48
  -1   3  -1 4256.77  145.79
  -1   3  -1 4026.90  146.99
   1  -3   1 4016.10  147.09
   0   2  -1   37.90    3.00
   0  -2   1   29.40    2.10
   0  -2   1   33.30    2.10
   2   0  -1    0.30    0.10
   2   0  -1    0.20    0.20
  -2   0   1   -0.10    0.20
  -2   0   1    0.40    0.20
  -2   0   1    0.10    0.20
   3  -1  -1  119.89    5.40
   3  -1  -1   92.09    6.00
   3  -1  -1  129.99    5.50
  -3   1   1  107.49    6.40
  -3   1   1   98.39    5.10
  -3   1   1  120.49    5.70
   4  -2  -1   42.00    3.30
   4  -2  -1   47.30    2.90
   4  -2  -1   44.70    4.10
   4  -2  -1   43.50    4.00
  -4   2   1   45.50    3.30
  -4   2   1   49.10    4.40
  -4   2   1   44.10    3.30
   5  -3  -1  389.36   18.50
   5  -3  -1  392.16   17.10
   5  -3  -1  408.76   15.10
  -5   3   1  362.16   16.20
  -5   3   1  371.16   16.50
  -5   3   1  372.46   18.60
   6  -4  -1  493.85   17.90
   6  -4  -1  455.85   22.40
   6  -4  -1  495.65   21.30
  -6   4   1  459.15   20.20
  -6   4   1  461.25   22.80
  -6   4   1  427.76   19.40
   7  -5  -1    0.90    0.50
   7  -5  -1   -0.80    0.80
  -7   5   1    1.50    1.40
  -7   5   1   -1.50    0.70
   8  -6  -1    9.10    1.30
   8  -6  -1    4.00    1.90
  -8   6   1   13.90    4.40
   9  -7  -1  392.16   21.00
  -9   7   1  368.86   22.90
  10  -8  -1  396.96   21.90
 -10   8   1  359.16   23.80
  11  -9  -1  195.88   14.90
 -11   9   1  212.98   17.90
  12 -10  -1  639.94   33.70
 -12  10   1  637.04   37.00
  13 -11  -1  220.18   17.60
  13 -11  -1  204.98   19.40
 -13  11   1  205.98   19.30
  14 -12  -1  266.97   23.20
  14 -12  -1  292.67   21.30
 -14  12   1  279.77   24.30
  15 -13  -1  488.05   30.70
  15 -13  -1  509.25   35.10
 -15  13   1  484.85   35.00
  16 -14  -1   28.30    9.60
  16 -14  -1   50.09   10.30
 -16  14   1   51.09   10.80
 -12  16  -1   11.70    6.60
  12 -16   1    2.90    4.20
 -11  15  -1    3.70    4.70
  11 -15   1   -1.00    3.80
 -10  14  -1   51.99   10.90
  10 -14   1   51.99    9.70
  -9  13  -1  600.54   36.20
   9 -13   1  609.14   34.00
  -8  12  -1  514.05   30.60
   8 -12   1  447.56   27.40
  -7  11  -1 1584.04   69.59
   7 -11   1 1572.94   66.99
  -6  10  -1    1.70    2.10
   6 -10   1    3.90    2.60
  -5   9  -1  359.46   21.70
   5  -9   1  371.76   20.80
  -4   8  -1  224.18   15.10
   4  -8   1  221.88   13.90
  -3   7  -1  727.63   33.00
   3  -7   1  724.13   31.70
  -2   6  -1  662.03   28.60
  -2   6  -1  699.73   30.70
  -2   6  -1  759.72   25.80
   2  -6   1  688.93   29.50
   2  -6   1  682.63   30.60
   2  -6   1  677.13   27.00
  -1   5  -1    2.10    1.40
  -1   5  -1    5.20    1.20
  -1   5  -1    1.70    1.00
   1  -5   1    1.50    0.80
   1  -5   1    2.40    1.10
   1  -5   1    2.60    1.60
   0  -4   1 8261.57  293.07
   1   3  -1   64.79    4.50
   1   3  -1   73.79    4.70
   1   3  -1   64.99    3.70
  -1  -3   1   64.59    3.90
  -1  -3   1   63.89    4.30
  -1  -3   1   57.79    4.60
   2   2  -1  246.78   10.40
   2   2  -1  240.08   11.60
  -2  -2   1  236.28   11.90
  -2  -2   1  254.77    9.60
   3   1  -1  104.39    6.50
   3   1  -1  107.59    5.40
  -3  -1   1   95.99    5.20
  -3  -1   1  103.79    6.70
   4   0  -1    0.10    0.30
   4   0  -1   -0.70    0.50
   4   0  -1    2.70    1.20
   4   0  -1    0.40    0.20
  -4   0   1    0.50    0.50
  -4   0   1    1.10    1.00
   5  -1  -1 4734.13  160.08
   5  -1  -1 4408.86  161.18
   5  -1  -1 4539.95  158.28
  -5   1   1 4615.04  160.88
  -5   1   1 4309.57  161.38
  -5   1   1 4551.94  157.88
  -5   1   1 4083.89  160.68
   6  -2  -1  337.87   17.90
   6  -2  -1  422.76   16.60
   6  -2  -1  395.86   18.80
  -6   2   1  399.36   15.80
  -6   2   1  345.57   17.60
  -6   2   1  331.67   18.40
   7  -3  -1   35.90    3.30
   7  -3  -1   27.00    4.10
   7  -3  -1   25.40    3.30
  -7   3   1   28.70    4.50
  -7   3   1   24.80    3.60
  -7   3   1   32.60    3.30
   8  -4  -1    0.50    1.00
   8  -4  -1    1.50    1.40
   8  -4  -1    0.10    0.70
  -8   4   1    0.30    1.20
  -8   4   1    1.60    1.70
   9  -5  -1  388.96   15.50
   9  -5  -1  355.76   21.20
   9  -5  -1  374.26   19.00
  -9   5   1  329.77   17.70
  -9   5   1  378.06   22.00
  10  -6  -1  230.98   14.70
  10  -6  -1  245.08   10.60
 -10   6   1  234.58   13.20
 -10   6   1  254.47   17.90
  11  -7  -1   62.59    8.60
  11  -7  -1   55.89    6.90
  11  -7  -1   59.99    3.80
 -11   7   1   67.99    9.20
 -11   7   1   49.60    5.00
  12  -8  -1   26.60    5.90
  12  -8  -1   18.90    5.60
 -12   8   1   27.20    7.40
  13  -9  -1  186.68   15.00
  13  -9  -1  200.18   17.70
 -13   9   1  180.88   17.40
  14 -10  -1  258.57   22.10
  14 -10  -1  276.57   19.90
 -14  10   1  301.97   23.00
  15 -11  -1    7.80    3.90
  15 -11  -1   10.30    3.70
 -15  11   1   -2.90    4.10
  16 -12  -1  201.98   17.80
  16 -12  -1  170.58   18.90
 -16  12   1  184.78   20.30
  17 -13  -1   -3.90    4.70
  17 -13  -1    6.10    5.10
 -17  13   1   11.40    6.50
 -11  17  -1   21.10    7.80
  11 -17   1   21.70    7.60
 -10  16  -1  147.99   17.20
  10 -16   1  153.78   15.20
  -9  15  -1   41.80    9.40
   9 -15   1   33.10    7.70
  -8  14  -1   22.80    6.60
   8 -14   1   19.30    5.50
  -7  13  -1   26.80    7.40
   7 -13   1   37.30    7.90
  -6  12  -1   48.20    9.20
   6 -12   1   60.29    8.20
  -5  11  -1   74.09    9.30
   5 -11   1   78.59    8.90
  -4  10  -1   14.30    4.30
   4 -10   1   13.80    4.10
  -3   9  -1  168.78   12.70
   3  -9   1  167.48   12.00
  -2   8  -1  106.09    9.00
  -2   8  -1  107.79    5.80
   2  -8   1   92.69    6.70
   2  -8   1   91.49    7.90
  -1   7  -1   10.20    3.10
  -1   7  -1    8.70    2.10
   1  -7   1   10.00    2.50
   1  -7   1   11.50    3.50
   1  -7   1   12.20    2.90
   0   6  -1 8474.05  318.47
   0   6  -1 9002.10  318.47
   0   6  -1 9261.27  320.57
   0  -6   1 9311.07  320.27
   0  -6   1 8907.31  319.87
   1   5  -1   30.00    3.00
   1   5  -1   31.30    3.70
   1   5  -1   35.00    4.00
  -1  -5   1   27.50    3.80
  -1  -5   1   30.30    3.50
  -1  -5   1   34.40    3.30
   2   4  -1   55.89    4.20
   2   4  -1   41.60    4.50
  -2  -4   1   42.30    4.80
  -2  -4   1   55.39    3.90
  -2  -4   1   52.99    3.70
   3   3  -1  274.67   11.90
   3   3  -1  283.17   10.90
   3   3  -1  255.07   14.00
  -3  -3   1  273.27   10.80
  -3  -3   1  251.97   14.40
  -3  -3   1  270.37   11.70
   4   2  -1   47.30    3.40
   4   2  -1   39.90    4.60
  -4  -2   1   42.00    4.90
  -4  -2   1   42.40    3.30
   5   1  -1 4250.97  152.68
   5   1  -1 4161.48  155.28
   5   1  -1 4569.74  150.48
  -5  -1   1 4002.60  155.98
  -5  -1   1 4354.16  153.08
   6   0  -1    0.50    0.30
   6   0  -1    0.30    0.50
   6   0  -1    2.70    1.20
   6   0  -1    0.20    1.10
   6   0  -1    0.50    1.00
  -6   0   1    0.00    1.00
  -6   0   1    0.60    0.50
  -6   0   1    0.40    0.90
   7  -1  -1 1845.82   72.59
   7  -1  -1 1869.71   71.39
   7  -1  -1 1925.71   68.49
   7  -1  -1 1842.82   71.39
   7  -1  -1 1946.01   68.29
  -7   1   1 1851.81   72.99
  -7   1   1 1914.11   67.99
  -7   1   1 1772.52   72.89
   8  -2  -1  148.59   10.50
   8  -2  -1  158.68    9.70
   8  -2  -1  136.69    7.90
   8  -2  -1  153.48    8.60
  -8   2   1  145.19   10.90
  -8   2   1  142.39    7.90
  -8   2   1  162.58   11.70
   9  -3  -1  272.27   13.80
   9  -3  -1  277.67   16.70
   9  -3  -1  269.47   13.90
   9  -3  -1  275.67   13.40
  -9   3   1  242.28   15.50
  -9   3   1  265.37   17.20
  -9   3   1  269.97   13.10
  10  -4  -1   83.79    7.10
  10  -4  -1   93.79    6.30
  10  -4  -1   89.39    9.00
 -10   4   1   78.69    8.90
 -10   4   1   66.59    7.40
  11  -5  -1  233.18   14.60
  11  -5  -1  264.67   12.30
  11  -5  -1  208.78   16.40
 -11   5   1  243.48   18.10
 -11   5   1  240.98   15.00
  12  -6  -1  134.99   10.70
  12  -6  -1  115.19   12.00
  12  -6  -1  129.99    7.40
 -12   6   1  121.49    9.80
 -12   6   1  130.19   13.30
  13  -7  -1   17.30    4.90
  13  -7  -1   28.20    2.80
  13  -7  -1   22.60    6.10
 -13   7   1   25.40    4.90
 -13   7   1   17.60    6.10
  14  -8  -1   -3.80    2.10
  14  -8  -1    0.60    2.50
 -14   8   1   -2.90    2.50
  15  -9  -1   48.40   10.20
  15  -9  -1   54.69    8.30
 -15   9   1   60.69   12.20
  16 -10  -1   -0.50    3.50
 -16  10   1    4.40    4.70
  17 -11  -1  276.77   24.60
  17 -11  -1  275.47   21.00
 -17  11   1  311.57   26.90
  18 -12  -1  104.29   14.70
  18 -12  -1  108.89   13.50
 -18  12   1  111.99   15.80
 -10  18  -1   87.69   13.00
  10 -18   1   71.89   13.70
  -9  17  -1   -0.20    3.80
   9 -17   1    1.10    4.20
  -8  16  -1   29.10    7.90
   8 -16   1   18.80    6.40
  -7  15  -1    7.10    4.70
   7 -15   1   -0.30    2.60
  -6  14  -1  105.89   12.30
   6 -14   1   98.69   11.80
  -5  13  -1  120.19   12.50
   5 -13   1  109.59   11.50
  -4  12  -1   -1.30    2.00
   4 -12   1    1.60    2.30
  -3  11  -1   17.80    2.80
  -3  11  -1   22.60    5.50
  -3  11  -1   22.00    2.30
   3 -11   1   23.20    3.40
   3 -11   1   18.30    4.80
  -2  10  -1  461.75   24.90
  -2  10  -1  486.55   20.10
   2 -10   1  446.36   21.80
   2 -10   1  470.35   24.30
  -1   9  -1   19.00    3.40
  -1   9  -1   12.10    3.80
   1  -9   1    7.20    2.60
   1  -9   1    9.80    2.70
   0   8  -1  629.74   28.80
   0   8  -1  686.43   30.70
   0  -8   1  692.93   29.80
   1   7  -1 2060.09   86.09
   1   7  -1 2333.87   86.99
   1   7  -1 2322.87   84.79
  -1  -7   1 2419.26   85.79
  -1  -7   1 2320.87   85.89
  -1  -7   1 2267.87   87.99
   2   6  -1  696.23   32.80
   2   6  -1  757.92   30.30
   2   6  -1  751.92   31.80
  -2  -6   1  784.22   31.00
  -2  -6   1  751.62   34.20
  -2  -6   1  809.42   30.90
   3   5  -1  165.88    9.40
   3   5  -1  180.78    8.70
  -3  -5   1  161.98   11.90
  -3  -5   1  171.68    9.00
  -3  -5   1  183.68    8.80
   4   4  -1    5.60    2.20
   4   4  -1   11.40    1.40
   4   4  -1    9.70    1.80
  -4  -4   1    9.50    1.30
  -4  -4   1    7.40    2.80
  -4  -4   1    9.80    1.90
   5   3  -1  368.16   15.90
   5   3  -1  372.96   13.70
   5   3  -1  319.27   18.80
  -5  -3   1  359.86   20.20
  -5  -3   1  369.96   16.10
  -5  -3   1  372.66   14.00
   6   2  -1  382.16   17.20
   6   2  -1  367.86   20.10
   6   2  -1  421.16   14.30
  -6  -2   1  360.56   20.90
  -6  -2   1  374.86   17.40
   7   1  -1 1894.81   63.59
   7   1  -1 1894.11   64.39
   7   1  -1 1789.02   67.09
   7   1  -1 1826.82   69.29
   7   1  -1 1680.23   69.79
  -7  -1   1 1806.52   67.69
  -7  -1   1 1504.15   70.29
   8   0  -1    0.70    0.60
   8   0  -1    0.80    0.80
   8   0  -1   -1.00    1.10
   8   0  -1   -0.30    0.50
  -8   0   1   -0.90    1.00
   9  -1  -1    1.50    1.20
   9  -1  -1    5.00    2.00
   9  -1  -1    3.20    1.90
   9  -1  -1    2.30    1.10
  -9   1   1    1.30    1.00
  -9   1   1    7.20    3.00
  -9   1   1    2.00    2.00
  10  -2  -1  256.57   14.80
  10  -2  -1  261.37   13.20
  10  -2  -1  253.47   13.10
 -10   2   1  247.98   17.10
 -10   2   1  248.78   16.90
 -10   2   1  252.27   12.50
  11  -3  -1   92.39    9.60
  11  -3  -1  118.39    8.70
  11  -3  -1  117.09    8.30
 -11   3   1  103.99   10.90
 -11   3   1  101.29   10.10
  12  -4  -1  448.86   22.20
  12  -4  -1  472.85   24.70
  12  -4  -1  442.96   25.60
 -12   4   1  413.56   24.30
 -12   4   1  424.16   26.80
  13  -5  -1  171.58   12.10
  13  -5  -1  161.08   14.40
 -13   5   1  163.68   15.30
 -13   5   1  143.39   12.30
  14  -6  -1  225.28   11.80
  14  -6  -1  225.68   18.20
  14  -6  -1  198.88   14.50
 -14   6   1  191.48   14.40
 -14   6   1  201.88   18.40
  15  -7  -1   47.80    9.90
  15  -7  -1   43.40    7.90
 -15   7   1   47.20   10.50
 -15   7   1   47.40    6.90
  16  -8  -1  111.59   11.50
  16  -8  -1  103.49   13.30
 -16   8   1   95.59   13.30
 -16   8   1  102.89    8.50
  17  -9  -1    3.00    3.70
  17  -9  -1    8.10    5.90
 -17   9   1    6.50    4.80
  18 -10  -1   72.19   13.90
  18 -10  -1   79.59   11.10
 -18  10   1   58.39   12.70
  19 -11  -1    5.90    4.20
  19 -11  -1   -4.40    4.20
 -19  11   1    9.40    7.00
  -9  19  -1   88.79   13.80
   9 -19   1   81.59   12.80
  -8  18  -1   41.60   11.20
   8 -18   1   36.90    8.90
  -7  17  -1   24.40    7.50
   7 -17   1   28.50    7.80
  -6  16  -1   16.20    5.50
   6 -16   1   16.60    5.70
  -5  15  -1   40.60    8.30
   5 -15   1   41.10    8.40
  -4  14  -1   78.19   10.40
   4 -14   1   92.89   10.70
  -3  13  -1   27.30    3.90
  -3  13  -1   31.30    3.10
  -3  13  -1   24.00    6.00
   3 -13   1   22.00    5.50
   3 -13   1   28.70    4.80
  -2  12  -1  130.69   12.00
  -2  12  -1  145.49    8.60
   2 -12   1  125.79   11.50
   2 -12   1  141.09   10.50
  -1  11  -1   -1.10    1.80
  -1  11  -1   -0.20    1.40
   1 -11   1    3.70    2.20
   1 -11   1    0.30    1.60
   0  10  -1  156.18   12.00
   0  10  -1  134.99   10.20
   0 -10   1  149.49   11.70
   0 -10   1  168.58   11.60
   1   9  -1  368.26   20.50
   1   9  -1  356.86   20.10
  -1  -9   1  397.66   22.00
  -1  -9   1  423.96   20.20
   2   8  -1  362.56   18.90
   2   8  -1  293.27   18.60
  -2  -8   1  380.36   17.70
  -2  -8   1  361.96   20.80
   3   7  -1   37.90    3.80
   3   7  -1   32.00    4.40
   3   7  -1   32.80    6.20
  -3  -7   1   39.90    4.10
  -3  -7   1   33.50    6.80
  -3  -7   1   35.20    3.70
   4   6  -1   18.90    2.30
   4   6  -1   16.40    4.30
   4   6  -1   16.80    2.60
  -4  -6   1   14.50    2.10
  -4  -6   1   11.40    3.60
  -4  -6   1   11.00    2.10
   5   5  -1  874.91   31.40
   5   5  -1  719.53   32.40
   5   5  -1  768.12   37.40
  -5  -5   1  865.81   32.80
  -5  -5   1  816.52   39.00
  -5  -5   1  884.31   31.40
   6   4  -1  458.85   30.90
   6   4  -1  446.46   19.60
   6   4  -1  458.05   17.30
  -6  -4   1  442.66   17.60
  -6  -4   1  440.46   25.10
  -6  -4   1  444.76   19.70
   7   3  -1   29.70    3.40
   7   3  -1   26.30    1.90
  -7  -3   1   28.50    2.10
  -7  -3   1   30.40    6.50
  -7  -3   1   31.20    3.60
   8   2  -1  164.08    6.90
   8   2  -1  169.78   10.00
   8   2  -1  161.78    7.60
  -8  -2   1  140.59   12.80
   9   1  -1    4.30    0.90
   9   1  -1    3.30    1.00
   9   1  -1    3.70    1.80
  -9  -1   1    0.70    1.50
  10   0  -1   -1.80    0.80
  10   0  -1   -0.60    1.00
  10   0  -1    1.60    1.60
 -10   0   1   -2.50    1.80
  11  -1  -1   12.60    2.80
  11  -1  -1   10.70    3.40
 -11   1   1   11.90    4.80
 -11   1   1   10.10    3.50
  12  -2  -1  207.58   15.10
  12  -2  -1  228.58   12.50
 -12   2   1  225.88   17.30
 -12   2   1  203.58   16.70
  13  -3  -1  387.36   23.50
  13  -3  -1  408.46   19.90
 -13   3   1  366.66   25.00
 -13   3   1  362.36   23.80
  14  -4  -1  525.45   30.40
  14  -4  -1  530.45   26.30
 -14   4   1  543.25   30.20
 -14   4   1  551.94   32.80
  15  -5  -1  137.89   14.00
  15  -5  -1  158.18   11.90
 -15   5   1  143.49   13.20
 -15   5   1  141.59   15.40
  16  -6  -1    4.10    3.00
  16  -6  -1    5.30    3.40
 -16   6   1    9.40    4.30
 -16   6   1   -1.20    2.80
  17  -7  -1   22.40    5.60
  17  -7  -1   19.10    5.30
 -17   7   1   21.30    6.20
 -17   7   1   18.00    7.20
  18  -8  -1   -5.80    2.60
  18  -8  -1    2.00    2.40
  18  -8  -1    4.30    4.30
 -18   8   1    3.00    5.20
 -18   8   1   -2.30    4.10
  19  -9  -1   44.20   10.50
  19  -9  -1   30.00    7.80
 -19   9   1   40.50   10.50
  -7  19  -1   32.70    8.80
   7 -19   1   35.50    8.70
  -6  18  -1  154.88   17.00
   6 -18   1  176.48   17.20
  -5  17  -1   16.20    5.90
   5 -17   1   23.80    7.30
  -4  16  -1    9.30    5.40
   4 -16   1    7.50    3.90
  -3  15  -1  415.66   16.90
  -3  15  -1  404.66   26.00
  -3  15  -1  366.96   18.20
   3 -15   1  382.36   24.80
  -2  14  -1   39.20    5.30
  -2  14  -1   63.59    8.80
  -2  14  -1   55.49    5.40
   2 -14   1   39.30    6.10
   2 -14   1   56.29    8.00
  -1  13  -1  259.57   18.30
  -1  13  -1  265.67   14.80
   1 -13   1  251.97   16.90
   1 -13   1  275.97   17.90
   0  12  -1   78.29    9.20
   0 -12   1   96.29    9.70
   0 -12   1   88.79    8.90
   1  11  -1   13.60    4.30
  -1 -11   1   14.60    4.60
  -1 -11   1   14.00    3.50
   2  10  -1  115.19   10.20
  -2 -10   1  111.89    8.80
  -2 -10   1  125.69   11.80
   3   9  -1    9.60    3.60
  -3  -9   1   13.20    3.00
  -3  -9   1   15.70    5.00
   4   8  -1 2248.48   85.49
   4   8  -1 2217.98   83.29
  -4  -8   1 2293.87   83.59
  -4  -8   1 2213.28   91.49
   5   7  -1  335.47   16.70
   5   7  -1  320.97   15.00
  -5  -7   1  330.37   21.70
  -5  -7   1  325.57   15.00
   6   6  -1  715.43   27.90
   6   6  -1  703.53   29.80
  -6  -6   1  727.53   28.00
  -6  -6   1  713.03   30.70
  -6  -6   1  694.93   36.80
   7   5  -1    2.30    1.00
   7   5  -1    0.40    0.60
  -7  -5   1    0.60    1.70
  -7  -5   1    0.30    0.70
   8   4  -1   -0.10    0.60
   8   4  -1   -0.60    0.50
  -8  -4   1    3.00    2.30
  -8  -4   1   -0.80    0.50
   9   3  -1  258.57   14.20
   9   3  -1  252.17   10.90
   9   3  -1  271.47   10.60
  -9  -3   1  271.27   10.80
  -9  -3   1  261.17   19.60
  10   2  -1  266.07   10.90
  10   2  -1  243.58   14.40
  10   2  -1  258.07   11.80
 -10  -2   1  237.48   18.90
  11   1  -1    6.60    2.40
  11   1  -1    8.80    2.20
  11   1  -1    6.60    1.70
 -11  -1   1    9.60    4.20
  12   0  -1   -0.90    0.80
  12   0  -1   -2.70    1.20
  12   0  -1    0.30    1.10
 -12   0   1    1.80    3.20
  13  -1  -1   23.20    5.10
  13  -1  -1   33.70    6.00
  13  -1  -1   31.90    3.90
 -13   1   1   36.20    8.20
  14  -2  -1   17.60    3.90
  14  -2  -1   20.70    5.30
 -14   2   1   23.70    6.50
  15  -3  -1    6.70    3.30
  15  -3  -1    4.20    2.60
 -15   3   1    3.50    3.80
 -15   3   1    5.80    4.40
  16  -4  -1    5.40    3.90
  16  -4  -1    7.10    3.00
 -16   4   1    9.40    4.80
 -16   4   1   10.30    4.20
  17  -5  -1   44.80    7.50
  17  -5  -1   30.30    7.90
 -17   5   1   48.40    9.80
 -17   5   1   54.19   11.50
  18  -6  -1   17.20    6.50
  18  -6  -1   25.80    5.80
 -18   6   1   25.70    7.20
 -18   6   1   21.60    6.90
  19  -7  -1    4.00    4.30
  19  -7  -1    4.40    4.50
 -19   7   1   10.40    5.60
 -19   7   1    2.90    6.50
  20  -8  -1    0.20    4.50
  20  -8  -1    7.20    4.50
 -20   8   1    0.60    4.80
  -6  20  -1   54.19   11.70
   6 -20   1   64.19   13.20
  -5  19  -1   40.70    9.70
   5 -19   1   38.90    9.30
  -4  18  -1    3.80    4.20
   4 -18   1    5.20    4.00
  -3  17  -1   10.30    4.70
   3 -17   1    4.20    3.20
  -2  16  -1  183.08   10.50
  -2  16  -1  160.58   15.00
  -2  16  -1  132.09   10.40
   2 -16   1  156.78   12.40
   2 -16   1  131.19   13.60
  -1  15  -1   -0.80    2.60
   1 -15   1    0.40    2.60
   1 -15   1    2.10    3.10
   0  14  -1   12.60    4.10
   0 -14   1   18.00    5.00
   0 -14   1   13.30    4.40
   1  13  -1    3.20    3.00
  -1 -13   1    4.50    2.10
  -1 -13   1    3.40    2.90
   2  12  -1  186.88   14.80
  -2 -12   1  196.88   16.60
  -2 -12   1  224.18   14.40
   3  11  -1    3.10    3.20
  -3 -11   1    0.30    1.40
  -3 -11   1    3.40    2.90
   4  10  -1    4.10    2.20
  -4 -10   1    3.00    1.50
  -4 -10   1   -2.20    2.00
   5   9  -1  101.79    8.80
  -5  -9   1   97.89   11.70
  -5  -9   1  114.99    7.80
   6   8  -1  526.25   24.30
   6   8  -1  501.85   21.90
  -6  -8   1  525.55   31.20
  -6  -8   1  496.05   22.00
   7   7  -1    7.80    2.00
   7   7  -1    9.20    2.50
  -7  -7   1    8.00    3.70
  -7  -7   1   10.30    2.20
   8   6  -1    9.80    1.80
   8   6  -1   10.90    2.60
  -8  -6   1    5.90    1.70
  -8  -6   1    7.90    4.20
   9   5  -1  336.37   13.90
   9   5  -1  357.76   17.60
  -9  -5   1  323.47   24.00
  -9  -5   1  363.06   14.80
  10   4  -1   79.49    6.90
  10   4  -1   75.09    4.20
  10   4  -1   79.49    4.10
 -10  -4   1   78.49    4.30
 -10  -4   1   83.99   11.10
  11   3  -1  105.89    5.90
  11   3  -1  110.09    8.80
  11   3  -1  114.59    5.50
 -11  -3   1   94.19   12.20
  12   2  -1  228.58   14.30
  12   2  -1  207.98   11.00
  12   2  -1  219.18   10.20
 -12  -2   1  220.58   19.10
  13   1  -1   24.60    3.70
  13   1  -1   22.50    5.10
  13   1  -1   30.50    3.30
 -13  -1   1   31.90    8.60
  14   0  -1    1.00    1.90
  14   0  -1   -0.40    1.20
  14   0  -1   -3.00    1.90
 -14   0   1   -4.20    2.10
  15  -1  -1   35.50    4.40
  15  -1  -1   34.00    7.00
 -15   1   1   43.50   10.00
  16  -2  -1    2.40    2.60
 -16   2   1    4.50    4.10
  17  -3  -1   48.80    9.20
  17  -3  -1   61.59    6.80
 -17   3   1   40.70   10.00
  18  -4  -1  129.59   11.30
  18  -4  -1  148.29   15.50
 -18   4   1  142.89   15.70
  19  -5  -1    8.30    3.30
  19  -5  -1    5.70    4.30
 -19   5   1    9.00    4.70
  20  -6  -1   74.49    9.60
  20  -6  -1   98.79   13.10
 -20   6   1   67.99   12.40
  21  -7  -1   87.09   10.70
  21  -7  -1   83.29   12.90
  -4  20  -1   15.90    6.40
   4 -20   1   23.20    6.20
  -3  19  -1   19.00    6.70
   3 -19   1    8.20    4.50
  -2  18  -1   28.00    4.90
  -2  18  -1   29.30    7.60
   2 -18   1   29.80    8.00
  -1  17  -1  191.48   14.20
  -1  17  -1  181.68   16.70
   1 -17   1  216.18   17.60
   1 -17   1  188.28   15.70
   0  16  -1  188.88   16.10
   0 -16   1  184.28   15.80
   0 -16   1  167.08   15.00
   1  15  -1   75.29    9.80
  -1 -15   1   89.09    9.60
  -1 -15   1   92.49   11.10
   2  14  -1   54.89    8.00
  -2 -14   1   52.39   10.30
  -2 -14   1   57.99    7.40
   3  13  -1   -0.80    2.70
  -3 -13   1   -0.20    3.10
   4  12  -1  102.69   10.50
  -4 -12   1  100.19    8.70
  -4 -12   1   92.49   12.10
   5  11  -1  180.78   13.80
  -5 -11   1  211.48   12.40
  -5 -11   1  189.38   17.90
   6  10  -1   23.60    5.10
  -6 -10   1   24.60    3.70
  -6 -10   1   28.00    8.00
   7   9  -1   50.09    4.90
   7   9  -1   47.70    5.90
  -7  -9   1   54.39    5.00
  -7  -9   1   58.59    9.60
   8   8  -1   13.00    3.30
   8   8  -1    9.70    2.40
  -8  -8   1   13.00    2.80
  -8  -8   1   19.90    6.40
   9   7  -1  353.36   15.90
   9   7  -1  387.16   19.30
  -9  -7   1  375.76   27.20
  -9  -7   1  384.56   16.90
  10   6  -1  227.88   13.50
  10   6  -1  221.38   10.20
 -10  -6   1  243.08   11.10
 -10  -6   1  232.28   20.60
  11   5  -1  218.48   13.50
 -11  -5   1  232.88   20.70
 -11  -5   1  229.98    9.90
  12   4  -1  433.16   22.30
 -12  -4   1  438.16   30.60
  13   3  -1  385.56   15.70
  13   3  -1  409.06   21.50
  13   3  -1  353.36   16.10
 -13  -3   1  379.16   28.20
  14   2  -1   21.70    2.70
  14   2  -1   15.70    3.10
  14   2  -1   23.10    5.30
 -14  -2   1   18.50    7.30
  15   1  -1   29.80    6.10
  15   1  -1   30.00    4.40
  15   1  -1   24.10    3.50
 -15  -1   1   33.80    9.40
  16   0  -1   -1.10    2.00
  16   0  -1    0.80    1.80
 -16   0   1   -3.50    3.40
  17  -1  -1   59.29    6.40
  17  -1  -1   58.59    8.90
 -17   1   1   66.39   13.20
  18  -2  -1   46.30    9.50
  18  -2  -1   38.10    6.00
 -18   2   1   47.60   10.60
  19  -3  -1   33.60    8.30
  19  -3  -1   38.90    5.70
 -19   3   1   20.90    8.30
  20  -4  -1   52.89    7.80
  20  -4  -1   50.29   10.10
  21  -5  -1    6.60    4.70
  21  -5  -1    0.90    3.80
 -21   5   1   26.40    7.60
  -2  20  -1   41.40    9.90
   2 -20   1   23.50    7.50
  -1  19  -1    8.60    3.90
  -1  19  -1   -6.80    3.30
   1 -19   1   -4.10    3.50
   1 -19   1    4.50    3.60
   0  18  -1   50.39    9.70
   0  18  -1   41.90    6.40
   0 -18   1   39.60    8.80
   0 -18   1   35.40    7.60
   1  17  -1    3.30    3.20
  -1 -17   1   -2.00    3.70
  -1 -17   1   -4.80    2.30
   2  16  -1    0.80    3.40
  -2 -16   1    0.50    3.20
  -2 -16   1   -0.30    3.10
   3  15  -1    3.90    3.90
  -3 -15   1    7.00    5.40
   4  14  -1  185.18   15.40
  -4 -14   1  170.78   13.20
  -4 -14   1  197.98   19.00
   5  13  -1    4.90    4.00
  -5 -13   1   -0.30    2.70
  -5 -13   1   14.60    3.70
   6  12  -1   -2.50    2.30
  -6 -12   1   -0.70    1.20
  -6 -12   1    3.60    4.10
   7  11  -1  540.85   27.30
  -7 -11   1  510.45   34.30
  -7 -11   1  511.45   24.30
   8  10  -1   26.60    5.40
  -8 -10   1   24.50    3.70
  -8 -10   1   19.90    6.60
   9   9  -1   27.70    5.20
   9   9  -1   24.70    3.10
  -9  -9   1   24.00    3.30
  -9  -9   1   22.20    7.60
  10   8  -1  368.46   16.80
  10   8  -1  411.26   20.70
 -10  -8   1  390.46   29.40
 -10  -8   1  391.46   17.90
  11   7  -1   60.39    6.50
  11   7  -1   55.29    4.10
 -11  -7   1   69.29    4.60
 -11  -7   1   48.00   10.80
  12   6  -1  131.79   10.10
 -12  -6   1  122.09   15.70
  13   5  -1  158.98   11.70
 -13  -5   1  151.38   17.60
  14   4  -1  536.75   27.80
 -14  -4   1  582.14   38.20
  15   3  -1    4.60    1.60
  15   3  -1    3.50    1.60
  15   3  -1    7.70    2.60
 -15  -3   1   -2.00    2.30
  16   2  -1    2.20    1.70
  16   2  -1    4.00    2.50
  16   2  -1   -1.20    1.60
 -16  -2   1   11.70    5.70
  17   1  -1   68.09    8.40
  17   1  -1   71.59    5.90
  17   1  -1   46.70    5.80
 -17  -1   1   66.09   13.80
  18   0  -1    0.20    2.60
  18   0  -1    0.80    1.70
 -18   0   1   -2.20    4.10
  19  -1  -1    5.30    2.70
  19  -1  -1    7.80    2.90
 -19   1   1    2.30    5.10
  20  -2  -1   49.50   10.40
  20  -2  -1   56.89    7.10
 -20   2   1   63.59   12.60
  21  -3  -1   28.90    7.60
 -21   3   1   37.40    9.50
  22  -4  -1    7.40    4.00
  22  -4  -1   -3.70    3.20
  -1  21  -1   23.20    7.00
   1 -21   1   39.30    8.00
   0  20  -1   19.00    6.10
   0  20  -1   17.10    5.30
   0 -20   1   13.70    7.00
   0 -20   1   18.30    6.50
   1  19  -1  100.89   11.50
   1  19  -1   85.69   10.70
  -1 -19   1   89.99   11.70
  -1 -19   1   83.99   11.40
   2  18  -1    4.70    4.20
  -2 -18   1   -1.50    3.10
  -2 -18   1   -1.20    4.50
   3  17  -1    1.90    2.90
  -3 -17   1   -0.30    4.50
  -3 -17   1    1.10    2.60
   4  16  -1   11.10    4.30
  -4 -16   1    7.50    5.20
  -4 -16   1   11.30    4.00
   5  15  -1    1.10    3.80
  -5 -15   1    1.10    3.40
  -5 -15   1    1.70    2.20
   6  14  -1  105.49   11.60
  -6 -14   1  116.59   10.00
  -6 -14   1  111.99   15.00
   7  13  -1  252.47   18.00
  -7 -13   1  231.28   22.60
  -7 -13   1  249.97   15.20
   8  12  -1  335.17   20.70
  -8 -12   1  319.57   26.90
  -8 -12   1  323.27   17.70
   9  11  -1  162.88   12.80
  -9 -11   1  166.88   19.10
  -9 -11   1  167.88   11.10
  10  10  -1  742.93   31.70
  10  10  -1  796.52   36.40
 -10 -10   1  824.52   48.60
 -10 -10   1  778.22   33.10
  11   9  -1  154.38    9.20
  11   9  -1  200.88   13.50
 -11  -9   1  219.58   21.80
 -11  -9   1  191.58   10.80
  12   8  -1   15.20    2.40
  12   8  -1   24.30    5.20
 -12  -8   1   17.70    7.30
 -12  -8   1   23.30    3.30
  13   7  -1   26.80    5.10
 -13  -7   1   20.50    7.90
  14   6  -1  189.78   13.70
 -14  -6   1  210.18   22.20
  15   5  -1  151.28   12.30
 -15  -5   1  161.98   19.60
  16   4  -1   14.30    4.00
 -16  -4   1   10.70    6.10
  17   3  -1   60.79    8.20
 -17  -3   1   54.79   12.50
  18   2  -1   38.50    7.90
  18   2  -1   54.19    4.50
 -18  -2   1   24.90    9.40
  19   1  -1   16.60    3.50
 -19  -1   1    0.50    4.80
  20   0  -1    1.30    2.50
 -20   0   1    0.90    6.00
  21  -1  -1    2.70    3.30
  21  -1  -1   -0.20    3.80
 -21   1   1   11.10    5.70
  22  -2  -1   -3.20    3.90
 -22   2   1    6.00    6.90
   1  21  -1  116.59   15.80
  -1 -21   1  139.89   15.50
   2  20  -1   18.90    6.30
   2  20  -1   16.20    5.30
  -2 -20   1    7.30    4.70
  -2 -20   1   20.50    6.60
   3  19  -1   22.90    6.10
  -3 -19   1   31.20    7.40
  -3 -19   1   26.60    7.30
   4  18  -1   13.40    6.20
  -4 -18   1   17.30    4.60
  -4 -18   1   14.70    6.50
   5  17  -1  191.68   16.80
  -5 -17   1  163.08   19.60
  -5 -17   1  197.78   15.20
   6  16  -1   17.60    5.80
  -6 -16   1   17.10    4.90
  -6 -16   1   24.90    9.30
   7  15  -1  120.49   13.30
  -7 -15   1  133.89   17.60
  -7 -15   1  127.59   10.90
   8  14  -1  123.49   12.80
  -8 -14   1  118.99   10.00
  -8 -14   1  130.89   17.70
   9  13  -1  597.74   32.00
  -9 -13   1  591.14   41.20
  -9 -13   1  617.44   28.80
  10  12  -1   33.50    6.80
 -10 -12   1   34.90   10.70
 -10 -12   1   41.30    5.40
  11  11  -1 1867.91   75.19
 -11 -11   1 1785.22   70.59
 -11 -11   1 1826.12   89.99
  12  10  -1  660.33   31.00
  12  10  -1  582.34   24.60
 -12 -10   1  566.24   25.90
 -12 -10   1  593.84   42.30
  13   9  -1  171.68   12.90
 -13  -9   1  166.98   20.70
  14   8  -1   -0.30    1.80
 -14  -8   1   -2.50    3.90
  15   7  -1   46.20    6.70
 -15  -7   1   47.10   12.30
  16   6  -1    1.80    2.50
 -16  -6   1   -1.50    4.00
  17   5  -1   46.20    7.10
 -17  -5   1   55.49   14.70
  18   4  -1  147.39   13.10
 -18  -4   1  136.39   20.00
  19   3  -1   28.00    6.40
 -19  -3   1   46.20   13.40
  20   2  -1   56.69   10.40
 -20  -2   1   74.19   17.10
  21   1  -1    2.10    2.90
 -21  -1   1   -9.30    6.30
  22   0  -1    3.90    4.30
 -22   0   1   -6.80    6.90
   4  20  -1   26.00    7.00
  -4 -20   1   26.40    6.20
  -4 -20   1   30.50    9.80
   5  19  -1   19.50    6.40
  -5 -19   1    7.40    4.20
  -5 -19   1   41.30   11.20
   6  18  -1   11.80    4.90
  -6 -18   1   12.40    8.10
  -6 -18   1   26.40    5.20
   7  17  -1   14.90    5.60
  -7 -17   1   16.60    4.70
  -7 -17   1   17.50    9.70
   8  16  -1   12.60    5.80
  -8 -16   1    3.60    5.90
  -8 -16   1   16.50    3.80
   9  15  -1   58.59   10.10
  -9 -15   1   46.90    7.10
  -9 -15   1   67.99   15.20
  10  14  -1  147.09   14.30
 -10 -14   1  140.59   19.30
 -10 -14   1  148.49   11.60
  11  13  -1    5.40    4.00
 -11 -13   1    5.60    3.30
  12  12  -1   14.90    4.70
 -12 -12   1    4.50    4.60
 -12 -12   1   11.10    3.20
  13  11  -1  195.58   10.40
  13  11  -1  219.28   15.90
 -13 -11   1  254.97   26.30
 -13 -11   1  195.08   11.60
  14  10  -1  278.37   18.20
 -14 -10   1  244.58   26.70
  15   9  -1   53.59    7.40
 -15  -9   1   56.89   14.80
  16   8  -1   96.89   10.10
 -16  -8   1  108.99   17.70
  17   7  -1   16.40    4.80
 -17  -7   1   16.10   10.30
  18   6  -1   22.10    5.70
 -18  -6   1   22.10    9.20
  19   5  -1   -0.10    2.60
 -19  -5   1    1.90    5.30
  20   4  -1   42.80    8.10
 -20  -4   1   85.19   17.40
  21   3  -1   45.30    9.30
 -21  -3   1   53.79   13.20
  22   2  -1    6.20    4.80
 -22  -2   1   13.50    8.10
   6  20  -1   14.40    6.70
  -6 -20   1   14.20    4.70
  -6 -20   1   30.10    9.80
   7  19  -1   16.20    6.50
  -7 -19   1   17.40    9.20
  -7 -19   1   11.60    5.40
   8  18  -1   32.00    8.50
  -8 -18   1   21.60   10.00
  -8 -18   1   38.30    7.70
   9  17  -1  218.68   20.00
  -9 -17   1  287.87   28.70
  -9 -17   1  254.57   17.60
  10  16  -1   -0.40    3.90
 -10 -16   1    4.00    2.90
 -10 -16   1   -2.10    5.50
  11  15  -1   24.60    7.90
 -11 -15   1   38.30    6.30
 -11 -15   1   13.70    8.60
  12  14  -1   72.99   10.30
 -12 -14   1   76.79   17.80
 -12 -14   1   86.19    8.90
  13  13  -1  149.99   13.90
 -13 -13   1  145.59   10.90
 -13 -13   1  129.79   20.00
  14  12  -1  304.07   20.30
 -14 -12   1  285.17   14.80
 -14 -12   1  274.67   29.80
  15  11  -1   -2.70    2.70
 -15 -11   1   -2.70    4.30
  16  10  -1    5.60    3.00
 -16 -10   1    3.20    5.30
  17   9  -1    9.80    3.20
 -17  -9   1   -0.80    5.70
  18   8  -1    2.20    3.40
 -18  -8   1    2.00    6.10
  19   7  -1    4.30    3.30
 -19  -7   1   10.40    7.00
  20   6  -1   71.49    9.70
 -20  -6   1   63.29   16.70
  21   5  -1    0.90    4.00
 -21  -5   1   11.10    7.50
  22   4  -1   -3.20    3.20
 -22  -4   1    0.50    9.20
   9  19  -1   23.40    5.70
  -9 -19   1   13.80    8.90
  -9 -19   1   11.00    5.00
  10  18  -1  228.18   20.90
 -10 -18   1  255.57   28.40
 -10 -18   1  219.78   17.30
  11  17  -1   21.90    8.30
 -11 -17   1   15.00    8.90
 -11 -17   1   18.60    5.80
  12  16  -1   86.49   12.50
 -12 -16   1   65.59    9.20
 -12 -16   1  124.99   20.40
  13  15  -1   43.70    9.50
 -13 -15   1   43.50   13.60
  14  14  -1    8.80    4.80
 -14 -14   1   -5.40    5.50
 -14 -14   1   -0.70    4.20
  15  13  -1  492.55   29.00
 -15 -13   1  445.46   39.90
  16  12  -1  181.18   15.60
 -16 -12   1  221.88   27.30
  17  11  -1  306.17   20.80
 -17 -11   1  277.87   31.00
  18  10  -1   85.99    9.80
 -18 -10   1   69.19   17.20
  19   9  -1   38.00    7.70
 -19  -9   1   24.00   11.70
 -20  -8   1   15.70    9.20
  21   7  -1   55.09   10.00
 -21  -7   1   89.79   19.80
 -12 -18   1    1.20    8.70
  13  17  -1   -0.80    7.10
 -13 -17   1   -3.00    6.50
  14  16  -1   25.20    9.10
 -14 -16   1   49.70   15.10
  15  15  -1   -5.30    4.70
 -15 -15   1    1.20    7.00
  16  14  -1   37.10    8.90
 -16 -14   1   41.60   14.40
  17  13  -1   10.20    5.90
 -17 -13   1    6.00    7.30
  18  12  -1  123.79   12.50
 -18 -12   1   95.19   22.80
  19  11  -1   15.20    4.20
 -19 -11   1    3.50    7.90
 -18 -10  -2    0.40    8.90
  18  10   2    8.10    4.80
 -17 -11  -2   -1.40    8.50
 -16 -12  -2    2.30    8.80
  16  12   2   -0.20    3.10
 -15 -13  -2    0.90    7.60
  15  13   2    0.30    3.70
 -14 -14  -2   -2.20    7.00
 -14 -14  -2   17.10    5.60
  14  14   2    0.80    4.10
 -13 -15  -2   47.30   16.70
 -13 -15  -2   33.80    7.10
  13  15   2   28.40    8.00
 -12 -16  -2    6.70    5.80
  12  16   2   -5.30    4.90
 -11 -17  -2  161.68   15.50
 -11 -17  -2  153.58   23.40
  11  17   2  143.59   15.40
 -10 -18  -2    1.00    4.80
 -10 -18  -2   18.10    8.90
  10  18   2   -1.90    4.80
 -20  -6  -2    9.80    9.10
  20   6   2   16.80    5.10
 -19  -7  -2   -5.70    7.20
  19   7   2    5.20    2.90
 -18  -8  -2    2.40    8.00
  18   8   2    4.00    3.00
 -17  -9  -2    1.60    5.90
  17   9   2    1.00    3.40
 -16 -10  -2   33.50    5.70
 -16 -10  -2   37.60   14.30
  16  10   2   36.90    4.70
  16  10   2   36.10    6.90
 -15 -11  -2    1.60    7.90
 -15 -11  -2    1.70    3.50
  15  11   2    6.10    3.10
 -14 -12  -2    3.50    3.70
  14  12   2   -3.10    2.70
 -13 -13  -2   71.79   16.90
 -13 -13  -2   56.89    8.50
  13  13   2   61.49    8.80
 -12 -14  -2   -9.80    5.10
 -11 -15  -2   60.49   10.60
 -11 -15  -2   57.89   16.00
  11  15   2   50.79    9.50
 -10 -16  -2   64.29   15.70
  10  16   2   43.60    9.00
  -9 -17  -2    1.80    6.10
  -9 -17  -2    1.20    4.40
   9  17   2   -7.70    3.50
  -8 -18  -2  156.88   14.90
  -8 -18  -2  137.09   20.70
   8  18   2  123.79   12.50
  -7 -19  -2   20.30    6.00
  -7 -19  -2   20.90    9.90
   7  19   2   23.20    6.90
   7  19   2   11.80    5.60
 -20  -4  -2   41.70   11.80
  20   4   2   29.70    7.20
 -19  -5  -2   45.70   14.00
 -18  -6  -2   76.29   18.90
  18   6   2  103.89   10.80
 -17  -7  -2  134.79   20.90
  17   7   2  153.68    8.50
  17   7   2  131.89   11.80
 -16  -8  -2   34.00    5.20
 -16  -8  -2   14.50    7.40
  16   8   2   41.00    7.20
  16   8   2   31.40    3.80
 -15  -9  -2    5.30    7.30
 -15  -9  -2   15.40    4.10
  15   9   2   23.70    5.60
 -14 -10  -2    1.30    2.70
 -14 -10  -2    5.90    5.10
  14  10   2    0.50    2.40
 -13 -11  -2    9.60    3.80
  13  11   2    5.60    3.20
 -12 -12  -2  128.29   20.50
 -12 -12  -2  126.59   11.70
  12  12   2  151.88   12.30
 -11 -13  -2   11.00    8.00
 -11 -13  -2   11.20    4.40
 -10 -14  -2    4.00    3.30
 -10 -14  -2    6.50    6.60
  -9 -15  -2   -8.20    6.10
  -9 -15  -2    8.80    4.40
   9  15   2    3.30    3.90
  -8 -16  -2    9.30    6.30
  -8 -16  -2    6.90    4.30
   8  16   2    7.20    5.10
  -7 -17  -2   79.79   10.70
  -7 -17  -2  100.79   17.20
   7  17   2   75.39    9.80
  -6 -18  -2    1.30    6.90
  -6 -18  -2    6.50    4.50
   6  18   2    7.60    4.40
   6  18   2    4.60    3.80
  -5 -19  -2   64.09    9.50
  -5 -19  -2   93.99   15.90
   5  19   2   73.59   11.60
   5  19   2   78.79    9.40
  -4 -20  -2    2.20    3.70
  -4 -20  -2   11.60    7.60
   4  20   2   10.60    5.40
   4  20   2    8.50    3.90
 -20  -2  -2   17.50    9.80
  20   2   2   17.80    5.70
 -19  -3  -2   33.90   10.20
  19   3   2   33.40    5.00
  19   3   2   22.50    6.60
 -18  -4  -2   72.49   16.90
  18   4   2   38.20    7.80
  18   4   2   51.59    4.80
 -17  -5  -2    4.30    6.90
  17   5   2    5.40    2.60
  17   5   2   10.40    3.80
 -16  -6  -2    3.90    2.50
 -16  -6  -2   10.90    9.10
  16   6   2   11.20    2.10
  16   6   2    5.80    2.90
 -15  -7  -2    6.40    2.40
  15   7   2    5.50    1.50
  15   7   2   -0.30    2.10
 -14  -8  -2    3.80    2.60
  14   8   2    3.70    2.10
 -13  -9  -2   18.20    4.60
 -13  -9  -2    9.80    6.50
  13   9   2   25.00    4.90
 -12 -10  -2   31.20    6.00
 -12 -10  -2   54.19   14.90
  12  10   2   36.80    5.60
 -11 -11  -2  488.65   26.40
 -11 -11  -2  506.25   39.60
  11  11   2  527.15   26.10
 -10 -12  -2  502.55   26.20
 -10 -12  -2  450.25   37.00
  10  12   2  477.55   25.10
  -9 -13  -2   59.29    7.90
  -9 -13  -2   52.69   13.30
   9  13   2   69.09    8.20
  -8 -14  -2   53.69   12.80
  -8 -14  -2   65.09    8.50
   8  14   2   50.19    8.40
  -7 -15  -2   74.39   15.80
  -7 -15  -2   92.99   10.40
   7  15   2   89.69   10.30
  -6 -16  -2   45.30   12.70
  -6 -16  -2   32.90    7.30
   6  16   2   38.20    7.20
  -5 -17  -2    5.80    4.20
  -5 -17  -2   -0.30    4.90
   5  17   2    9.30    3.10
  -4 -18  -2  374.76   24.50
  -4 -18  -2  361.36   30.60
   4  18   2  370.26   22.30
   4  18   2  280.47   24.90
  -3 -19  -2   16.30    6.40
  -3 -19  -2   28.30    9.00
   3  19   2   11.80    7.00
   3  19   2   26.50    5.80
  -2 -20  -2  190.98   17.80
  -2 -20  -2  185.68   21.70
   2  20   2  176.98   17.90
   2  20   2  192.28   15.90
 -20   0  -2   98.99   16.80
  20   0   2   99.39   12.80
  20   0   2  126.39    9.20
 -19  -1  -2   46.70   12.30
  19   1   2   31.20    8.30
  19   1   2   38.00    6.00
 -18  -2  -2   59.29   15.00
  18   2   2   63.39    6.30
  18   2   2   61.79    8.90
 -17  -3  -2   47.80   13.00
  17   3   2   48.00    5.10
  17   3   2   42.10    8.00
 -16  -4  -2  131.49   17.20
  16   4   2  114.09    7.90
  16   4   2  109.39   11.10
 -15  -5  -2   42.80   12.40
 -15  -5  -2   54.39    5.60
  15   5   2   51.59    4.90
  15   5   2   44.30    6.70
 -14  -6  -2   16.80    3.90
 -14  -6  -2   17.10    8.70
  14   6   2   14.70    3.30
  14   6   2   18.60    4.50
 -13  -7  -2   29.30   10.50
 -13  -7  -2   14.80    3.70
  13   7   2   12.80    3.60
 -12  -8  -2   36.50    5.70
 -12  -8  -2   32.50   10.90
  12   8   2   50.59    6.00
 -11  -9  -2  202.28   22.10
 -11  -9  -2  193.08   13.60
  11   9   2  212.38   13.40
 -10 -10  -2   19.50    4.20
 -10 -10  -2   15.60    6.90
  10  10   2   18.10    4.20
  -9 -11  -2  985.50   56.69
  -9 -11  -2  933.11   42.50
   9  11   2  918.61   40.90
  -8 -12  -2  184.28   20.70
  -8 -12  -2  168.48   13.30
   8  12   2  174.08   12.70
  -7 -13  -2    3.80    4.00
  -7 -13  -2    8.20    3.30
   7  13   2    3.80    3.20
  -6 -14  -2   94.39   15.00
  -6 -14  -2   97.89   10.10
   6  14   2   76.89    9.10
  -5 -15  -2    4.30    3.20
  -5 -15  -2    4.00    5.20
   5  15   2    1.20    3.30
  -4 -16  -2   -7.50    4.40
  -4 -16  -2    2.80    3.30
   4  16   2    8.90    3.80
  -3 -17  -2    7.60    5.30
  -3 -17  -2   15.40    5.40
   3  17   2   12.10    4.00
   3  17   2   17.40    5.90
  -2 -18  -2   -4.60    3.30
   2  18   2   -0.10    3.70
   2  18   2    0.40    2.70
  -1 -19  -2    2.80    3.20
  -1 -19  -2    9.60    6.00
   1  19   2    4.20    3.70
   1  19   2    7.70    4.40
   0 -20  -2    9.80    5.80
   0 -20  -2   15.00    4.30
   0  20   2    7.80    5.00
   0  20   2   11.50    5.00
   1 -21  -2   14.00    3.80
  -1  21   2   15.50    9.40
 -20   2  -2   26.50    8.30
  20  -2   2   26.80    7.10
  20  -2   2   34.00    8.30
  20  -2   2   25.70    4.90
 -19   1  -2   44.30   12.40
  19  -1   2   42.10    6.60
  19  -1   2   42.60    9.50
 -18   0  -2  652.53   43.00
  18   0   2  679.83   37.10
  18   0   2  628.04   30.20
 -17  -1  -2   10.80    5.90
  17   1   2    0.10    2.50
  17   1   2    4.60    2.60
 -16  -2  -2  318.37   28.30
  16   2   2  320.17   16.50
  16   2   2  323.97   21.30
 -15  -3  -2   33.70   10.50
  15   3   2   38.00    4.40
  15   3   2   29.40    6.10
 -14  -4  -2   78.79    6.70
 -14  -4  -2   96.09   14.30
  14   4   2   83.19    6.30
  14   4   2   59.19    7.70
 -13  -5  -2   61.79   13.80
 -13  -5  -2   84.79    7.30
  13   5   2   71.59    7.80
  13   5   2   86.99    6.80
 -12  -6  -2  277.07   15.60
 -12  -6  -2  284.67   26.00
  12   6   2  281.07   16.30
 -11  -7  -2  317.17   27.90
 -11  -7  -2  329.07   18.10
  11   7   2  331.97   17.70
 -10  -8  -2  227.58   22.30
 -10  -8  -2  195.68   13.40
  10   8   2  207.68   12.70
  -9  -9  -2  174.18   19.50
  -9  -9  -2  164.08   12.20
   9   9   2  177.18   11.40
  -8 -10  -2   -0.60    2.30
  -8 -10  -2    3.90    2.90
   8  10   2    1.50    2.00
  -7 -11  -2    8.80    5.30
  -7 -11  -2   14.70    3.90
   7  11   2   13.50    3.70
  -6 -12  -2  152.28   18.00
  -6 -12  -2  184.28   13.50
   6  12   2  182.88   13.00
  -5 -13  -2  725.73   45.40
  -5 -13  -2  804.72   37.10
   5  13   2  773.52   35.90
  -4 -14  -2    9.70    3.60
  -4 -14  -2    7.50    4.80
   4  14   2    2.30    2.60
  -3 -15  -2    7.60    4.00
  -3 -15  -2    4.90    4.90
   3  15   2    5.60    2.90
  -2 -16  -2   10.80    5.90
  -2 -16  -2   15.60    5.20
   2  16   2    9.30    3.10
   2  16   2    6.70    4.10
  -1 -17  -2  101.49   14.10
  -1 -17  -2  102.99   11.90
   1  17   2  115.89   11.30
   1  17   2  101.39   11.30
   0 -18  -2   12.60    5.20
   0 -18  -2   16.80    7.70
   0  18   2   16.80    5.10
   0  18   2   10.30    5.20
   1 -19  -2    3.70    4.40
  -1  19   2   -5.50    4.40
  -1  19   2   11.90    4.50
   2 -20  -2   14.90    5.30
  -2  20   2   14.10    5.90
  -2  20   2   19.60    5.20
 -20   4  -2   18.40    9.70
  20  -4   2   31.70    8.20
  20  -4   2   24.70    7.40
  20  -4   2   36.10    5.90
 -19   3  -2   33.10    9.30
  19  -3   2   18.50    5.20
  19  -3   2   35.80    8.40
  19  -3   2   26.40    7.60
 -18   2  -2   57.99   13.20
  18  -2   2   57.29   11.00
  18  -2   2   60.59    7.20
 -17   1  -2    6.20    4.60
  17  -1   2    1.00    2.50
  17  -1   2    0.90    3.00
 -16   0  -2  178.08   19.30
  16   0   2  156.88   11.00
  16   0   2  168.48   14.90
 -15  -1  -2   18.90    7.60
  15   1   2   28.50    4.20
  15   1   2   27.70    6.50
 -14  -2  -2    9.90    5.60
  14   2   2   11.80    4.00
  14   2   2   14.60    3.10
 -13  -3  -2    2.60    1.80
 -13  -3  -2    6.10    4.40
  13   3   2    9.20    2.30
  13   3   2    4.30    2.30
 -12  -4  -2  349.87   17.80
 -12  -4  -2  314.87   26.80
  12   4   2  361.16   17.10
  12   4   2  343.07   19.20
 -11  -5  -2  324.37   17.70
 -11  -5  -2  360.06   28.10
  11   5   2  350.76   18.50
 -10  -6  -2  106.89   14.60
 -10  -6  -2  107.49    8.70
  10   6   2  111.79    8.50
  -9  -7  -2  688.93   43.50
  -9  -7  -2  766.82   33.50
   9   7   2  766.22   32.00
  -8  -8  -2  202.08   13.30
  -8  -8  -2  184.48   19.30
   8   8   2  218.48   12.20
  -7  -9  -2  113.59    9.60
  -7  -9  -2  122.79   15.30
   7   9   2  121.89    8.80
  -6 -10  -2  404.36   30.40
  -6 -10  -2  477.85   23.40
   6  10   2  445.26   21.70
  -5 -11  -2  737.63   33.50
  -5 -11  -2  693.83   41.90
   5  11   2  702.63   32.20
  -4 -12  -2  517.55   26.50
  -4 -12  -2  504.95   33.80
   4  12   2  517.35   25.70
  -3 -13  -2  191.58   14.60
  -3 -13  -2  248.78   21.30
   3  13   2  242.88   15.30
  -2 -14  -2  180.38   14.20
  -2 -14  -2  170.08   17.60
   2  14   2  188.58   13.50
  -1 -15  -2   -1.00    1.40
  -1 -15  -2   -1.70    3.50
   1  15   2    3.00    2.60
   1  15   2    0.70    2.30
   0 -16  -2   89.69   10.60
   0 -16  -2   98.29   12.50
   0  16   2  102.09   10.70
   0  16   2   97.29   10.10
   1 -17  -2   -3.60    3.70
   1 -17  -2   -2.00    2.70
  -1  17   2    3.00    3.30
  -1  17   2    0.70    3.60
   2 -18  -2  110.59   12.30
  -2  18   2   93.89   11.00
  -2  18   2   86.39   10.00
   3 -19  -2    1.60    3.50
  -3  19   2    6.90    4.20
  -3  19   2   -2.00    3.90
   4 -20  -2    7.30    3.70
  -4  20   2    7.10    5.50
 -20   6  -2    1.70    5.80
  20  -6   2    9.50    4.40
  20  -6   2   14.40    5.90
 -19   5  -2   20.80    8.30
 -19   5  -2   26.50    8.30
  19  -5   2    8.90    6.20
  19  -5   2   22.20    5.40
  19  -5   2   19.90    4.30
 -18   4  -2   41.80    9.50
 -18   4  -2   49.90   10.90
  18  -4   2   36.60    7.40
  18  -4   2   40.20    8.10
  18  -4   2   53.19   10.80
 -17   3  -2   29.30    8.70
 -17   3  -2   48.10   10.80
  17  -3   2   30.90    7.80
  17  -3   2   51.49    7.00
 -16   2  -2  339.17   25.90
 -16   2  -2  342.47   26.30
  16  -2   2  282.77   17.70
  16  -2   2  328.17   22.90
 -15   1  -2   23.80    7.30
  15  -1   2   27.10    7.10
  15  -1   2   27.70    4.90
 -14   0  -2   40.80   10.80
  14   0   2   49.90    6.90
  14   0   2   39.10    4.90
 -13  -1  -2   67.99   11.00
  13   1   2   85.19    6.70
  13   1   2   80.89    8.80
 -12  -2  -2  162.88   10.10
 -12  -2  -2  161.58   17.00
  12   2   2  151.48    9.40
  12   2   2  150.48   11.80
 -11  -3  -2   27.40    4.10
 -11  -3  -2   30.90    9.00
  11   3   2   29.70    3.70
  11   3   2   28.20    5.10
 -10  -4  -2  523.45   23.90
 -10  -4  -2  522.75   33.70
  10   4   2  487.45   23.00
  10   4   2  495.75   24.00
  -9  -5  -2  528.15   24.70
  -9  -5  -2  536.55   34.20
   9   5   2  505.65   23.10
   9   5   2  533.45   24.00
  -8  -6  -2  606.94   28.00
  -8  -6  -2  653.73   38.20
   8   6   2  581.54   25.90
   8   6   2  622.34   26.50
  -7  -7  -2   85.29    8.40
  -7  -7  -2   85.39   11.90
  -7  -7  -2   69.19    6.80
   7   7   2   83.29    6.30
  -6  -8  -2   38.60    4.10
  -6  -8  -2   38.10    9.50
  -6  -8  -2   37.10    4.90
   6   8   2   35.00    4.10
  -5  -9  -2  415.96   18.80
  -5  -9  -2  407.56   28.30
  -5  -9  -2  438.66   21.60
   5   9   2  406.66   19.60
  -4 -10  -2   41.40    5.50
  -4 -10  -2   58.69   11.60
  -4 -10  -2   45.50    4.40
   4  10   2   44.60    5.50
  -3 -11  -2  429.06   22.60
  -3 -11  -2  434.66   28.90
   3  11   2  421.56   21.70
  -2 -12  -2  406.46   27.70
  -2 -12  -2  412.06   22.60
   2  12   2  410.66   21.60
  -1 -13  -2  205.38   18.30
  -1 -13  -2  209.28   15.00
   1  13   2  204.38   16.00
   1  13   2  200.88   13.80
   0 -14  -2   32.20    6.90
   0 -14  -2   39.40    9.40
   0  14   2   30.20    6.50
   0  14   2   28.40    5.70
   1 -15  -2  382.26   23.60
   1 -15  -2  364.66   24.90
  -1  15   2  356.66   22.40
  -1  15   2  387.66   22.60
   2 -16  -2  116.89   12.30
   2 -16  -2  124.89   13.20
  -2  16   2  134.19   12.30
  -2  16   2  105.39   10.50
   3 -17  -2   58.29    8.60
  -3  17   2   51.79    8.00
   4 -18  -2   11.80    5.40
  -4  18   2   11.40    3.80
  -4  18   2   19.60    5.50
   5 -19  -2    1.50    3.80
  -5  19   2   -1.50    4.80
   6 -20  -2   65.09   12.40
  -6  20   2   83.69   12.40
 -19   7  -2   -0.30    4.40
  19  -7   2    0.40    4.50
 -18   6  -2   91.89   12.40
 -18   6  -2   92.09   14.20
  18  -6   2   88.69   12.80
  18  -6   2  108.69   11.00
  18  -6   2   96.89   10.60
 -17   5  -2   -4.10    4.20
 -17   5  -2   -7.30    3.50
  17  -5   2    0.10    2.80
  17  -5   2    4.80    3.20
 -16   4  -2   95.49   12.60
 -16   4  -2  111.79   14.20
  16  -4   2  114.69   11.60
  16  -4   2   93.49   12.10
  16  -4   2  110.69   10.20
 -15   3  -2   55.29   10.80
 -15   3  -2   27.70    7.40
  15  -3   2   27.50    5.20
  15  -3   2   33.60    7.80
 -14   2  -2    1.70    3.90
 -14   2  -2   13.40    5.60
  14  -2   2   14.20    5.20
  14  -2   2   10.60    3.20
 -13   1  -2   74.99   10.20
 -13   1  -2   83.59   11.50
  13  -1   2   80.89    9.40
  13  -1   2   95.09    7.50
 -12   0  -2   33.00    8.50
 -12   0  -2   44.70    8.90
  12   0   2   39.00    4.50
  12   0   2   49.70    6.60
 -11  -1  -2  754.62   41.50
 -11  -1  -2  733.63   31.30
  11   1   2  733.33   30.70
  11   1   2  743.03   34.80
 -10  -2  -2  530.45   24.10
 -10  -2  -2  536.95   32.90
  10   2   2  523.55   29.00
  10   2   2  534.95   23.40
  10   2   2  539.35   25.90
  -9  -3  -2  168.38   10.50
  -9  -3  -2  168.68   16.20
   9   3   2  153.18   10.20
   9   3   2  152.28   10.50
  -8  -4  -2 1509.25   59.09
  -8  -4  -2 1549.45   69.39
   8   4   2 1496.95   58.19
   8   4   2 1479.75   57.99
  -7  -5  -2  373.26   18.50
  -7  -5  -2  362.06   25.50
  -7  -5  -2  392.96   19.20
   7   5   2  392.16   17.60
   7   5   2  385.76   19.60
   7   5   2  380.46   17.70
  -6  -6  -2  400.36   26.40
  -6  -6  -2  416.06   19.60
  -6  -6  -2  409.56   18.20
   6   6   2  335.97   16.90
   6   6   2  387.46   17.70
  -5  -7  -2  283.77   15.30
  -5  -7  -2  285.17   13.50
  -5  -7  -2  267.27   20.90
   5   7   2  275.47   14.40
   5   7   2  291.57   13.70
  -4  -8  -2   10.00    2.00
  -4  -8  -2    5.90    3.70
  -4  -8  -2   10.20    2.80
   4   8   2    7.90    2.30
  -3  -9  -2   -0.50    2.00
  -3  -9  -2   -1.40    0.70
  -3  -9  -2    1.30    1.50
   3   9   2    0.00    1.60
  -2 -10  -2  712.53   32.00
  -2 -10  -2  674.53   28.60
  -2 -10  -2  694.43   37.80
   2  10   2  716.43   31.00
  -1 -11  -2  451.65   28.10
  -1 -11  -2  470.55   23.90
   1  11   2  467.55   23.00
   0 -12  -2  106.69    9.50
   0 -12  -2   97.29   11.40
   0  12   2   89.49    9.60
   0  12   2   81.49    8.10
   1 -13  -2   17.00    5.20
   1 -13  -2    6.00    2.70
  -1  13   2   12.10    4.40
  -1  13   2   13.50    3.90
   2 -14  -2   -0.20    2.00
   2 -14  -2   -4.60    2.60
  -2  14   2    0.40    3.00
  -2  14   2   -0.20    2.30
   3 -15  -2   15.80    5.50
  -3  15   2    7.40    3.70
  -3  15   2   14.40    4.40
   4 -16  -2   21.30    6.10
  -4  16   2   22.60    5.40
  -4  16   2   14.30    4.20
   5 -17  -2   -2.30    2.80
  -5  17   2    4.90    4.40
  -5  17   2    9.80    1.90
   6 -18  -2   25.30    7.40
  -6  18   2   25.80    7.30
   7 -19  -2   -3.30    3.40
  -7  19   2    7.20    5.30
 -18   8  -2    1.40    6.20
  18  -8   2    2.90    3.50
  18  -8   2   -5.80    4.20
 -17   7  -2  148.69   18.10
  17  -7   2  149.39   13.50
  17  -7   2  135.19   16.50
  17  -7   2  143.09   10.50
 -16   6  -2    4.80    4.50
 -16   6  -2    0.40    3.90
  16  -6   2    6.60    3.80
  16  -6   2    2.10    2.70
  16  -6   2    9.90    4.80
 -15   5  -2   50.19    9.90
 -15   5  -2   40.70    8.50
  15  -5   2   56.19    8.40
  15  -5   2   46.00    6.90
  15  -5   2   49.40    7.00
 -14   4  -2   71.79   10.70
 -14   4  -2   68.49    9.50
  14  -4   2   76.19   10.60
  14  -4   2   62.79    7.50
 -13   3  -2    3.20    3.40
 -13   3  -2    1.30    2.80
  13  -3   2    2.70    2.20
  13  -3   2   -1.20    2.30
 -12   2  -2  150.88   14.60
 -12   2  -2  155.28   14.20
  12  -2   2  159.28   13.60
  12  -2   2  168.48   10.70
 -11   1  -2  730.83   37.40
 -11   1  -2  754.92   39.40
  11  -1   2  734.13   31.20
  11  -1   2  737.33   35.90
 -10   0  -2  297.27   21.20
 -10   0  -2  297.47   15.00
 -10   0  -2  286.97   19.00
  10   0   2  285.57   14.50
  10   0   2  295.37   17.70
  -9  -1  -2   63.99    7.40
  -9  -1  -2   55.19    5.30
  -9  -1  -2   61.09    8.70
   9   1   2   53.39    6.10
   9   1   2   55.49    6.00
   9   1   2   62.89    5.20
  -8  -2  -2  223.58   12.60
  -8  -2  -2  218.58   17.70
   8   2   2  230.38   13.20
   8   2   2  238.48   13.20
  -7  -3  -2  955.40   46.70
  -7  -3  -2  949.51   39.70
  -7  -3  -2  962.60   39.20
   7   3   2  941.91   38.60
   7   3   2  962.80   38.50
   7   3   2  972.40   40.40
  -6  -4  -2  195.08   11.40
  -6  -4  -2  183.58   10.70
  -6  -4  -2  193.18   16.00
   6   4   2  185.18   10.40
   6   4   2  188.48   10.00
   6   4   2  200.78   11.60
  -5  -5  -2   97.19   10.80
  -5  -5  -2   96.19    7.30
  -5  -5  -2  102.49    6.50
   5   5   2   87.19    6.20
   5   5   2  103.89    6.10
  -4  -6  -2    8.60    1.70
  -4  -6  -2    6.60    3.00
  -4  -6  -2    8.40    2.30
   4   6   2   10.50    2.00
   4   6   2    8.70    1.80
  -3  -7  -2   86.19    9.90
  -3  -7  -2   81.89    5.10
  -3  -7  -2   86.49    6.80
   3   7   2   83.69    5.90
   3   7   2   79.59    6.40
  -2  -8  -2   15.40    2.30
  -2  -8  -2   17.70    3.50
  -2  -8  -2   21.80    6.00
   2   8   2   21.60    3.70
  -1  -9  -2  120.89    9.30
  -1  -9  -2  118.29    7.60
  -1  -9  -2  122.69   12.00
   1   9   2  142.29    9.20
   0 -10  -2    5.40    2.80
   0 -10  -2   11.40    3.30
   0 -10  -2    6.30    2.20
   0  10   2    5.80    2.70
   0  10   2    5.70    2.20
   1 -11  -2   38.00    5.60
   1 -11  -2   43.60    6.90
  -1  11   2   32.50    5.10
  -1  11   2   35.50    5.70
   2 -12  -2    5.70    3.30
   2 -12  -2    2.60    2.30
  -2  12   2    6.10    3.00
  -2  12   2    5.10    3.00
   3 -13  -2   91.39    9.80
  -3  13   2   84.59    9.10
  -3  13   2   82.19    7.90
   4 -14  -2  165.78   14.30
  -4  14   2  164.68   14.00
  -4  14   2  158.18   10.80
  -4  14   2  156.78   11.50
   5 -15  -2    5.80    3.60
  -5  15   2   -2.30    2.70
  -5  15   2   11.30    2.90
   6 -16  -2   41.90    9.20
  -6  16   2   44.70    8.80
   7 -17  -2   82.49   11.50
   8 -18  -2    0.70    4.20
  -8  18   2   14.40    5.90
   9 -19  -2  122.39   14.90
  -9  19   2  171.98   15.50
 -18  10  -2   19.60    7.80
  18 -10   2    3.20    5.10
  18 -10   2    6.50    5.20
 -17   9  -2    0.20    5.30
  17  -9   2    5.80    4.20
  17  -9   2    1.40    4.20
 -16   8  -2   25.40    8.00
  16  -8   2   34.10    7.40
  16  -8   2   37.30   10.10
 -15   7  -2   -0.80    4.10
  15  -7   2   -0.60    2.40
  15  -7   2    3.30    2.60
  15  -7   2    4.80    3.40
 -14   6  -2   14.60    6.30
 -14   6  -2   16.40    4.60
  14  -6   2   12.70    4.50
  14  -6   2   17.30    4.20
  14  -6   2   10.90    4.40
 -13   5  -2   67.09    8.70
 -13   5  -2   82.09   11.10
  13  -5   2   70.29    7.90
  13  -5   2   83.79    8.30
  13  -5   2   70.09   10.40
 -12   4  -2  336.47   21.50
 -12   4  -2  364.36   24.40
  12  -4   2  346.97   23.40
  12  -4   2  350.26   19.00
 -11   3  -2   28.10    6.50
 -11   3  -2   25.50    5.70
  11  -3   2   27.90    4.70
  11  -3   2   23.20    5.70
 -10   2  -2  514.95   28.70
 -10   2  -2  508.45   28.40
  10  -2   2  517.05   23.40
  10  -2   2  540.35   28.20
  -9   1  -2   56.49    7.80
  -9   1  -2   58.59    7.20
  -9   1  -2   61.89    5.40
   9  -1   2   58.09    5.20
   9  -1   2   56.59    6.80
  -8   0  -2  255.57   18.00
  -8   0  -2  251.37   16.10
  -8   0  -2  263.77   13.60
   8   0   2  256.67   12.90
   8   0   2  266.97   15.60
   8   0   2  266.87   14.80
  -7  -1  -2  861.71   38.00
  -7  -1  -2  868.21   35.70
  -7  -1  -2  846.72   41.50
   7   1   2  870.51   39.50
   7   1   2  919.21   36.70
   7   1   2  882.41   36.70
  -6  -2  -2  146.09    9.10
  -6  -2  -2  139.89   12.40
   6   2   2  140.09    8.90
   6   2   2  138.49    8.70
   6   2   2  147.39    9.60
  -5  -3  -2   95.89    7.10
  -5  -3  -2  106.69    6.90
  -5  -3  -2   96.69   10.00
   5   3   2  101.39    6.80
   5   3   2   97.19    6.10
   5   3   2  107.59    7.30
   5   3   2   85.79   10.90
  -4  -4  -2   53.39    4.90
  -4  -4  -2   57.39    7.40
  -4  -4  -2   60.59    4.30
   4   4   2   55.69    7.00
   4   4   2   64.29    4.80
   4   4   2   50.09    4.40
   4   4   2   58.69    3.90
  -3  -5  -2   63.59    7.70
  -3  -5  -2   59.59    3.90
  -3  -5  -2   66.09    5.20
   3   5   2   60.29    7.40
   3   5   2   60.89    3.90
   3   5   2   55.29    4.60
  -2  -6  -2    0.70    1.60
  -2  -6  -2    1.10    1.00
  -2  -6  -2   -0.20    0.50
   2   6   2    1.00    0.90
   2   6   2    1.20    1.80
   2   6   2    1.80    1.20
  -1  -7  -2    2.40    2.00
  -1  -7  -2   -0.30    1.10
  -1  -7  -2   -0.40    0.60
   1   7   2    0.50    1.10
   1   7   2   -0.10    1.80
   0  -8  -2  919.71   42.10
   0  -8  -2  934.31   38.50
   0  -8  -2  926.51   36.50
   0   8   2  973.80   37.50
   0   8   2  839.32   40.80
   1  -9  -2  153.98   12.30
   1  -9  -2  150.08    9.90
   1  -9  -2  163.58   11.10
  -1   9   2  168.68   10.30
  -1   9   2  156.88   11.10
  -1   9   2  134.29   11.30
   2 -10  -2    5.40    2.50
   2 -10  -2   11.30    3.70
  -2  10   2    6.50    2.50
  -2  10   2    7.60    3.00
  -2  10   2    3.90    2.40
   3 -11  -2   12.80    3.70
  -3  11   2   14.30    4.10
  -3  11   2    9.60    3.60
  -3  11   2   14.00    3.60
   4 -12  -2   70.39    8.00
  -4  12   2   57.99    6.70
  -4  12   2   69.19    6.10
  -4  12   2   61.79    7.60
   5 -13  -2    0.70    1.80
  -5  13   2   -2.30    1.40
  -5  13   2    0.00    2.50
  -5  13   2    0.10    2.20
   6 -14  -2    0.60    2.40
  -6  14   2    1.80    2.90
   7 -15  -2   43.70    8.60
  -7  15   2   60.99   11.00
   8 -16  -2   51.89   10.00
  -8  16   2   82.69   11.10
   9 -17  -2   16.30    6.90
  -9  17   2   16.50    6.30
  10 -18  -2    0.60    3.90
 -10  18   2   -1.30    5.50
 -17  11  -2   -6.70    5.10
  17 -11   2   -4.30    3.30
  17 -11   2   -6.20    3.40
 -16  10  -2   47.00   11.40
  16 -10   2   34.20    9.10
  16 -10   2   25.30    7.70
 -15   9  -2   12.70    5.80
  15  -9   2   13.30    5.80
  15  -9   2   18.40    5.90
 -14   8  -2    3.90    4.00
  14  -8   2    2.90    3.20
 -13   7  -2   11.70    5.10
  13  -7   2    9.40    4.10
  13  -7   2   13.80    3.30
  13  -7   2   13.40    5.80
 -12   6  -2  202.68   14.70
 -12   6  -2  295.27   21.60
  12  -6   2  271.77   14.30
  12  -6   2  282.67   16.90
  12  -6   2  215.38   13.60
  12  -6   2  283.97   21.20
 -11   5  -2  347.47   19.80
 -11   5  -2  355.36   23.50
  11  -5   2  309.97   18.10
  11  -5   2  360.26   19.30
  11  -5   2  350.16   18.50
 -10   4  -2  514.35   26.00
 -10   4  -2  528.95   29.00
  10  -4   2  432.26   24.10
  10  -4   2  509.25   23.70
  -9   3  -2  159.58   12.30
  -9   3  -2  159.78   13.10
   9  -3   2  140.79   11.50
   9  -3   2  156.28    9.80
  -8   2  -2  233.38   15.50
  -8   2  -2  218.28   15.10
   8  -2   2  239.68   12.20
   8  -2   2  191.28   13.90
   8  -2   2  248.28   15.60
  -7   1  -2  888.21   35.20
  -7   1  -2  835.62   39.30
  -7   1  -2  890.51   38.70
   7  -1   2  905.21   38.40
   7  -1   2  887.61   34.70
   7  -1   2  800.72   38.70
   7  -1   2  886.81   36.90
  -6   0  -2  486.05   23.70
  -6   0  -2  514.85   22.20
   6   0   2  488.75   25.50
   6   0   2  513.65   21.50
   6   0   2  487.55   23.30
   6   0   2  524.45   23.10
   6   0   2  497.25   23.50
  -5  -1  -2  334.87   19.70
  -5  -1  -2  357.06   16.50
  -5  -1  -2  342.47   17.00
   5   1   2  356.96   16.90
   5   1   2  347.27   16.60
   5   1   2  324.17   19.20
   5   1   2  356.86   16.40
  -4  -2  -2  549.25   27.60
  -4  -2  -2  536.25   23.40
  -4  -2  -2  571.94   23.90
   4   2   2  551.54   23.20
   4   2   2  538.65   22.40
   4   2   2  534.55   27.00
   4   2   2  587.54   23.70
  -3  -3  -2   59.59    6.90
  -3  -3  -2   64.39    5.10
  -3  -3  -2   64.39    4.00
   3   3   2   52.99    6.30
   3   3   2   52.09    4.30
   3   3   2   62.79    4.30
   3   3   2   58.69    3.60
  -2  -4  -2   -0.50    0.60
  -2  -4  -2    0.10    1.20
   2   4   2    0.40    0.60
   2   4   2    0.20    0.30
   2   4   2    0.90    1.20
  -1  -5  -2 2597.64   92.79
  -1  -5  -2 2597.34   95.49
  -1  -5  -2 2617.34  100.19
   1   5   2 2747.63   93.89
   1   5   2 2545.65   94.89
   1   5   2 2531.05   99.39
   0  -6  -2  546.05   26.40
   0  -6  -2  557.44   21.70
   0  -6  -2  554.14   23.50
   0   6   2  562.74   22.10
   0   6   2  510.05   22.80
   0   6   2  460.75   25.00
   0   6   2  522.45   24.50
   1  -7  -2   25.40    4.30
   1  -7  -2   28.50    3.70
   1  -7  -2   23.80    3.60
  -1   7   2   25.20    3.30
  -1   7   2   23.80    4.70
  -1   7   2   27.10    3.90
   2  -8  -2   26.10    4.30
   2  -8  -2   17.90    3.90
   2  -8  -2   24.90    4.40
  -2   8   2   23.00    4.60
  -2   8   2   22.90    3.20
  -2   8   2   23.60    3.60
   3  -9  -2  141.49   10.60
  -3   9   2  144.29   10.30
  -3   9   2  140.29   10.30
  -3   9   2  144.99    9.40
   4 -10  -2    0.20    1.50
  -4  10   2   -1.50    1.40
  -4  10   2    1.60    1.80
  -4  10   2    3.30    2.40
   5 -11  -2   18.60    5.10
  -5  11   2   17.90    4.80
  -5  11   2   12.20    3.30
  -5  11   2   18.70    2.80
   6 -12  -2    8.30    3.50
  -6  12   2    8.50    2.40
  -6  12   2   11.80    4.10
   7 -13  -2   38.60    7.70
  -7  13   2   41.90    8.40
   8 -14  -2   47.10    9.10
  -8  14   2   58.09   10.30
   9 -15  -2   84.59   10.90
  -9  15   2   78.29   11.30
  10 -16  -2    5.20    3.80
 -10  16   2   13.10    6.20
  11 -17  -2  262.87   21.90
 -11  17   2  275.57   24.00
  12 -18  -2   98.99   11.80
 -12  18   2   69.39   14.50
 -16  12  -2    1.10    5.50
  16 -12   2   -2.70    4.40
  16 -12   2    8.60    6.20
 -15  11  -2    0.80    4.00
  15 -11   2    4.70    3.80
  15 -11   2    5.30    4.70
 -14  10  -2   -2.70    3.40
  14 -10   2   -3.00    3.40
  14 -10   2   -1.00    2.90
 -13   9  -2   11.20    5.10
  13  -9   2   22.10    5.90
 -12   8  -2   30.50    7.30
  12  -8   2   45.20    8.10
 -11   7  -2  298.47   22.40
  11  -7   2  324.37   14.90
  11  -7   2  307.47   19.10
  11  -7   2  335.07   14.20
 -10   6  -2  110.19   12.00
 -10   6  -2  116.09    8.70
  10  -6   2  110.99    7.70
  10  -6   2  115.89    7.90
  10  -6   2  126.49   10.10
  -9   5  -2  535.75   24.70
  -9   5  -2  545.75   29.20
   9  -5   2  526.15   23.30
   9  -5   2  457.25   23.30
   9  -5   2  526.85   24.70
  -8   4  -2 1528.85   62.79
  -8   4  -2 1501.35   59.09
   8  -4   2 1484.75   57.69
   8  -4   2 1325.17   57.99
   8  -4   2 1550.14   57.59
  -7   3  -2  897.31   39.10
  -7   3  -2  920.91   40.90
   7  -3   2  890.61   38.80
   7  -3   2  955.60   37.10
  -6   2  -2  142.29   10.40
  -6   2  -2  148.49    8.60
  -6   2  -2  127.79    9.80
   6  -2   2  135.49   10.00
   6  -2   2  147.89    9.60
   6  -2   2  146.99    8.40
  -5   1  -2  347.47   18.20
  -5   1  -2  351.16   16.00
  -5   1  -2  294.37   16.70
   5  -1   2  363.66   16.90
   5  -1   2  327.27   17.00
   5  -1   2  360.26   15.50
  -4   0  -2   38.90    4.10
  -4   0  -2   39.90    5.00
  -4   0  -2   40.50    3.90
   4   0   2   37.70    3.90
   4   0   2   42.00    5.00
   4   0   2   37.70    3.90
  -3  -1  -2    7.50    2.30
  -3  -1  -2    6.40    1.60
  -3  -1  -2    8.30    1.70
   3   1   2    5.90    1.40
   3   1   2   11.60    1.70
   3   1   2    5.00    2.00
   3   1   2    7.80    1.90
  -2  -2  -2 1313.37   48.80
  -2  -2  -2 1255.77   51.69
   2   2   2 1239.58   48.20
   2   2   2 1291.27   46.50
   2   2   2 1327.87   47.10
  -1  -3  -2 5661.13  199.98
   1   3   2 5374.16  199.48
   0  -4  -2   78.79    5.20
   0  -4  -2   73.99    3.80
   0  -4  -2   65.79    6.30
   0   4   2   65.09    6.10
   0   4   2   70.49    3.90
   0   4   2   70.29    4.80
   0   4   2   60.79    5.50
   1  -5  -2   83.69    6.00
   1  -5  -2   83.79    7.00
   1  -5  -2   81.89    5.30
  -1   5   2   85.09    6.30
  -1   5   2   75.79    5.60
  -1   5   2   81.09    5.20
  -1   5   2   84.19    7.00
   2  -6  -2 1739.63   64.39
   2  -6  -2 1823.62   66.89
   2  -6  -2 1690.93   65.29
  -2   6   2 1634.84   65.99
  -2   6   2 1771.12   64.59
  -2   6   2 1637.74   64.99
  -2   6   2 1712.33   64.69
   3  -7  -2  582.94   25.70
   3  -7  -2  612.14   26.70
  -3   7   2  589.64   24.60
  -3   7   2  544.85   25.70
  -3   7   2  581.84   25.90
   4  -8  -2  221.88   15.40
   4  -8  -2  203.78   12.80
  -4   8   2  194.38   10.20
  -4   8   2  187.58   11.40
  -4   8   2  195.98   12.60
   5  -9  -2  782.92   35.00
  -5   9   2  774.32   29.50
  -5   9   2  752.32   34.80
  -5   9   2  724.73   31.40
   6 -10  -2   11.50    3.70
  -6  10   2    7.70    3.20
  -6  10   2    6.70    2.00
  -6  10   2    9.60    1.40
   7 -11  -2   81.39    9.10
  -7  11   2   66.59    8.60
  -8  12   2   -2.60    2.00
   9 -13  -2  184.78   16.10
  -9  13   2  237.08   18.70
  10 -14  -2  220.48   17.80
 -10  14   2  232.18   19.70
  11 -15  -2    2.00    3.30
 -11  15   2   -2.80    3.40
  12 -16  -2   28.70    8.00
 -12  16   2   33.50    9.40
  13 -17  -2    6.30    5.00
  13 -17  -2    2.70    5.20
 -13  17   2    8.40    5.90
 -15  13  -2   -4.10    4.50
  15 -13   2   -5.20    3.40
  15 -13   2   -0.30    4.80
 -14  12  -2    0.70    4.30
  14 -12   2   -2.40    3.40
 -13  11  -2   14.60    5.60
 -12  10  -2   33.60    8.10
  12 -10   2   36.50    7.40
 -11   9  -2  211.38   18.60
  11  -9   2  200.28   15.40
 -10   8  -2  202.28   17.40
  10  -8   2  193.48   14.40
  -9   7  -2  694.93   37.40
   9  -7   2  747.23   33.90
  -8   6  -2  585.44   31.30
   8  -6   2  606.44   23.60
   8  -6   2  606.74   27.80
   8  -6   2  549.74   23.70
  -7   5  -2  384.26   21.80
   7  -5   2  378.16   18.60
   7  -5   2  367.96   16.30
   7  -5   2  348.07   16.90
  -6   4  -2  167.78   12.60
  -6   4  -2  194.28   10.80
   6  -4   2  176.88    9.70
   6  -4   2  197.88   10.90
   6  -4   2  186.18   10.40
  -5   3  -2  101.19    8.30
  -5   3  -2   95.79    7.00
  -5   3  -2   91.79    6.70
   5  -3   2  100.09    8.50
   5  -3   2   99.59    7.10
   5  -3   2   95.89    6.40
   5  -3   2   99.39    7.30
   5  -3   2   96.39    6.50
  -4   2  -2  532.65   22.70
  -4   2  -2  538.95   24.50
  -4   2  -2  542.65   23.90
   4  -2   2  528.75   23.80
   4  -2   2  571.04   22.60
   4  -2   2  544.65   23.60
   4  -2   2  551.94   22.90
   4  -2   2  547.95   24.30
  -3   1  -2    6.20    1.70
  -3   1  -2    7.30    2.20
  -3   1  -2    4.40    1.60
   3  -1   2    4.70    1.60
   3  -1   2    6.60    1.90
   3  -1   2    8.10    1.90
   3  -1   2    8.90    1.80
   3  -1   2    9.00    2.00
  -2   0  -2  103.19    6.00
  -2   0  -2  109.69    7.40
  -2   0  -2  106.79    6.50
   2   0   2  103.29    6.60
   2   0   2  102.39    7.20
   2   0   2  109.49    6.10
   2   0   2  104.29    6.50
  -1  -1  -2 2296.97   85.19
  -1  -1  -2 2301.97   82.89
  -1  -1  -2 2411.46   84.89
  -1  -1  -2 2304.97   86.49
   1   1   2 2381.56   84.69
   1   1   2 2391.76   82.89
   1   1   2 2199.28   86.29
   1   1   2 2359.56   85.29
   0  -2  -2  460.35   18.90
   0  -2  -2  469.05   20.90
   0   2   2  462.65   20.80
   0   2   2  476.05   19.80
   0   2   2  456.15   18.60
   1  -3  -2 6041.70  209.28
  -1   3   2 5738.33  205.38
  -1   3   2 5732.03  208.98
   2  -4  -2  903.11   35.80
   2  -4  -2  911.81   35.70
   2  -4  -2  950.10   35.00
  -2   4   2  905.31   35.50
  -2   4   2  956.90   37.10
  -2   4   2  929.01   35.10
  -2   4   2  867.91   35.50
   3  -5  -2    6.40    1.70
   3  -5  -2    2.50    1.30
   4  -6  -2    3.00    1.40
   4  -6  -2    0.70    0.90
   4  -6  -2    3.40    1.70
  -4   6   2    1.40    1.40
  -4   6   2    1.80    0.90
  -4   6   2    0.80    1.00
   5  -7  -2 2391.56   89.39
  -5   7   2 2309.37   89.59
  -5   7   2 2430.96   84.19
  -5   7   2 2255.27   86.49
   6  -8  -2  614.64   29.20
  -6   8   2  658.13   23.50
  -6   8   2  580.94   25.40
  -6   8   2  618.64   30.00
   7  -9  -2   41.80    5.80
  -7   9   2   48.90    6.50
   8 -10  -2  228.58   16.30
  -8  10   2  265.57   18.20
   9 -11  -2  202.08   15.40
  -9  11   2  193.58   16.10
  10 -12  -2  312.17   21.20
 -10  12   2  323.77   23.10
  11 -13  -2   -1.30    2.50
  12 -14  -2    3.60    3.90
 -12  14   2    6.00    4.60
  13 -15  -2   -2.60    3.90
  13 -15  -2   -2.30    2.90
 -13  15   2    2.30    4.10
  14 -16  -2    3.20    4.40
  14 -16  -2    4.70    3.60
 -14  16   2   -1.70    5.60
 -14  14  -2   13.60    6.30
  14 -14   2   11.80    5.10
 -13  13  -2   66.69   13.00
  13 -13   2   78.59   11.30
 -12  12  -2  123.29   15.20
  12 -12   2  129.59   13.50
 -11  11  -2  485.05   32.10
  11 -11   2  479.55   28.70
 -10  10  -2   18.90    6.50
  10 -10   2   17.40    4.90
  -9   9  -2  159.68   15.20
   9  -9   2  168.58   13.40
  -8   8  -2  156.08   14.40
   8  -8   2  199.18   13.60
  -7   7  -2   79.99    9.10
   7  -7   2   81.69    7.70
  -6   6  -2  421.26   23.40
   6  -6   2  418.76   20.80
  -5   5  -2   90.19    8.40
   5  -5   2   96.09    5.60
   5  -5   2  102.29    7.30
  -4   4  -2   58.29    4.90
  -4   4  -2   61.29    6.20
   4  -4   2   57.99    6.00
   4  -4   2   58.59    3.70
   4  -4   2   58.99    4.30
   4  -4   2   58.69    4.80
   4  -4   2   60.19    5.30
  -3   3  -2   57.99    4.60
  -3   3  -2   56.39    5.40
   3  -3   2   52.49    5.20
   3  -3   2   59.69    4.40
   3  -3   2   59.39    4.40
   3  -3   2   65.19    3.90
   3  -3   2   54.39    4.70
  -2   2  -2 1266.37   48.90
  -2   2  -2 1286.57   47.90
  -2   2  -2 1271.87   47.40
   2  -2   2 1267.77   48.40
   2  -2   2 1299.47   48.40
   2  -2   2 1252.47   48.80
   2  -2   2 1270.97   47.20
   2  -2   2 1324.27   47.60
  -1   1  -2 2309.67   83.79
  -1   1  -2 2282.97   83.89
  -1   1  -2 2260.87   83.49
   1  -1   2 2356.56   84.79
   1  -1   2 2340.37   83.79
   1  -1   2 2338.17   84.09
   1  -1   2 2312.37   83.39
   0   0  -2  434.36   18.20
   0   0  -2  496.55   19.40
   0   0   2  501.25   19.20
   2  -2  -2 4453.35  158.98
   2  -2  -2 4489.35  158.58
  -2   2   2 4527.25  159.08
   3  -3  -2 1025.60   39.10
   3  -3  -2 1056.79   39.10
   3  -3  -2  992.50   38.20
  -3   3   2  989.30   38.80
  -3   3   2 1044.50   39.30
  -3   3   2 1030.40   37.80
   4  -4  -2 2561.44   94.69
   4  -4  -2 2622.94   96.79
   4  -4  -2 2626.04   96.39
  -4   4   2 2555.84   96.19
  -4   4   2 2661.13   97.09
  -4   4   2 2776.02   93.99
   5  -5  -2  262.77   14.40
   5  -5  -2  278.77   14.10
   5  -5  -2  261.67   11.90
  -5   5   2  293.87   11.10
  -5   5   2  276.67   13.80
  -5   5   2  215.48   13.70
   6  -6  -2  138.89    9.60
   6  -6  -2  128.29    7.00
  -6   6   2  131.39    6.40
  -6   6   2  128.39    9.70
   7  -7  -2   49.50    3.90
   7  -7  -2   55.29    6.10
  -7   7   2   58.09    6.80
  -7   7   2   55.09    3.80
  -7   7   2   54.19    4.60
   8  -8  -2   46.00    6.20
  -8   8   2   48.20    6.80
   9  -9  -2  223.08   15.50
  -9   9   2  222.58   16.70
  10 -10  -2   98.49   10.20
 -10  10   2  106.09   11.90
  11 -11  -2    0.00    2.60
 -11  11   2   -2.50    2.80
  12 -12  -2   12.40    4.90
 -12  12   2   14.10    5.40
  13 -13  -2   26.70    7.40
  13 -13  -2   31.60    9.00
 -13  13   2   25.50    7.80
  14 -14  -2   15.70    5.60
  14 -14  -2   13.00    4.50
 -14  14   2   14.30    7.30
  15 -15  -2    3.80    3.90
  15 -15  -2    3.20    5.80
 -15  15   2    7.30    6.40
 -13  15  -2   26.20    8.90
  13 -15   2   34.00    8.20
 -12  14  -2   -4.50    3.60
  12 -14   2   -1.10    4.00
 -11  13  -2   -0.30    4.30
  11 -13   2    4.30    4.10
 -10  12  -2  490.65   31.90
  10 -12   2  457.75   28.20
  -9  11  -2  934.21   48.50
   9 -11   2  938.31   45.10
  -8  10  -2    3.30    2.80
   8 -10   2    0.50    2.00
  -7   9  -2   97.99   10.90
   7  -9   2   93.49    9.20
  -6   8  -2   42.50    7.80
   6  -8   2   41.80    5.70
  -5   7  -2  290.67   18.00
   5  -7   2  272.57   15.70
  -4   6  -2   12.40    3.20
   4  -6   2    5.20    1.90
  -3   5  -2   67.69    5.30
  -3   5  -2   57.79    6.10
   3  -5   2   63.09    6.30
   3  -5   2   65.89    5.30
   3  -5   2   57.49    5.10
  -2   4  -2    0.90    0.60
  -2   4  -2    0.30    0.70
  -2   4  -2    2.70    1.50
   2  -4   2    1.20    0.90
   2  -4   2   -0.40    1.00
   2  -4   2    0.90    0.70
  -1   3  -2 5746.92  207.28
   1  -3   2 5779.82  205.98
   1  -3   2 5872.51  207.38
   0   2  -2  468.25   18.00
   0   2  -2  468.05   18.80
   0   2  -2  458.95   19.70
   0   2  -2  463.45   18.70
   0  -2   2  451.15   19.00
   0  -2   2  488.25   18.60
   0  -2   2  481.45   19.90
   0  -2   2  494.85   17.90
   2   0  -2 2005.40   73.99
   2   0  -2 2153.98   74.49
   3  -1  -2  728.53   27.60
   3  -1  -2  777.52   27.30
   3  -1  -2  709.33   27.20
   3  -1  -2  695.23   28.40
  -3   1   2  750.92   27.30
  -3   1   2  703.33   27.20
  -3   1   2  740.73   27.80
   5  -3  -2 4389.56  157.48
   5  -3  -2 4397.76  158.78
   5  -3  -2 4306.17  158.98
  -5   3   2 4651.13  156.18
  -5   3   2 4240.78  159.28
  -5   3   2 4394.16  157.38
   6  -4  -2  638.44   24.30
   6  -4  -2  547.25   26.30
   6  -4  -2  633.94   28.30
   6  -4  -2  620.54   28.20
  -6   4   2  692.53   25.30
  -6   4   2  632.24   28.70
  -6   4   2  665.13   26.70
   7  -5  -2   31.50    2.60
   7  -5  -2   34.20    4.20
   7  -5  -2   32.30    4.80
  -7   5   2   30.30    3.20
  -7   5   2   32.50    4.80
   8  -6  -2   90.29    7.90
   8  -6  -2   90.29    5.30
  -8   6   2   98.79    9.30
  -8   6   2   84.19    6.20
   9  -7  -2    3.80    1.10
   9  -7  -2    1.30    1.60
  -9   7   2    1.70    1.30
  -9   7   2    1.30    2.30
  10  -8  -2    6.00    3.10
  10  -8  -2    7.60    2.70
 -10   8   2    1.10    2.10
  11  -9  -2   91.99    9.40
  11  -9  -2   70.69    9.40
 -11   9   2   75.69   10.10
  12 -10  -2   81.59    9.40
  12 -10  -2   69.69   10.00
 -12  10   2   76.49   10.60
  13 -11  -2  428.56   29.00
  13 -11  -2  425.86   26.20
 -13  11   2  438.36   29.60
  14 -12  -2   55.59   10.10
  14 -12  -2   50.49   10.70
 -14  12   2   55.99   11.30
  15 -13  -2   89.59   13.40
  15 -13  -2   82.19   11.00
 -15  13   2   84.69   12.80
  16 -14  -2   67.79    9.90
  16 -14  -2   63.99   13.30
 -16  14   2   44.30    9.70
 -12  16  -2   25.00    7.20
  12 -16   2    9.40    5.50
 -11  15  -2   80.29   14.80
  11 -15   2   61.79   11.20
 -10  14  -2    1.80    3.80
  10 -14   2   -0.50    3.10
  -9  13  -2   93.79   11.30
   9 -13   2   62.09    9.20
  -8  12  -2  157.68   15.80
   8 -12   2  157.48   14.20
  -7  11  -2   15.00    5.10
   7 -11   2    5.30    3.00
  -6  10  -2  364.86   24.00
   6 -10   2  411.36   22.90
  -5   9  -2  441.76   25.00
   5  -9   2  402.26   22.40
  -4   8  -2    8.80    3.30
   4  -8   2    7.90    2.70
  -3   7  -2   78.39    8.00
   3  -7   2   82.49    7.10
  -2   6  -2    1.30    1.40
  -2   6  -2    0.40    0.50
   2  -6   2   -0.10    0.80
   2  -6   2   -0.40    0.50
  -1   5  -2 2658.03   95.39
  -1   5  -2 2856.81   93.09
   1  -5   2 2285.77   95.29
   1  -5   2 2681.13   94.49
   1  -5   2 2593.84   97.89
   0   4  -2   77.09    4.10
   0   4  -2   68.59    4.60
   0   4  -2   69.99    6.00
   0  -4   2   67.69    5.90
   0  -4   2   75.79    4.70
   0  -4   2   70.09    4.70
   1   3  -2 5530.85  199.28
  -1  -3   2 5647.44  198.98
  -2  -2   2 4298.67  154.98
  -2  -2   2 4434.96  154.38
   3   1  -2  822.72   29.20
   3   1  -2  701.83   28.30
   3   1  -2  759.52   27.50
  -3  -1   2  692.03   28.20
  -3  -1   2  806.42   29.60
  -3  -1   2  732.03   27.40
   5  -1  -2 2431.56   89.49
   5  -1  -2 2408.06   91.09
   5  -1  -2 2708.13   90.59
   5  -1  -2 2426.36   92.39
  -5   1   2 2419.86   91.39
  -5   1   2 2602.74   91.49
  -5   1   2 2500.95   89.59
   6  -2  -2 1077.99   44.40
   6  -2  -2 1094.39   41.90
   6  -2  -2 1095.39   43.60
   6  -2  -2 1209.18   41.80
  -6   2   2 1098.99   41.60
  -6   2   2 1069.59   42.90
  -6   2   2 1069.09   44.80
   7  -3  -2  659.63   24.30
   7  -3  -2  578.14   27.90
   7  -3  -2  636.34   25.70
   7  -3  -2  590.44   27.30
  -7   3   2  618.24   28.50
  -7   3   2  564.04   25.80
  -7   3   2  593.84   24.90
   8  -4  -2  311.67   17.80
   8  -4  -2  318.37   16.10
   8  -4  -2  346.17   14.00
  -8   4   2  283.07   15.70
  -8   4   2  311.47   15.20
  -8   4   2  333.07   19.00
   9  -5  -2  172.98   11.20
   9  -5  -2  179.98    8.40
   9  -5  -2  162.28   12.50
  -9   5   2  150.08   10.30
  -9   5   2  176.48   13.50
  10  -6  -2   17.70    3.80
  10  -6  -2   25.40    5.60
  10  -6  -2   22.90    2.50
 -10   6   2   19.60    4.10
 -10   6   2   11.10    3.80
  11  -7  -2   -2.40    1.30
  11  -7  -2   -1.00    1.80
 -11   7   2    1.50    1.90
 -11   7   2   -1.30    1.90
  12  -8  -2    6.90    3.40
  12  -8  -2   12.70    3.20
 -12   8   2   12.70    5.30
 -12   8   2    9.30    2.60
  13  -9  -2  189.08   14.90
  13  -9  -2  195.88   17.20
 -13   9   2  173.78   16.80
  14 -10  -2   44.10    9.60
  14 -10  -2   72.99    9.40
 -14  10   2   69.09   13.10
  15 -11  -2  211.48   19.90
  15 -11  -2  196.98   16.50
 -15  11   2  215.68   20.50
  16 -12  -2   18.30    7.30
  16 -12  -2   27.30    7.20
 -16  12   2   16.70    7.20
  17 -13  -2  271.47   22.60
  17 -13  -2  330.47   27.40
 -17  13   2  378.36   29.80
 -11  17  -2  152.28   17.50
  11 -17   2  173.98   17.20
 -10  16  -2   62.89   12.30
  10 -16   2   35.00    9.40
  -9  15  -2   19.40    5.30
   9 -15   2    6.50    3.90
  -8  14  -2   66.29   12.50
   8 -14   2   66.39    8.90
  -7  13  -2    6.30    3.50
   7 -13   2    7.40    3.50
  -6  12  -2  190.08   16.50
   6 -12   2  174.68   14.60
  -5  11  -2  748.03   38.00
   5 -11   2  703.03   35.50
  -4  10  -2   33.60    6.40
   4 -10   2   40.50    5.90
  -3   9  -2    2.30    1.40
   3  -9   2   -1.00    1.20
  -2   8  -2   18.40    4.40
  -2   8  -2   20.40    1.90
   2  -8   2   13.70    3.20
   2  -8   2   16.00    2.60
  -1   7  -2    0.40    0.80
  -1   7  -2    3.80    2.20
   1  -7   2    0.10    0.90
   1  -7   2   -2.00    1.00
   0   6  -2  541.75   23.10
   0   6  -2  608.44   22.40
   0   6  -2  559.94   25.60
   0  -6   2  554.24   25.30
   0  -6   2  473.05   23.40
   0  -6   2  554.74   23.80
   1   5  -2   81.49    6.90
   1   5  -2   96.09    5.90
   1   5  -2   86.79    5.40
  -1  -5   2   86.49    6.60
  -1  -5   2   84.39    5.70
  -1  -5   2   76.29    6.30
   2   4  -2  979.80   35.60
   2   4  -2 1031.40   37.60
   2   4  -2  915.51   37.40
  -2  -4   2  881.41   38.20
  -2  -4   2  917.51   36.90
  -2  -4   2  975.60   35.90
   3   3  -2 1079.89   40.90
   3   3  -2 1017.00   39.60
   3   3  -2 1082.29   37.80
  -3  -3   2 1086.79   38.00
  -3  -3   2 1001.10   39.20
  -3  -3   2 1047.80   37.90
  -3  -3   2  970.60   41.50
   5   1  -2 2428.16   88.69
   5   1  -2 2719.83   90.79
  -5  -1   2 2246.78   91.09
  -5  -1   2 2372.66   88.89
   7  -1  -2  416.46   21.00
   7  -1  -2  436.86   17.60
   7  -1  -2  410.86   19.70
   7  -1  -2  482.85   19.70
  -7   1   2  417.26   17.00
  -7   1   2  424.86   20.20
  -7   1   2  374.46   20.40
   8  -2  -2 1370.56   49.99
   8  -2  -2 1300.67   50.39
  -8   2   2 1338.17   49.10
  -8   2   2 1196.88   52.79
  -8   2   2 1346.17   54.69
   9  -3  -2  146.79   10.80
   9  -3  -2  145.89    8.40
   9  -3  -2  140.49    8.80
  -9   3   2  107.79    9.50
  -9   3   2  140.49    8.00
  -9   3   2  142.59   11.50
  10  -4  -2   48.00    4.30
  10  -4  -2   52.19    5.40
  10  -4  -2   49.40    6.40
 -10   4   2   42.00    6.50
 -10   4   2   42.50    5.40
  11  -5  -2   -0.60    1.50
  11  -5  -2    2.00    1.10
  11  -5  -2    1.30    1.40
 -11   5   2   -1.90    2.00
 -11   5   2   -2.50    1.60
  12  -6  -2   -0.60    1.50
  12  -6  -2   -0.80    2.10
 -12   6   2   -0.80    1.70
 -12   6   2   -3.00    2.50
  13  -7  -2   69.99    8.00
  13  -7  -2   71.19    9.70
  13  -7  -2   77.09    4.90
 -13   7   2   63.99    7.10
 -13   7   2   62.69    9.60
  14  -8  -2   33.40    7.40
  14  -8  -2   44.30    3.90
  14  -8  -2   38.10    7.30
 -14   8   2   32.40    7.70
 -14   8   2   38.10    5.50
  15  -9  -2   52.09    7.70
  15  -9  -2   30.70    7.90
 -15   9   2   28.60    6.50
  16 -10  -2   36.20    7.60
  16 -10  -2   52.69    8.00
 -16  10   2   26.70    8.10
  17 -11  -2  263.17   23.30
  17 -11  -2  263.47   20.50
 -17  11   2  303.87   26.40
  18 -12  -2   36.90   10.30
  18 -12  -2   51.89    9.80
 -18  12   2   88.19   13.70
 -10  18  -2    7.10    6.60
  10 -18   2    2.30    5.10
  -9  17  -2    7.30    4.90
   9 -17   2   -2.90    3.60
  -8  16  -2   13.30    5.30
   8 -16   2   12.70    4.50
  -7  15  -2   93.19   12.10
   7 -15   2   97.69   11.80
  -6  14  -2   87.39   11.50
   6 -14   2   81.99   10.50
  -5  13  -2  788.52   40.70
   5 -13   2  728.93   38.30
  -4  12  -2  538.55   30.00
   4 -12   2  475.45   27.40
  -3  11  -2  407.86   24.60
   3 -11   2  425.86   23.60
  -2  10  -2  696.43   34.90
  -2  10  -2  765.52   27.70
   2 -10   2  707.73   30.50
   2 -10   2  690.93   33.40
  -1   9  -2  129.79   11.00
  -1   9  -2  145.79    7.70
   1  -9   2  126.09    9.20
   1  -9   2  123.89    9.90
   0   8  -2  997.40   37.50
   0   8  -2  939.91   41.20
   0  -8   2  889.61   39.60
   0  -8   2  949.90   39.60
   1   7  -2   27.70    3.60
   1   7  -2   27.10    5.10
   1   7  -2   23.60    3.10
  -1  -7   2   29.50    3.60
  -1  -7   2   24.30    4.20
   2   6  -2 1722.63   65.19
   2   6  -2 1712.43   65.79
   2   6  -2 1758.22   62.99
  -2  -6   2 1543.45   66.39
  -2  -6   2 1752.32   63.79
  -2  -6   2 1687.03   64.49
   3   5  -2    0.60    1.20
   3   5  -2    5.00    1.30
   3   5  -2    1.30    0.90
  -3  -5   2    0.80    1.30
  -3  -5   2    1.70    1.00
  -3  -5   2    2.10    0.90
   4   4  -2 2772.12   91.99
   4   4  -2 2564.34   94.29
   4   4  -2 2526.45   96.79
  -4  -4   2 2432.06   98.09
  -4  -4   2 2446.26   93.69
  -4  -4   2 2739.43   92.39
   5   3  -2 4236.08  150.18
   5   3  -2 4248.67  153.58
  -5  -3   2 4272.07  150.18
  -5  -3   2 4001.70  154.68
   6   2  -2 1031.10   39.80
   6   2  -2 1088.29   43.00
  -6  -2   2  945.31   43.60
  -6  -2   2 1034.60   40.10
   7   1  -2  412.86   19.00
   7   1  -2  417.76   15.70
   7   1  -2  419.86   21.10
   7   1  -2  433.06   21.00
   8   0  -2  637.44   28.30
   8   0  -2  682.93   29.50
   8   0  -2  661.83   25.10
   8   0  -2  671.93   24.90
  -8   0   2  587.14   30.70
  -8   0   2  664.03   24.60
   9  -1  -2  357.16   15.50
   9  -1  -2  382.86   18.30
   9  -1  -2  351.76   15.00
   9  -1  -2  340.17   18.20
  -9   1   2  317.87   19.70
  -9   1   2  340.17   14.70
  10  -2  -2 1004.60   38.80
  10  -2  -2 1070.49   40.60
 -10   2   2  870.41   42.90
 -10   2   2  938.71   44.30
 -10   2   2  967.90   37.50
  11  -3  -2   48.70    5.10
  11  -3  -2   49.40    6.50
  11  -3  -2   54.39    5.30
 -11   3   2   50.19    6.80
 -11   3   2   48.40    7.20
  12  -4  -2  157.28   10.80
  12  -4  -2  145.09   12.60
 -12   4   2  192.48   15.50
 -12   4   2  146.49   12.50
  13  -5  -2   35.30    5.10
  13  -5  -2   46.40    7.20
 -13   5   2   40.90    6.60
 -13   5   2   40.20    8.30
  14  -6  -2   35.30    7.90
  14  -6  -2   43.60    7.50
 -14   6   2   51.49    6.80
 -14   6   2   34.60    7.80
  15  -7  -2  110.39   10.80
  15  -7  -2  105.69   12.70
  15  -7  -2  130.19    7.60
 -15   7   2  116.19   10.60
 -15   7   2  105.89   13.30
  16  -8  -2   27.40    7.60
  16  -8  -2   51.69    7.30
 -16   8   2   48.00   10.30
 -16   8   2   38.20    6.50
  17  -9  -2   -1.00    3.40
  17  -9  -2   -5.00    2.80
 -17   9   2    3.40    3.90
  18 -10  -2   98.49   11.00
  18 -10  -2  100.29   14.00
 -18  10   2   66.79   13.50
  19 -11  -2    3.00    4.60
  19 -11  -2    7.80    4.10
 -19  11   2   -1.00    5.80
  -8  18  -2  140.09   17.10
   8 -18   2  145.89   15.90
  -7  17  -2   85.49   12.80
   7 -17   2   76.39   11.10
  -6  16  -2   42.90    9.50
   6 -16   2   36.80    8.20
  -5  15  -2    0.90    3.70
   5 -15   2    3.70    3.80
  -4  14  -2    6.60    4.30
   4 -14   2    7.00    3.60
  -3  13  -2  232.98   18.00
   3 -13   2  237.28   17.30
  -2  12  -2  434.26   17.90
  -2  12  -2  408.16   24.80
   2 -12   2  446.46   24.50
   2 -12   2  405.06   20.80
  -1  11  -2  476.45   25.60
  -1  11  -2  432.36   19.40
   1 -11   2  427.56   22.60
   1 -11   2  448.06   24.00
   0  10  -2   14.30    4.20
   0  10  -2   10.10    2.50
   0 -10   2    8.40    2.90
   0 -10   2   11.90    3.70
   1   9  -2  154.08   11.80
   1   9  -2  154.48    9.90
  -1  -9   2  115.69   10.50
  -1  -9   2  149.49   10.30
   2   8  -2   23.00    3.90
   2   8  -2   20.20    4.60
  -2  -8   2   29.70    4.90
  -2  -8   2   19.00    3.70
   3   7  -2  581.24   23.30
   3   7  -2  558.74   25.80
   3   7  -2  567.84   26.60
  -3  -7   2  526.25   27.90
  -3  -7   2  533.25   23.70
   4   6  -2    3.80    1.60
   4   6  -2    2.70    1.00
   4   6  -2    3.50    1.90
  -4  -6   2    1.20    1.10
  -4  -6   2    2.60    1.10
  -4  -6   2    1.10    1.50
   5   5  -2  287.07   11.60
   5   5  -2  269.47   13.70
   5   5  -2  267.87   16.30
  -5  -5   2  281.77   11.80
  -5  -5   2  268.47   13.30
  -5  -5   2  262.57   17.40
   6   4  -2  603.04   29.70
   6   4  -2  623.24   25.90
   6   4  -2  656.73   22.60
  -6  -4   2  619.34   25.80
  -6  -4   2  545.55   30.30
  -6  -4   2  637.44   22.80
   7   3  -2  598.84   25.00
  -7  -3   2  587.74   25.30
  -7  -3   2  576.84   30.20
   8   2  -2 1293.07   49.30
  -8  -2   2 1206.58   54.59
   9   1  -2  339.57   17.20
   9   1  -2  344.77   13.50
   9   1  -2  341.37   13.90
  -9  -1   2  300.47   20.30
  10   0  -2 1769.02   63.99
  10   0  -2 1758.52   68.29
  10   0  -2 1788.92   63.79
 -10   0   2 1740.73   63.39
 -10   0   2 1607.24   72.09
  11  -1  -2   35.60    3.60
  11  -1  -2   38.80    3.70
  11  -1  -2   43.00    5.50
 -11   1   2   29.40    3.30
 -11   1   2   36.50    6.30
  12  -2  -2  191.98   14.10
  12  -2  -2  205.58   11.30
  12  -2  -2  207.38   11.50
 -12   2   2  183.68   15.40
 -12   2   2  193.58   10.50
  13  -3  -2   87.19    9.60
  13  -3  -2  102.39    8.00
 -13   3   2   94.09   11.40
 -13   3   2   97.09   10.90
  14  -4  -2  173.78   14.80
  14  -4  -2  200.58   12.70
 -14   4   2  188.88   17.10
 -14   4   2  175.08   15.00
  15  -5  -2  130.79   13.20
  15  -5  -2  127.29   10.50
 -15   5   2  120.79   12.50
 -15   5   2  131.29   14.60
  16  -6  -2   -2.60    2.30
  16  -6  -2   -1.50    2.40
 -16   6   2   -3.00    3.20
 -16   6   2   -1.30    3.60
  17  -7  -2   15.30    5.80
  17  -7  -2   17.00    5.20
 -17   7   2   20.20    5.50
 -17   7   2   21.10    7.50
  18  -8  -2    4.10    3.10
  18  -8  -2    2.70    4.50
 -18   8   2    5.00    5.00
 -18   8   2    4.50    4.20
  19  -9  -2  119.19   15.60
  19  -9  -2  173.38   14.50
 -19   9   2  142.79   18.10
  20 -10  -2   15.00    6.10
  20 -10  -2   22.40    6.60
 -20  10   2   28.10    9.80
  -7  19  -2   43.70   10.50
   7 -19   2   20.70    7.10
  -6  18  -2   -2.90    4.30
   6 -18   2    3.20    4.20
  -5  17  -2   -1.00    4.00
   5 -17   2    1.50    3.50
  -4  16  -2    5.70    4.20
  -3  15  -2    4.00    3.30
   3 -15   2    2.70    3.20
  -2  14  -2  184.88    9.30
  -2  14  -2  178.68   15.70
   2 -14   2  175.28   14.90
   2 -14   2  171.78   12.20
  -1  13  -2  187.48   15.60
  -1  13  -2  230.38   11.90
   1 -13   2  194.28   14.00
   1 -13   2  215.98   15.80
   0  12  -2  102.89   10.70
   0  12  -2  112.79    7.90
   0 -12   2  101.59    9.70
   0 -12   2   88.89    9.60
   1  11  -2   44.40    6.70
  -1 -11   2   41.10    6.50
  -1 -11   2   36.40    5.40
   2  10  -2    7.90    3.10
  -2 -10   2    8.50    3.50
  -2 -10   2    6.90    2.10
   3   9  -2  143.19   11.40
  -3  -9   2  127.29   12.00
  -3  -9   2  142.29    9.60
   4   8  -2  193.28   12.80
   4   8  -2  204.18   10.60
  -4  -8   2  191.78   11.00
  -4  -8   2  196.68   15.40
   5   7  -2 2284.67   86.49
   5   7  -2 2322.57   83.39
  -5  -7   2 2178.98   92.19
  -5  -7   2 2335.87   83.79
   6   6  -2  135.59    8.90
   6   6  -2  124.49    6.60
  -6  -6   2  135.19    6.90
  -6  -6   2  119.79   11.80
   7   5  -2   27.20    3.50
   7   5  -2   27.00    2.10
  -7  -5   2   34.40    2.40
  -7  -5   2   17.70    5.00
   8   4  -2  299.17   15.10
  -8  -4   2  286.37   20.30
   9   3  -2  137.89    9.10
  -9  -3   2  127.19   12.70
  10   2  -2  980.30   39.50
 -10  -2   2  876.01   45.10
  11   1  -2   34.30    2.90
  11   1  -2   33.10    3.20
  11   1  -2   38.80    4.90
 -11  -1   2   30.70    6.70
  12   0  -2    4.70    1.60
  12   0  -2    3.30    2.00
  12   0  -2    2.80    1.60
 -12   0   2    6.80    3.30
  13  -1  -2   98.29    9.50
  13  -1  -2   97.19    7.20
  13  -1  -2   99.89    7.10
 -13   1   2   90.89   11.40
  14  -2  -2  106.99   10.60
  14  -2  -2  106.99    8.10
 -14   2   2   96.09   11.80
  15  -3  -2   81.29    9.70
  15  -3  -2   86.39    7.70
 -15   3   2   79.59   10.80
  16  -4  -2   38.70    5.60
  16  -4  -2   32.80    7.50
 -16   4   2   38.50    8.20
  17  -5  -2   31.90    7.90
  17  -5  -2   51.59    6.90
 -17   5   2   53.79    9.00
  18  -6  -2   67.19    8.40
  18  -6  -2   39.60    8.70
 -18   6   2   77.09   10.40
 -18   6   2   47.20   10.80
  19  -7  -2   57.29    8.20
  19  -7  -2   54.19   11.70
 -19   7   2   43.10   11.60
 -19   7   2   44.30    8.60
  20  -8  -2    0.30    4.10
  -5  19  -2   87.49   12.70
   5 -19   2   77.79   11.70
  -4  18  -2  376.26   27.80
   4 -18   2  388.66   26.80
  -3  17  -2   14.10    5.30
   3 -17   2   19.50    5.10
  -2  16  -2    9.40    2.50
  -2  16  -2    3.10    2.80
  -2  16  -2    9.20    4.20
   2 -16   2    6.30    3.30
   2 -16   2    5.10    3.70
  -1  15  -2    0.50    2.60
   1 -15   2   -3.40    2.20
   1 -15   2    2.30    2.50
   0  14  -2   32.30    7.00
   0 -14   2   24.90    5.60
   0 -14   2   40.30    8.00
   1  13  -2    9.00    4.00
  -1 -13   2    9.50    3.60
  -1 -13   2   21.30    5.50
   2  12  -2    0.60    3.20
  -2 -12   2    4.10    2.70
  -2 -12   2    4.60    3.50
   3  11  -2   12.80    4.20
  -3 -11   2   10.90    4.70
  -3 -11   2   11.80    3.40
   4  10  -2    0.90    2.20
  -4 -10   2    1.10    1.30
  -4 -10   2    2.80    2.70
   5   9  -2  750.22   35.00
  -5  -9   2  787.12   40.60
  -5  -9   2  785.02   32.40
   6   8  -2  617.64   25.50
   6   8  -2  625.34   28.70
  -6  -8   2  625.14   25.80
  -6  -8   2  610.94   34.60
   7   7  -2   57.49    5.70
   7   7  -2   49.40    3.90
  -7  -7   2   44.10    7.60
  -7  -7   2   52.79    4.00
   8   6  -2   96.49    4.90
   8   6  -2   93.09    7.40
  -8  -6   2   82.59   10.80
  -8  -6   2   87.99    5.10
   9   5  -2  175.78   10.80
  -9  -5   2  151.88   15.20
  10   4  -2   39.00    4.60
 -10  -4   2   28.30    6.80
  11   3  -2   47.80    5.60
 -11  -3   2   45.10    9.50
  12   2  -2  184.18   12.80
  12   2  -2  198.98    8.60
  12   2  -2  199.28    9.00
 -12  -2   2  180.38   17.20
  13   1  -2   83.79    6.00
  13   1  -2   94.19    8.90
  13   1  -2   88.19    5.60
 -13  -1   2  106.69   12.90
  14   0  -2   15.90    2.90
  14   0  -2   18.10    3.40
  14   0  -2   12.80    4.10
 -14   0   2   11.90    4.90
  15  -1  -2    6.50    2.80
  15  -1  -2    4.80    1.80
 -15   1   2    3.20    3.90
  16  -2  -2   80.59    6.20
  16  -2  -2   71.19    9.20
 -16   2   2   56.19   10.90
  17  -3  -2  180.68   15.90
  17  -3  -2  172.98   12.20
 -17   3   2  191.88   17.50
  18  -4  -2   62.39    9.50
  18  -4  -2   63.59    7.60
 -18   4   2   71.79   10.20
  19  -5  -2   28.50    8.10
  19  -5  -2   33.00    6.50
 -19   5   2   20.00    6.60
  20  -6  -2    0.90    3.20
  20  -6  -2    7.20    3.80
 -20   6   2    2.50    5.10
  21  -7  -2    2.70    4.10
  21  -7  -2    6.90    4.40
  -4  20  -2    9.90    5.50
   4 -20   2    9.20    4.80
  -3  19  -2   23.50    7.40
   3 -19   2   24.10    7.50
  -2  18  -2    3.50    3.90
   2 -18   2    9.00    3.60
  -1  17  -2  115.29   13.30
  -1  17  -2   95.59    9.50
   1 -17   2  120.99   12.70
   1 -17   2  105.29   10.70
   0  16  -2   90.09   11.20
   0 -16   2   90.09   10.60
   0 -16   2   89.79   10.70
   1  15  -2  387.56   24.60
  -1 -15   2  347.67   22.00
  -1 -15   2  338.67   23.60
   2  14  -2   -0.40    2.50
  -2 -14   2   -3.60    2.30
  -2 -14   2    2.90    2.30
   3  13  -2   80.79   10.00
  -3 -13   2   83.39   11.10
  -3 -13   2   75.19    8.20
   4  12  -2   60.69    8.60
  -4 -12   2   69.69   10.20
  -4 -12   2   58.09    6.60
   5  11  -2   14.60    4.60
  -5 -11   2   23.90    3.60
  -5 -11   2   17.00    5.90
   6  10  -2   13.80    3.70
  -6 -10   2   11.50    2.80
  -6 -10   2    4.20    3.20
   7   9  -2   33.00    3.90
   7   9  -2   42.60    5.60
  -7  -9   2   51.79    8.80
  -7  -9   2   43.20    4.30
   8   8  -2   47.50    5.70
   8   8  -2   47.30    4.10
  -8  -8   2   52.29    8.80
  -8  -8   2   49.90    4.30
   9   7  -2    2.70    1.50
   9   7  -2   -0.20    0.90
  -9  -7   2    6.40    3.90
  -9  -7   2    2.50    1.20
  10   6  -2   29.50    4.10
 -10  -6   2   24.90    8.00
  11   5  -2    1.90    1.40
 -11  -5   2   -1.00    1.90
  12   4  -2  160.48   11.30
 -12  -4   2  156.48   16.70
  13   3  -2   81.89    8.10
 -13  -3   2   92.09   12.80
  14   2  -2   85.99    5.60
  14   2  -2  103.39    9.60
 -14  -2   2   93.59   12.80
  15   1  -2    6.40    1.80
  15   1  -2    3.80    2.50
  15   1  -2    7.10    2.10
 -15  -1   2    1.50    4.20
  16   0  -2   41.40    5.50
  16   0  -2   53.69    5.10
  16   0  -2   53.49    7.70
 -16   0   2   62.19   10.30
  17  -1  -2  408.76   20.00
  17  -1  -2  415.46   25.70
 -17   1   2  413.16   30.20
  18  -2  -2  242.68   18.90
  18  -2  -2  233.98   13.90
 -18   2   2  223.48   21.00
  19  -3  -2   18.90    4.40
 -19   3   2   21.80    6.30
  20  -4  -2    2.20    4.10
 -20   4   2    1.40    6.40
  21  -5  -2    1.80    4.40
  21  -5  -2    6.80    3.50
 -21   5   2   12.30    5.50
  -2  20  -2  192.08   19.50
   2 -20   2  193.08   18.40
  -1  19  -2    0.20    4.20
   1 -19   2    5.70    3.80
   1 -19   2    5.90    3.40
   0  18  -2   17.40    5.50
   0 -18   2   14.20    4.70
   0 -18   2   13.00    5.40
   1  17  -2    9.50    3.40
  -1 -17   2    1.80    2.80
  -1 -17   2    1.20    3.90
   2  16  -2  113.99   12.60
  -2 -16   2  106.59   11.30
  -2 -16   2  110.89   13.10
   3  15  -2   12.80    5.20
  -3 -15   2   13.30    5.80
   4  14  -2  167.18   14.90
  -4 -14   2  169.98   16.90
  -4 -14   2  143.49   11.90
   5  13  -2   -1.30    2.70
  -5 -13   2    1.10    1.50
  -5 -13   2   -0.10    3.40
   6  12  -2    7.30    3.90
  -6 -12   2    9.60    3.10
  -6 -12   2   14.60    5.90
   7  11  -2   79.89    8.90
  -7 -11   2   70.89    6.40
  -7 -11   2   68.99   11.40
   8  10  -2  233.58   12.60
   8  10  -2  260.27   16.50
  -8 -10   2  263.27   22.60
  -8 -10   2  256.87   13.40
   9   9  -2  208.88   14.00
   9   9  -2  198.18   10.40
  -9  -9   2  219.78   11.20
  -9  -9   2  202.88   19.80
  10   8  -2    4.40    2.10
  10   8  -2    7.60    1.40
 -10  -8   2    4.90    1.60
 -10  -8   2    0.20    3.00
  11   7  -2    2.60    2.00
 -11  -7   2   -3.90    2.30
  12   6  -2    1.20    1.50
 -12  -6   2   -0.30    3.40
  13   5  -2   35.30    5.20
 -13  -5   2   39.70   10.20
  14   4  -2  171.78   12.90
 -14  -4   2  200.18   19.90
  15   3  -2   77.89    8.50
 -15  -3   2   64.59   13.40
  16   2  -2   61.69    7.70
 -16  -2   2   74.99   12.70
  17   1  -2  405.26   24.00
  17   1  -2  412.06   17.30
  17   1  -2  336.97   17.50
 -17  -1   2  391.96   30.30
  18   0  -2  154.58    9.80
  18   0  -2  184.58   14.60
 -18   0   2  191.68   19.80
  19  -1  -2   53.79    8.50
  19  -1  -2   57.09    5.60
 -19   1   2   61.49   12.40
  20  -2  -2    1.70    2.70
  20  -2  -2    7.80    2.70
 -20   2   2    2.40    4.20
  21  -3  -2    7.40    4.70
  21  -3  -2   16.30    3.60
 -21   3   2    7.70    7.30
  22  -4  -2    0.70    3.70
  22  -4  -2   -2.80    4.90
 -22   4   2   13.50    7.60
   0  20  -2   17.90    5.10
   0  20  -2    5.40    5.70
   0 -20   2    9.50    4.50
   1  19  -2    2.30    3.60
  -1 -19   2    1.60    3.90
  -1 -19   2   -6.80    4.50
   2  18  -2   98.59   11.70
  -2 -18   2   96.59   11.00
  -2 -18   2   77.79   10.60
   3  17  -2   33.90    8.20
  -3 -17   2   39.70    7.70
  -3 -17   2   26.80    7.70
   4  16  -2   12.20    5.10
  -4 -16   2   18.90    4.80
  -4 -16   2   17.00    7.80
   5  15  -2   -0.70    3.00
  -5 -15   2   -2.80    3.90
  -5 -15   2    2.60    2.90
   6  14  -2   -0.10    3.30
  -6 -14   2   -1.20    3.10
  -6 -14   2    4.40    2.80
   7  13  -2   35.40    7.90
  -7 -13   2   36.70   10.30
  -7 -13   2   34.80    5.20
   8  12  -2   -2.90    2.50
  -8 -12   2    5.00    4.10
   9  11  -2  208.48   15.20
  -9 -11   2  210.08   21.40
  -9 -11   2  212.18   12.20
  10  10  -2   87.79    9.00
  10  10  -2   74.69    5.60
 -10 -10   2   72.59    6.00
 -10 -10   2   95.19   14.20
  11   9  -2   78.69    8.30
  11   9  -2   76.49    5.00
 -11  -9   2   90.79   14.00
 -11  -9   2   91.79    6.00
  12   8  -2    7.10    2.90
 -12  -8   2    4.70    3.90
  13   7  -2   77.89    7.90
 -13  -7   2   44.80   10.90
  14   6  -2   40.60    5.90
 -14  -6   2   45.90   12.20
  15   5  -2  132.39   11.00
 -15  -5   2  112.99   15.90
  16   4  -2   37.70    6.00
 -16  -4   2   41.90   11.40
  17   3  -2  181.58   14.70
 -17  -3   2  203.18   21.80
  18   2  -2  208.58   16.50
 -18  -2   2  206.68   22.90
  19   1  -2   55.59    4.40
  19   1  -2   53.79    8.40
 -19  -1   2   39.90   10.30
  20   0  -2   42.30    4.00
  20   0  -2   29.30    7.10
 -20   0   2   32.30    8.70
  21  -1  -2   18.50    5.50
 -21   1   2    7.20    7.10
  22  -2  -2    0.00    3.70
 -22   2   2    3.50    8.10
   1  21  -2   11.60    5.70
  -1 -21   2    5.80    5.10
   2  20  -2   20.80    5.90
  -2 -20   2   13.60    6.50
  -2 -20   2   14.70    5.80
   3  19  -2   10.70    4.20
  -3 -19   2    3.80    3.50
  -3 -19   2    4.20    5.60
   4  18  -2   16.30    5.50
  -4 -18   2   29.00    5.70
  -4 -18   2    1.00    6.20
   5  17  -2    3.40    3.80
  -5 -17   2    7.60    3.60
  -5 -17   2    2.20    5.30
   6  16  -2   41.50    9.00
  -6 -16   2   44.30    6.50
  -6 -16   2   38.50   11.00
   7  15  -2   45.80    9.30
  -7 -15   2   61.79    7.00
  -7 -15   2   61.89   14.10
   8  14  -2   59.29   10.60
  -8 -14   2   54.99    6.70
  -8 -14   2   65.69   14.40
   9  13  -2  194.08   16.10
  -9 -13   2  176.68   20.40
  -9 -13   2  205.78   12.60
  10  12  -2  287.27   19.70
 -10 -12   2  343.97   29.00
 -10 -12   2  304.57   16.40
  11  11  -2   -2.10    2.30
  11  11  -2   -0.70    1.70
 -11 -11   2    0.80    2.10
 -11 -11   2    9.00    4.30
  12  10  -2   64.19    4.60
  12  10  -2   78.09    8.80
 -12 -10   2   93.89   14.80
 -12 -10   2   78.69    6.00
  13   9  -2  191.18   14.10
 -13  -9   2  197.48   22.00
  14   8  -2   39.90    6.10
 -14  -8   2   36.80   11.90
  15   7  -2  118.99   10.60
 -15  -7   2   87.49   17.30
  16   6  -2   -2.30    2.00
 -16  -6   2   -3.60    4.10
  17   5  -2   41.90    6.50
 -17  -5   2   33.90   11.30
  18   4  -2   65.99    8.20
 -18  -4   2   60.19   14.40
  19   3  -2    8.40    4.40
 -19  -3   2   12.20    7.90
  20   2  -2    7.70    3.20
 -20  -2   2    5.70    6.60
  21   1  -2   12.30    5.20
 -21  -1   2   24.50    8.30
  22   0  -2   56.19    8.90
 -22   0   2   61.79   14.40
   4  20  -2   -2.60    3.50
  -4 -20   2    7.70    7.40
  -4 -20   2    4.90    3.10
   5  19  -2   -1.10    3.60
  -5 -19   2  -11.00    5.60
   6  18  -2   30.00    6.80
  -6 -18   2   20.00    7.30
  -6 -18   2   25.10    5.10
   7  17  -2  105.39   13.30
  -7 -17   2   96.29   10.10
  -7 -17   2   85.59   17.10
   8  16  -2   72.09   11.50
  -8 -16   2   80.89    8.60
  -8 -16   2   78.29   16.10
   9  15  -2   73.59   11.10
  -9 -15   2   81.79    8.60
  -9 -15   2   77.69   16.00
  10  14  -2  220.18   18.10
 -10 -14   2  184.48   22.40
 -10 -14   2  236.48   14.40
  11  13  -2    2.30    3.30
 -11 -13   2   -1.10    2.00
 -11 -13   2   -1.10    3.90
  12  12  -2   22.10    5.90
  12  12  -2   17.70    2.80
 -12 -12   2   14.80    3.50
 -12 -12   2   20.60    9.30
  13  11  -2  435.76   25.50
 -13 -11   2  457.35   36.60
 -13 -11   2  428.86   19.30
  14  10  -2   93.89    9.90
 -14 -10   2   74.29   15.70
  15   9  -2   40.30    7.30
 -15  -9   2   31.50   10.50
  16   8  -2   47.60    7.10
 -16  -8   2   47.10   12.70
  17   7  -2   22.30    5.60
 -17  -7   2   14.10    8.30
  18   6  -2   59.09    8.30
 -18  -6   2   65.19   14.70
  19   5  -2   13.50    4.80
 -19  -5   2   26.60   10.60
  20   4  -2   14.70    5.10
 -20  -4   2   20.30    9.00
  21   3  -2    7.90    3.80
 -21  -3   2    1.50    7.00
  22   2  -2   12.80    4.60
 -22  -2   2   32.40    7.50
   6  20  -2   76.39   11.60
  -6 -20   2   78.29    8.90
  -6 -20   2   44.00   13.60
   7  19  -2   -1.60    4.90
  -7 -19   2    1.10    3.50
   8  18  -2    7.30    4.10
  -8 -18   2   -3.00    6.00
  -8 -18   2    6.50    3.80
   9  17  -2    4.90    5.60
  -9 -17   2    5.00    7.30
  -9 -17   2   21.80    5.20
  10  16  -2   -0.10    5.00
 -10 -16   2   11.20    7.00
 -10 -16   2   -0.20    2.80
  11  15  -2   -3.10    3.70
 -11 -15   2    1.80    2.60
 -11 -15   2   -9.00    5.50
  12  14  -2    5.20    4.30
 -12 -14   2    5.40    3.00
 -12 -14   2    5.60    6.20
  13  13  -2   46.10    9.20
 -13 -13   2   40.30   13.10
 -13 -13   2   32.80    4.80
  14  12  -2   63.29    8.90
 -14 -12   2   51.89   14.00
  15  11  -2  212.08   16.60
 -15 -11   2  186.48   23.70
  16  10  -2   45.20    8.60
 -16 -10   2   44.50   14.40
  17   9  -2   -0.80    2.50
  18   8  -2    3.30    3.60
 -18  -8   2    5.60    6.10
  19   7  -2   36.70    7.40
 -19  -7   2   57.49   16.50
 -20  -6   2   -3.80    7.60
  21   5  -2   -2.40    2.60
 -21  -5   2   -0.30    5.10
 -22  -4   2   10.10    7.80
   9  19  -2  111.99   14.40
  -9 -19   2  108.59   11.50
  -9 -19   2   97.59   19.60
  10  18  -2    4.50    6.40
 -10 -18   2    5.60    7.20
 -10 -18   2   -0.40    3.90
  11  17  -2  233.18   21.60
 -11 -17   2  264.47   29.10
 -11 -17   2  256.27   17.10
  12  16  -2   19.30    6.40
 -12 -16   2   19.90    9.30
 -12 -16   2   28.50    5.60
  13  15  -2    5.00    3.70
 -13 -15   2   -1.60    3.50
 -13 -15   2   15.00    7.80
  14  14  -2    3.20    4.10
 -14 -14   2    7.60    6.50
 -14 -14   2    7.60    3.70
  15  13  -2   67.89   10.30
 -15 -13   2   68.39   17.60
  16  12  -2   23.40    6.70
 -16 -12   2   28.50   12.40
  17  11  -2  245.28   19.00
 -17 -11   2  267.47   30.10
  18  10  -2   73.39    9.50
 -18 -10   2   82.39   17.90
  19   9  -2  138.69   13.70
 -19  -9   2  155.58   23.50
  20   8  -2   -0.20    3.00
 -20  -8   2   -8.60    4.90
  21   7  -2    8.40    4.40
 -21  -7   2   -6.70    7.90
  12  18  -2   75.59   14.20
 -12 -18   2   78.59   11.00
 -12 -18   2   69.79   17.40
 -13 -17   2   -8.30    5.20
 -14 -16   2   -0.10    7.40
  15  15  -2    1.70    5.20
 -15 -15   2   22.50    9.40
  16  14  -2   66.69    9.80
 -16 -14   2   37.90   13.50
  17  13  -2  339.27   24.10
 -17 -13   2  326.37   34.60
  18  12  -2   60.59   10.60
 -18 -12   2  104.39   17.10
  19  11  -2   -1.90    3.80
 -19 -11   2    9.70    8.30
  20  10  -2   30.60    7.00
 -20 -10   2   63.89   17.60
 -17 -11  -3   10.90    9.30
  17  11   3   19.80    5.90
 -16 -12  -3   12.30    9.30
  16  12   3   -6.90    3.50
 -15 -13  -3   33.20   11.20
  15  13   3    3.70    4.60
 -14 -14  -3   68.99   11.20
 -14 -14  -3   91.29   19.60
  14  14   3   63.59   10.10
 -13 -15  -3   87.69    9.90
 -13 -15  -3   57.79   15.80
  13  15   3   60.99    9.50
 -12 -16  -3  119.09   12.50
 -12 -16  -3  106.69   21.30
  12  16   3   80.29   12.00
 -11 -17  -3   32.70    7.20
 -11 -17  -3   13.10   10.40
 -19  -7  -3    9.00    9.10
  19   7   3    4.30    3.50
 -18  -8  -3  161.88   24.80
  18   8   3  170.88   14.30
 -17  -9  -3   10.40    7.80
  17   9   3   -2.20    3.00
 -16 -10  -3   -5.80    6.20
 -16 -10  -3   13.30    4.90
  16  10   3    3.20    3.20
  16  10   3   12.20    3.00
 -15 -11  -3    5.70    8.00
 -15 -11  -3    0.80    4.50
  15  11   3    8.50    4.30
 -14 -12  -3    3.70    3.60
 -14 -12  -3   -4.10    6.50
  14  12   3    3.30    3.50
 -13 -13  -3    2.20    4.10
  13  13   3   -5.60    2.80
 -12 -14  -3   14.90    6.80
 -12 -14  -3   15.10    5.60
  12  14   3   25.30    6.20
 -11 -15  -3   15.70    9.00
 -11 -15  -3   30.30    6.10
  11  15   3   27.00    5.10
 -10 -16  -3   12.20    5.90
 -10 -16  -3   16.80    7.70
  10  16   3   29.20    6.40
  -9 -17  -3   13.50    8.20
  -9 -17  -3    0.70    3.90
   9  17   3   -2.10    3.80
   9  17   3   -2.00    4.40
  -8 -18  -3    0.50    7.50
  -8 -18  -3   -0.70    4.20
   8  18   3   -2.20    4.20
   8  18   3   12.30    6.10
  -7 -19  -3   98.79   19.80
  -7 -19  -3  113.99   12.50
   7  19   3   86.89   15.00
 -19  -5  -3    9.70    9.10
  19   5   3   15.10    3.90
 -18  -6  -3  224.38   27.70
  18   6   3  252.57   16.50
  18   6   3  243.68   17.30
 -17  -7  -3   36.70   12.60
 -17  -7  -3   38.00    5.50
  17   7   3   25.50    6.00
  17   7   3   29.20    4.10
 -16  -8  -3  222.68   27.30
 -16  -8  -3  248.98   14.60
  16   8   3  206.58   12.90
  16   8   3  235.78   16.00
 -15  -9  -3   23.70    5.40
 -15  -9  -3   31.50   11.80
  15   9   3   19.40    5.10
 -14 -10  -3   65.89   18.00
 -14 -10  -3   69.19    8.10
  14  10   3   75.09    7.90
 -13 -11  -3   26.10    5.90
 -13 -11  -3    8.20    7.70
  13  11   3   19.50    4.80
 -12 -12  -3    6.50    3.30
 -12 -12  -3   16.00    8.70
  12  12   3    9.90    3.00
 -11 -13  -3   24.50    6.50
 -11 -13  -3   51.99   14.00
  11  13   3   23.10    5.70
 -10 -14  -3   39.00    7.20
 -10 -14  -3   44.30   13.40
  10  14   3   32.80    6.60
  -9 -15  -3   51.99   15.40
  -9 -15  -3   27.60    6.80
   9  15   3   25.80    6.70
  -8 -16  -3  134.69   20.10
  -8 -16  -3  130.79   13.40
   8  16   3  138.69   12.70
  -7 -17  -3   14.40    8.60
  -7 -17  -3   22.50    6.30
   7  17   3   26.10    5.50
   7  17   3   22.00    7.10
  -6 -18  -3   29.00   10.60
  -6 -18  -3   24.20    6.70
   6  18   3   17.00    7.10
  -5 -19  -3   23.50    5.60
  -5 -19  -3    9.40    8.10
   5  19   3   30.90    5.80
  -4 -20  -3   16.40   10.40
  -4 -20  -3   17.30    7.40
   4  20   3   11.50    7.30
 -20  -2  -3   -0.90    8.40
  20   2   3   11.90    5.40
  20   2   3   18.70    6.00
 -19  -3  -3   18.70   10.50
  19   3   3    8.30    3.60
  19   3   3   14.20    5.10
 -18  -4  -3   42.60   10.30
  18   4   3   57.69    5.70
  18   4   3   35.90    7.90
 -17  -5  -3   59.39   14.90
  17   5   3   36.40    5.00
  17   5   3   46.00    6.90
 -16  -6  -3   72.49    7.10
 -16  -6  -3   78.49   17.30
  16   6   3   61.69    6.10
  16   6   3   56.09    7.70
 -15  -7  -3    9.70    3.50
 -15  -7  -3   21.60    9.40
  15   7   3   18.00    4.40
  15   7   3   16.10    3.70
 -14  -8  -3  101.59    9.10
 -14  -8  -3   84.69   19.00
  14   8   3   95.49    8.90
 -13  -9  -3   16.60    8.00
 -13  -9  -3   14.50    4.60
  13   9   3   17.50    3.90
 -12 -10  -3   17.20    5.10
 -12 -10  -3    9.20    7.00
  12  10   3   12.30    3.90
 -11 -11  -3   94.39    9.80
 -11 -11  -3  108.19   21.20
  11  11   3  108.89    9.60
 -10 -12  -3   44.50    6.30
 -10 -12  -3   40.50   12.30
  10  12   3   47.00    6.60
  -9 -13  -3    2.10    3.80
  -9 -13  -3   10.20    7.00
   9  13   3    6.10    4.00
  -8 -14  -3   99.29   11.10
  -8 -14  -3   95.39   16.20
   8  14   3   93.19    9.90
  -7 -15  -3   -1.90    2.70
  -7 -15  -3    5.40    4.20
   7  15   3    1.60    3.50
  -6 -16  -3    4.60    3.60
  -6 -16  -3   -3.00    4.50
   6  16   3    7.10    3.50
   6  16   3    2.70    4.60
  -5 -17  -3  107.29   16.80
  -5 -17  -3  134.09   13.10
   5  17   3  118.39   10.80
   5  17   3   95.29   14.50
  -4 -18  -3   76.49   16.80
  -4 -18  -3   67.29   11.80
   4  18   3   79.89    8.80
   4  18   3   58.19   12.60
  -3 -19  -3  148.69   20.30
  -3 -19  -3  157.48   16.20
   3  19   3  145.89   16.60
   3  19   3  186.78   12.90
  -2 -20  -3   16.40    5.40
  -2 -20  -3    7.20    7.60
   2  20   3    7.70    6.50
   2  20   3    6.60    3.60
 -20   0  -3    9.10    6.90
  20   0   3    6.80    3.40
  20   0   3   -8.20    4.40
  20   0   3   -5.40    3.90
 -19  -1  -3   99.29   16.50
  19   1   3  109.79   12.50
  19   1   3  101.59    8.80
 -18  -2  -3   49.60   12.50
  18   2   3   39.50    5.40
  18   2   3   62.39    9.30
 -17  -3  -3   65.89   15.00
  17   3   3   59.19    6.20
  17   3   3   62.69    8.20
 -16  -4  -3   39.20   12.10
  16   4   3   36.40    4.80
  16   4   3   48.20    7.20
 -15  -5  -3   32.50    5.40
 -15  -5  -3   51.39   13.30
  15   5   3   36.40    6.50
  15   5   3   45.10    4.70
 -14  -6  -3    8.10    6.60
 -14  -6  -3   18.00    4.20
  14   6   3   17.20    4.30
  14   6   3   12.50    3.10
 -13  -7  -3   87.39    8.80
 -13  -7  -3   77.59   16.50
  13   7   3   81.59    7.90
 -12  -8  -3   22.60    5.00
 -12  -8  -3   46.60   13.60
  12   8   3   25.30    4.70
 -11  -9  -3   28.50    8.80
 -11  -9  -3   24.10    5.60
  11   9   3   26.20    4.90
 -10 -10  -3    5.90    3.80
 -10 -10  -3    4.30    5.10
  10  10   3   10.70    3.10
  -9 -11  -3   11.10    4.20
  -9 -11  -3   19.10    7.90
   9  11   3    8.90    3.50
  -8 -12  -3 1003.90   46.50
  -8 -12  -3 1020.40   59.59
   8  12   3 1014.50   43.50
  -7 -13  -3    4.80    6.30
  -7 -13  -3    7.70    3.90
   7  13   3    2.70    3.30
  -6 -14  -3   14.00    6.80
  -6 -14  -3   14.30    4.50
   6  14   3    8.90    3.70
  -5 -15  -3  287.47   27.20
  -5 -15  -3  279.57   19.70
   5  15   3  263.37   22.80
   5  15   3  299.17   17.90
  -4 -16  -3    2.00    3.50
  -4 -16  -3    0.50    2.90
   4  16   3    6.10    4.60
   4  16   3    5.80    3.20
  -3 -17  -3   54.39   13.10
  -3 -17  -3   61.29    8.80
   3  17   3   59.39   10.10
   3  17   3   67.39    7.80
  -2 -18  -3  163.68   15.20
  -2 -18  -3  161.38   19.80
   2  18   3  149.88   16.90
   2  18   3  196.28   13.90
  -1 -19  -3    3.40    3.00
  -1 -19  -3   -5.80    4.90
   1  19   3   -6.70    4.20
   1  19   3    4.00    3.80
   0 -20  -3    2.10    3.80
   0  20   3   -2.70    5.80
   0  20   3    4.00    3.80
  20  -2   3   11.30    5.10
  20  -2   3   16.80    6.70
  20  -2   3   12.50    6.00
 -19   1  -3  122.89   18.00
  19  -1   3  103.79   10.00
  19  -1   3   98.59   14.10
  19  -1   3  111.59   13.30
 -18   0  -3   -3.40    5.60
  18   0   3   -0.40    2.90
  18   0   3    3.50    2.60
 -17  -1  -3 1300.17   66.69
  17   1   3 1009.70   46.80
  17   1   3 1180.88   54.59
 -16  -2  -3   51.29   13.20
  16   2   3   60.29    6.00
  16   2   3   44.40    8.30
 -15  -3  -3   87.49   14.90
 -15  -3  -3   79.59    7.40
  15   3   3   77.39    6.90
  15   3   3   83.79    9.30
 -14  -4  -3   29.30    9.40
 -14  -4  -3   25.40    4.30
  14   4   3   25.50    5.30
  14   4   3   24.40    4.30
 -13  -5  -3  153.98   10.80
 -13  -5  -3  155.38   18.80
  13   5   3  143.09   10.00
  13   5   3  128.59   10.80
 -12  -6  -3   59.29   14.10
 -12  -6  -3   41.50    5.70
  12   6   3   33.80    5.30
 -11  -7  -3   19.00    7.50
 -11  -7  -3   20.40    4.90
  11   7   3   24.30    4.50
 -10  -8  -3  519.95   37.30
 -10  -8  -3  504.25   26.00
  10   8   3  476.55   23.30
  -9  -9  -3  285.87   17.90
  -9  -9  -3  267.47   25.40
   9   9   3  274.07   15.10
  -8 -10  -3 1068.79   47.40
  -8 -10  -3 1075.29   59.79
   8  10   3 1049.59   43.90
  -7 -11  -3  247.98   24.20
  -7 -11  -3  242.08   16.80
   7  11   3  266.27   15.00
  -6 -12  -3    8.20    4.10
  -6 -12  -3    5.80    3.00
   6  12   3    0.80    2.50
  -5 -13  -3   78.99   13.30
  -5 -13  -3   93.89    9.90
   5  13   3   86.89    8.50
  -4 -14  -3  151.08   12.80
  -4 -14  -3  141.59   17.30
   4  14   3  145.09   11.20
   4  14   3  145.49   15.40
  -3 -15  -3   15.00    6.40
  -3 -15  -3   23.60    6.30
   3  15   3   17.90    3.90
   3  15   3   10.40    4.20
  -2 -16  -3   -1.60    2.80
  -2 -16  -3   -1.40    3.90
   2  16   3    1.80    3.90
   2  16   3    1.20    2.60
  -1 -17  -3    7.30    4.60
  -1 -17  -3    4.50    4.60
   1  17   3    9.80    3.50
   1  17   3   17.50    6.30
   0 -18  -3   21.00    5.70
   0 -18  -3   15.60    7.70
   0  18   3   12.60    5.90
   1 -19  -3   -2.40    3.60
  -1  19   3    4.40    4.40
  -1  19   3    4.80    3.90
   2 -20  -3   24.70    7.60
  -2  20   3   16.60    7.00
  -2  20   3   19.50    6.40
 -19   3  -3   31.60    8.40
  19  -3   3   17.40    7.00
  19  -3   3   17.40    4.90
  19  -3   3   25.20    6.50
 -18   2  -3   65.89   13.50
  18  -2   3   48.30    9.70
  18  -2   3   60.29    7.20
  18  -2   3   49.40   10.40
 -17   1  -3 1311.77   66.09
  17  -1   3 1245.78   58.99
  17  -1   3 1146.79   51.29
  17  -1   3 1233.18   60.49
 -16   0  -3   -2.80    5.10
  16   0   3    1.70    1.70
  16   0   3   -3.10    2.70
 -15  -1  -3  132.79   15.60
  15   1   3  142.79    9.80
  15   1   3  117.09   12.10
 -14  -2  -3   25.30    8.50
 -14  -2  -3   22.40    4.20
  14   2   3   17.60    4.90
  14   2   3   23.20    4.10
 -13  -3  -3  260.97   15.20
 -13  -3  -3  276.77   24.90
  13   3   3  260.77   14.30
  13   3   3  249.58   16.70
 -12  -4  -3  296.87   16.80
 -12  -4  -3  295.97   25.80
  12   4   3  294.77   15.80
  12   4   3  274.87   16.90
 -11  -5  -3  436.96   22.50
 -11  -5  -3  443.26   32.80
  11   5   3  429.96   21.80
 -10  -6  -3  306.27   26.30
 -10  -6  -3  325.67   18.40
  10   6   3  312.57   16.60
  -9  -7  -3  159.98   18.30
  -9  -7  -3  167.68   12.30
   9   7   3  164.08   10.30
  -8  -8  -3    1.00    2.70
  -8  -8  -3    1.40    2.30
   8   8   3    2.20    1.50
  -7  -9  -3    9.10    5.20
  -7  -9  -3    5.10    2.70
   7   9   3   10.00    2.70
  -6 -10  -3   44.10    6.20
  -6 -10  -3   48.80    5.10
  -6 -10  -3   62.39   13.10
   6  10   3   48.90    5.40
  -5 -11  -3    2.00    1.90
  -5 -11  -3    5.30    2.70
  -5 -11  -3   -0.70    3.40
   5  11   3    2.60    2.40
  -4 -12  -3 1077.99   56.99
  -4 -12  -3 1075.09   47.60
   4  12   3 1055.79   44.70
  -3 -13  -3  450.55   31.60
  -3 -13  -3  442.86   24.80
   3  13   3  420.56   27.60
   3  13   3  417.36   22.00
  -2 -14  -3    3.70    4.60
  -2 -14  -3   -0.50    2.30
   2  14   3    1.80    3.30
  -1 -15  -3   37.00    7.50
  -1 -15  -3   23.80    8.50
   1  15   3   39.50    8.50
   1  15   3   31.50    5.80
   0 -16  -3    3.60    4.80
   0 -16  -3   11.00    4.30
   0  16   3    8.70    3.60
   0  16   3    2.60    3.70
   1 -17  -3    0.30    4.70
   1 -17  -3    4.50    3.00
  -1  17   3    0.70    3.50
  -1  17   3    0.40    3.10
   2 -18  -3    6.10    4.00
  -2  18   3    3.80    3.60
  -2  18   3    3.20    4.50
   3 -19  -3   11.80    3.90
  -3  19   3    6.50    4.70
  -3  19   3    7.30    4.80
   4 -20  -3  100.59   12.70
  -4  20   3   93.19   11.90
 -19   5  -3    0.90    6.70
 -19   5  -3    9.00    8.20
  19  -5   3   17.50    6.30
  19  -5   3   12.20    6.30
  19  -5   3   15.70    4.90
 -18   4  -3   27.20    8.30
 -18   4  -3   41.20    9.70
  18  -4   3   52.09    9.80
  18  -4   3   59.09    8.30
  18  -4   3   36.10    8.60
 -17   3  -3   65.39   12.50
 -17   3  -3   48.30   11.20
  17  -3   3   53.59    7.40
  17  -3   3   53.79   10.40
  17  -3   3   69.49   10.30
 -16   2  -3   64.69   13.10
 -16   2  -3   70.39   10.60
  16  -2   3   48.80    6.40
  16  -2   3   36.10    8.50
  16  -2   3   35.70    8.40
 -15   1  -3  145.99   15.50
 -15   1  -3  127.89   15.50
  15  -1   3  118.69   13.00
  15  -1   3  117.49    9.50
 -14   0  -3   -3.10    3.70
  14   0   3    0.10    1.50
  14   0   3   -3.30    1.90
 -13  -1  -3    5.00    2.50
 -13  -1  -3    0.30    3.60
  13   1   3    1.80    2.60
  13   1   3    2.30    1.60
 -12  -2  -3  572.74   37.40
 -12  -2  -3  610.44   27.60
  12   2   3  575.44   26.30
  12   2   3  604.64   29.70
 -11  -3  -3   -0.50    2.00
 -11  -3  -3    1.20    3.10
  11   3   3    0.80    1.20
  11   3   3    2.70    1.80
 -10  -4  -3  811.82   46.60
 -10  -4  -3  829.22   36.40
  10   4   3  820.42   35.60
  -9  -5  -3   49.99    6.30
  -9  -5  -3   49.80   11.20
   9   5   3   61.39    5.70
  -8  -6  -3   18.50    7.10
  -8  -6  -3   21.10    4.50
   8   6   3   17.70    3.30
  -7  -7  -3   -1.30    1.10
  -7  -7  -3    1.90    1.20
  -7  -7  -3    3.20    3.30
   7   7   3    2.20    1.70
   7   7   3    0.20    1.00
  -6  -8  -3   54.19    6.60
  -6  -8  -3   65.39    5.60
  -6  -8  -3   67.59   10.50
   6   8   3   64.79    5.30
  -5  -9  -3   27.40    3.40
  -5  -9  -3   22.70    7.20
  -5  -9  -3   37.70    6.40
   5   9   3   27.90    3.50
  -4 -10  -3 1731.93   63.19
  -4 -10  -3 1727.73   78.19
  -4 -10  -3 1766.82   68.39
   4  10   3 1522.15   64.49
  -3 -11  -3  227.68   20.40
  -3 -11  -3  243.28   15.60
  -3 -11  -3  216.28   11.40
   3  11   3  228.48   13.50
  -2 -12  -3    1.60    3.60
  -2 -12  -3   15.90    4.50
   2  12   3   10.40    4.20
   2  12   3    6.20    2.60
  -1 -13  -3   77.39    8.80
  -1 -13  -3   81.79   11.40
   1  13   3   65.09    7.00
   1  13   3   53.69    8.50
   0 -14  -3   68.49   10.50
   0 -14  -3   64.69    8.50
   0  14   3   65.49    9.10
   0  14   3   70.99    7.70
   1 -15  -3   24.90    7.10
   1 -15  -3   16.20    4.90
  -1  15   3   19.30    5.30
  -1  15   3   21.90    5.30
   2 -16  -3  270.07   20.00
  -2  16   3  282.67   18.60
  -2  16   3  267.87   18.50
   3 -17  -3   12.90    4.60
  -3  17   3    4.30    3.90
  -3  17   3    7.00    3.30
   4 -18  -3   40.50    9.00
  -4  18   3   40.60    6.70
   5 -19  -3   -0.30    4.00
  -5  19   3    1.30    4.20
   6 -20  -3   84.99   13.00
  -6  20   3  136.29   13.50
 -19   7  -3    8.30    7.60
  19  -7   3    7.10    4.80
  19  -7   3    5.70    5.00
 -18   6  -3  296.27   26.00
  18  -6   3  222.98   17.40
  18  -6   3  286.07   24.00
  18  -6   3  230.08   17.90
 -17   5  -3   44.20   10.00
 -17   5  -3   42.10   10.10
  17  -5   3   48.30    9.90
  17  -5   3   37.50    7.30
  17  -5   3   36.80    7.90
 -16   4  -3   48.30   10.00
 -16   4  -3   41.50    9.30
  16  -4   3   44.20    9.70
  16  -4   3   48.00    7.10
  16  -4   3   49.00    7.80
 -15   3  -3   65.09   12.20
 -15   3  -3   69.59   10.50
  15  -3   3   91.19   10.00
  15  -3   3   64.59    7.60
  15  -3   3   93.09   11.40
 -14   2  -3   22.20    6.20
 -14   2  -3   30.60    8.50
  14  -2   3   21.90    6.10
  14  -2   3   21.00    6.30
  14  -2   3   18.80    4.40
 -13   1  -3    1.50    2.60
 -13   1  -3   -2.70    3.20
  13  -1   3    3.50    1.90
  13  -1   3    2.70    2.60
 -12   0  -3    1.60    2.70
 -12   0  -3   -0.20    1.60
 -12   0  -3   -0.80    2.60
  12   0   3   -0.80    1.20
  12   0   3    7.10    2.30
 -11  -1  -3   21.10    4.10
 -11  -1  -3   29.30    6.60
 -11  -1  -3   27.30    7.70
  11   1   3   23.40    5.20
  11   1   3   22.70    4.00
 -10  -2  -3  137.79   15.10
 -10  -2  -3  167.38   11.10
  10   2   3  159.68   11.50
  10   2   3  158.18   10.20
  -9  -3  -3  167.38   16.60
  -9  -3  -3  160.68   11.20
   9   3   3  165.18   11.00
  -8  -4  -3   -0.50    1.50
   8   4   3    0.30    1.20
  -7  -5  -3   69.09    6.90
  -7  -5  -3   68.89   10.20
  -7  -5  -3   69.49    6.30
   7   5   3   70.89    6.60
   7   5   3   70.29    5.50
  -6  -6  -3   64.79    5.60
  -6  -6  -3   68.59   10.10
  -6  -6  -3   66.59    6.80
   6   6   3   63.29    6.00
   6   6   3   66.59    4.90
  -5  -7  -3   81.29    5.80
  -5  -7  -3   81.39    7.50
  -5  -7  -3   81.89   11.10
   5   7   3   89.49    5.80
  -4  -8  -3  994.10   42.60
  -4  -8  -3  996.20   50.59
  -4  -8  -3  993.20   38.50
   4   8   3 1021.40   39.20
  -3  -9  -3  337.37   18.50
  -3  -9  -3  325.57   14.70
  -3  -9  -3  336.67   24.10
   3   9   3  335.17   16.40
  -2 -10  -3   28.10    7.30
  -2 -10  -3   20.60    4.50
  -2 -10  -3   20.50    2.40
   2  10   3   24.40    3.80
  -1 -11  -3  958.30   38.80
  -1 -11  -3 1015.90   49.70
  -1 -11  -3 1006.10   43.60
   1  11   3  993.30   40.70
   1  11   3  941.71   45.60
   0 -12  -3  236.58   16.10
   0 -12  -3  258.47   19.80
   0  12   3  217.88   16.60
   0  12   3  235.68   14.30
   1 -13  -3   -2.10    2.40
   1 -13  -3    0.60    1.50
  -1  13   3   -2.30    2.40
  -1  13   3   -2.00    1.70
   2 -14  -3   -1.20    2.80
  -2  14   3    0.90    2.10
  -2  14   3    1.60    3.20
   3 -15  -3  213.88   16.80
  -3  15   3  219.08   15.60
  -3  15   3  185.48   14.30
   4 -16  -3   27.00    7.10
  -4  16   3   24.10    6.10
  -4  16   3   20.00    5.10
   5 -17  -3   72.59   10.50
  -5  17   3   75.59    9.80
  -5  17   3   73.39    7.00
   6 -18  -3    0.60    3.50
  -6  18   3    8.60    5.00
   7 -19  -3   36.30    8.40
  -7  19   3   43.10    9.30
 -18   8  -3  183.88   20.30
  18  -8   3  170.68   14.80
  18  -8   3  159.98   19.10
 -17   7  -3   21.00    7.40
  17  -7   3   27.40    6.20
  17  -7   3   33.40    6.30
  17  -7   3   27.20    8.40
 -16   6  -3   75.39   14.10
 -16   6  -3   59.99    9.70
  16  -6   3   62.69    8.80
  16  -6   3   69.49   10.20
  16  -6   3   65.39    8.20
 -15   5  -3   35.00    8.00
 -15   5  -3   39.50    9.10
  15  -5   3   38.90    6.70
  15  -5   3   26.20    7.00
  15  -5   3   36.70    6.50
 -14   4  -3   26.80    7.30
 -14   4  -3   29.60    7.80
  14  -4   3   15.20    5.60
  14  -4   3   23.50    6.00
  14  -4   3   21.10    4.90
 -13   3  -3  254.17   20.50
 -13   3  -3  265.77   20.20
  13  -3   3  248.68   19.60
  13  -3   3  266.87   15.90
  13  -3   3  275.17   18.60
 -12   2  -3  586.24   34.20
 -12   2  -3  605.34   34.00
  12  -2   3  633.74   33.20
  12  -2   3  589.74   27.60
 -11   1  -3   18.10    5.90
 -11   1  -3   25.50    6.00
  11  -1   3   21.40    5.30
  11  -1   3   16.80    3.70
 -10   0  -3    1.80    1.60
 -10   0  -3    0.30    2.20
 -10   0  -3    0.90    2.10
  10   0   3    0.10    1.80
  10   0   3    0.00    1.10
  -9  -1  -3    8.60    4.60
  -9  -1  -3    5.10    2.00
  -9  -1  -3    7.30    3.20
   9   1   3    2.30    1.50
   9   1   3    7.20    2.90
  -8  -2  -3  122.39   12.90
  -8  -2  -3  137.49    9.70
  -8  -2  -3  114.09   10.00
   8   2   3  126.79    9.20
  -7  -3  -3 1357.56   61.79
  -7  -3  -3 1355.56   53.99
   7   3   3 1321.37   51.99
   7   3   3 1297.67   53.09
   7   3   3 1352.16   53.79
  -6  -4  -3   54.19    8.30
  -6  -4  -3   51.59    5.60
   6   4   3   56.59    5.50
   6   4   3   59.69    4.70
   6   4   3   52.89    5.10
  -5  -5  -3   43.60    4.10
  -5  -5  -3   31.80    4.60
  -5  -5  -3   29.60    6.80
   5   5   3   34.90    4.10
   5   5   3   31.10    3.90
   5   5   3   39.20    3.30
  -4  -6  -3   51.89    4.00
  -4  -6  -3   52.09    5.60
  -4  -6  -3   46.10    7.60
   4   6   3   55.19    3.90
  -3  -7  -3  754.22   38.90
  -3  -7  -3  732.13   28.20
  -3  -7  -3  723.33   32.10
   3   7   3  718.33   28.70
  -2  -8  -3 2076.39   78.89
  -2  -8  -3 2059.49   74.09
  -2  -8  -3 2041.50   85.99
   2   8   3 1999.90   75.59
  -1  -9  -3  537.95   30.80
  -1  -9  -3  521.75   21.90
  -1  -9  -3  547.15   26.00
   1   9   3  550.04   23.40
   1   9   3  523.45   28.00
   0 -10  -3  494.45   22.40
   0 -10  -3  546.65   26.30
   0 -10  -3  510.75   29.70
   0  10   3  536.25   23.70
   0  10   3  512.05   27.30
   1 -11  -3   25.20    5.20
   1 -11  -3   26.10    6.40
   1 -11  -3   26.10    4.40
  -1  11   3   26.60    5.40
  -1  11   3   28.00    4.80
   2 -12  -3  102.49   10.00
   2 -12  -3  111.39   11.40
  -2  12   3  100.69    9.90
  -2  12   3  111.19    9.40
   3 -13  -3  128.49   11.80
  -3  13   3  120.29   10.40
  -3  13   3  124.29   10.80
  -4  14   3   10.90    3.70
  -4  14   3    4.20    3.00
   5 -15  -3   28.20    6.90
  -5  15   3   41.00    7.80
  -5  15   3   25.60    4.60
   6 -16  -3    1.00    3.20
  -6  16   3   -0.40    3.40
  -6  16   3   -0.70    1.60
   7 -17  -3   46.50    9.60
  -7  17   3   73.89   10.10
   8 -18  -3   13.90    6.50
  -8  18   3    9.60    4.20
   9 -19  -3   54.49   10.90
  -9  19   3   90.49   15.10
 -17   9  -3    4.10    5.60
  17  -9   3   -0.80    4.30
 -16   8  -3  225.58   22.50
  16  -8   3  233.58   18.10
  16  -8   3  197.38   20.90
 -15   7  -3   14.40    6.60
  15  -7   3   17.50    4.10
  15  -7   3   15.80    5.60
  15  -7   3   17.00    5.00
 -14   6  -3    9.10    5.20
 -14   6  -3   14.70    5.70
  14  -6   3   15.60    4.50
  14  -6   3   16.10    4.20
  14  -6   3   26.70    5.70
 -13   5  -3  152.38   15.70
 -13   5  -3  134.79   12.70
  13  -5   3  146.39   11.90
  13  -5   3  147.29   11.80
  13  -5   3  149.39   15.50
 -12   4  -3  295.07   21.70
 -12   4  -3  252.17   18.70
  12  -4   3  304.07   18.40
  12  -4   3  285.27   21.10
  12  -4   3  272.57   16.50
 -11   3  -3    3.40    2.30
 -11   3  -3   -1.40    2.10
  11  -3   3   -0.50    1.20
  11  -3   3   -2.10    1.50
  11  -3   3    3.10    2.30
 -10   2  -3  138.49   13.10
 -10   2  -3  141.89   12.80
  10  -2   3  155.68   10.00
  10  -2   3  149.29   13.00
  -9   1  -3    5.30    2.80
  -9   1  -3   10.00    3.80
  -9   1  -3    5.30    2.10
   9  -1   3    7.10    2.00
   9  -1   3    8.40    3.20
  -8   0  -3   -1.00    1.10
  -8   0  -3    0.50    1.30
   8   0   3    0.40    1.00
   8   0   3    0.10    1.10
  -7  -1  -3  170.38   14.50
  -7  -1  -3  172.28   11.20
  -7  -1  -3  177.08   12.20
   7   1   3  178.58   11.40
   7   1   3  182.58   12.20
  -6  -2  -3  236.48   17.70
  -6  -2  -3  227.58   13.70
  -6  -2  -3  238.68   13.90
   6   2   3  230.68   12.80
   6   2   3  269.17   14.20
   6   2   3  250.87   13.80
  -5  -3  -3 1564.64   68.09
  -5  -3  -3 1563.14   62.09
   5   3   3 1602.34   59.39
   5   3   3 1597.74   61.39
   5   3   3 1614.74   60.69
  -4  -4  -3  484.65   23.50
  -4  -4  -3  526.35   21.50
  -4  -4  -3  506.85   28.60
   4   4   3  502.85   22.70
   4   4   3  523.05   20.60
   4   4   3  538.05   21.90
  -3  -5  -3 3214.88  118.59
  -3  -5  -3 3240.68  114.79
  -3  -5  -3 3241.28  125.39
   3   5   3 3035.30  116.89
   3   5   3 3297.87  115.69
   3   5   3 3249.27  114.39
  -2  -6  -3 2525.55   88.79
  -2  -6  -3 2457.55   99.39
  -2  -6  -3 2560.24   93.39
   2   6   3 2512.75   89.49
   2   6   3 2377.46   91.99
  -1  -7  -3 3915.91  150.08
  -1  -7  -3 3953.80  144.09
  -1  -7  -3 3909.31  139.59
   1   7   3 4015.70  140.79
   1   7   3 3861.91  146.89
   0  -8  -3    5.10    2.80
   0  -8  -3    5.00    1.50
   0  -8  -3    5.80    2.10
   0   8   3    4.30    2.30
   0   8   3    6.70    1.90
   1  -9  -3  122.69   11.30
   1  -9  -3  130.19    9.80
   1  -9  -3  103.79    7.80
  -1   9   3  130.29    8.40
  -1   9   3  126.59   10.30
   2 -10  -3  328.67   17.20
   2 -10  -3  353.56   21.00
   2 -10  -3  311.87   18.40
  -2  10   3  320.97   17.10
  -2  10   3  317.07   18.30
   3 -11  -3    7.50    2.70
  -3  11   3    4.70    2.50
  -3  11   3    6.40    3.10
   4 -12  -3   76.29    8.50
  -4  12   3   79.39    8.40
  -4  12   3   60.39    7.90
  -4  12   3   68.89    7.20
   5 -13  -3   -0.20    1.90
  -5  13   3    0.40    1.80
   6 -14  -3   14.70    5.10
  -6  14   3   11.90    2.60
  -6  14   3   14.80    4.40
  -6  14   3   11.60    4.00
   7 -15  -3   72.79   10.00
  -7  15   3   96.09   11.00
   8 -16  -3  131.19   14.10
  -8  16   3  178.58   16.30
   9 -17  -3   97.69   12.70
  -9  17   3   99.19   12.50
  10 -18  -3   36.20    8.20
 -10  18   3   36.70    8.80
 -17  11  -3   15.30    8.00
  17 -11   3   23.30    9.00
  17 -11   3   26.80    7.50
 -16  10  -3   -2.30    5.00
  16 -10   3    8.70    4.70
  16 -10   3    7.80    6.00
 -15   9  -3   24.90    8.50
  15  -9   3   26.60    8.40
 -14   8  -3  103.59   13.90
  14  -8   3   89.99   10.40
  14  -8   3   77.09   12.10
 -13   7  -3   83.49   11.80
  13  -7   3   95.39    9.70
  13  -7   3   95.79   12.60
  13  -7   3   83.29    6.80
 -12   6  -3   40.60    8.60
  12  -6   3   40.60    5.40
  12  -6   3   41.00    6.20
 -11   5  -3  442.76   27.80
 -11   5  -3  461.75   24.30
  11  -5   3  424.06   24.80
  11  -5   3  428.06   22.60
  11  -5   3  419.36   22.10
 -10   4  -3  825.32   41.00
 -10   4  -3  816.52   38.30
  10  -4   3  794.32   35.20
  10  -4   3  802.62   36.20
  -9   3  -3  173.18   13.90
  -9   3  -3  172.78   13.30
   9  -3   3  163.28   18.60
   9  -3   3  165.18   12.00
   9  -3   3  161.58   10.60
  -8   2  -3  115.79   10.50
  -8   2  -3  116.09   10.70
  -8   2  -3  122.09    8.60
   8  -2   3  135.09    8.70
   8  -2   3  123.79   10.00
   8  -2   3  114.59   11.30
  -7   1  -3  184.68   13.80
  -7   1  -3  175.58   10.70
  -7   1  -3  160.78   12.10
   7  -1   3  169.88   13.30
   7  -1   3  167.48   10.00
  -6   0  -3   -0.20    1.00
   6   0   3   -1.20    1.50
   6   0   3    0.90    1.20
   6   0   3    0.80    1.30
   6   0   3    0.30    1.50
   6   0   3   -0.40    0.80
  -5  -1  -3  171.18   13.20
  -5  -1  -3  180.58   10.60
  -5  -1  -3  133.39    9.70
   5   1   3  173.48   10.20
   5   1   3  161.28   10.50
   5   1   3  158.98   12.60
   5   1   3  184.28   10.60
  -4  -2  -3  638.74   27.80
  -4  -2  -3  632.24   31.50
  -4  -2  -3  614.84   26.30
   4   2   3  589.84   30.70
   4   2   3  640.64   26.20
   4   2   3  628.04   25.60
   4   2   3  670.83   27.70
  -3  -3  -3  216.78   12.20
  -3  -3  -3  215.98   15.00
   3   3   3  208.08   11.40
   3   3   3  212.08    9.40
   3   3   3  218.98   10.10
   3   3   3  199.58   14.40
  -2  -4  -3   97.29    4.80
  -2  -4  -3   93.49    7.00
  -2  -4  -3   91.89    9.20
   2   4   3  107.29    5.10
   2   4   3   94.19    4.40
   2   4   3   87.99    8.90
   2   4   3   91.19    6.40
  -1  -5  -3 7373.36  260.27
   1   5   3 7335.47  257.47
   1   5   3 6542.55  258.67
   1   5   3 7553.74  250.97
   1   5   3 6845.72  253.57
   0  -6  -3    0.90    1.60
   0  -6  -3    2.30    1.40
   0  -6  -3    1.10    0.70
   0   6   3    2.40    1.00
   0   6   3    1.80    2.10
   0   6   3    3.60    1.50
   0   6   3    1.70    1.40
   1  -7  -3  261.37   12.60
   1  -7  -3  270.67   14.70
   1  -7  -3  276.77   17.20
  -1   7   3  265.87   12.70
  -1   7   3  266.67   15.40
  -1   7   3  260.57   16.60
   2  -8  -3  104.59    9.50
   2  -8  -3   88.29    7.80
   2  -8  -3   96.09    7.30
  -2   8   3   95.09    9.00
  -2   8   3  106.39    7.30
  -2   8   3  100.49    8.30
   3  -9  -3  310.27   16.30
   3  -9  -3  309.37   17.40
  -3   9   3  308.37   16.20
  -3   9   3  276.87   15.90
  -3   9   3  286.77   17.50
  -4  10   3    1.20    1.60
  -4  10   3    3.10    2.20
  -4  10   3   -0.50    1.40
   5 -11  -3   62.99    7.90
  -5  11   3   66.89    5.90
  -5  11   3   67.89    7.70
   6 -12  -3    8.80    3.70
  -6  12   3    2.70    2.60
  -6  12   3    8.40    2.00
  -6  12   3    8.10    3.00
   7 -13  -3    8.90    3.90
  -7  13   3    8.50    1.70
  -7  13   3    3.90    3.70
  -7  13   3   15.40    2.50
   8 -14  -3   21.90    6.00
  -8  14   3   21.40    5.90
   9 -15  -3   75.59   10.60
  -9  15   3   96.59   12.00
  10 -16  -3   14.20    5.40
 -10  16   3   17.80    6.50
  11 -17  -3   73.89   11.10
 -11  17   3   53.09   11.40
  12 -18  -3   17.60    5.30
 -12  18   3    5.50    4.70
 -16  12  -3   -4.30    5.00
  16 -12   3   -1.50    4.00
 -15  11  -3   15.80    5.10
  15 -11   3    7.70    4.80
  15 -11   3    7.90    4.90
 -14  10  -3   87.19   12.80
  14 -10   3   56.99   10.20
 -13   9  -3   15.60    6.00
  13  -9   3   13.30    5.00
 -12   8  -3   22.90    7.20
  12  -8   3   27.10    6.10
 -11   7  -3   22.00    6.80
  11  -7   3   27.40    3.60
  11  -7   3   21.30    5.30
  11  -7   3   17.40    3.30
 -10   6  -3  292.67   21.30
  10  -6   3  301.57   17.80
  10  -6   3  309.97   15.70
  -9   5  -3   57.49    6.60
  -9   5  -3   50.39    7.50
   9  -5   3   42.60    5.90
   9  -5   3   49.00    5.60
   9  -5   3   53.09    5.90
  -8   4  -3   -2.00    1.40
  -8   4  -3   -2.30    1.60
   8  -4   3   -0.20    1.50
   8  -4   3    2.50    1.70
   8  -4   3    0.30    1.10
  -7   3  -3 1321.17   54.49
  -7   3  -3 1351.06   55.99
   7  -3   3 1320.07   51.49
   7  -3   3 1302.17   52.49
   7  -3   3 1275.97   54.29
  -6   2  -3  232.48   15.00
  -6   2  -3  230.38   13.00
  -6   2  -3  231.08   14.70
   6  -2   3  264.17   14.30
   6  -2   3  242.88   12.60
   6  -2   3  242.28   15.10
  -5   1  -3  162.88   10.20
  -5   1  -3  159.08   11.70
  -5   1  -3  169.98   11.10
   5  -1   3  173.48   11.00
   5  -1   3  171.18    9.80
   5  -1   3  169.78   12.00
   5  -1   3  179.68   11.10
   5  -1   3  163.08   10.70
  -4   0  -3    0.90    0.90
  -4   0  -3    0.20    1.10
  -4   0  -3    1.40    1.00
   4   0   3    0.20    1.20
   4   0   3    3.60    1.40
   4   0   3   -1.10    0.90
  -3  -1  -3  419.06   21.70
  -3  -1  -3  432.86   19.50
  -3  -1  -3  425.26   18.00
   3   1   3  425.66   17.90
   3   1   3  402.26   19.10
   3   1   3  358.96   20.70
   3   1   3  395.66   19.90
  -2  -2  -3 1245.48   53.69
  -2  -2  -3 1287.47   50.89
  -2  -2  -3 1301.57   48.30
   2   2   3 1318.87   52.19
   2   2   3 1347.97   48.20
   2   2   3 1327.77   50.49
   2   2   3 1351.46   48.10
  -1  -3  -3 1297.87   50.79
  -1  -3  -3 1206.58   46.80
   1   3   3 1240.58   46.20
   1   3   3 1072.29   49.30
   0  -4  -3 1088.39   45.00
   0  -4  -3 1105.99   41.50
   0   4   3 1089.99   43.00
   0   4   3  989.40   40.40
   0   4   3  979.80   44.10
   1  -5  -3  900.71   36.30
   1  -5  -3  948.71   39.70
   1  -5  -3  930.71   33.80
  -1   5   3  921.81   33.70
  -1   5   3  904.61   37.40
  -1   5   3  858.11   38.90
  -1   5   3  834.02   35.50
   2  -6  -3   33.60    3.40
   2  -6  -3   30.80    3.90
  -2   6   3   36.70    4.40
  -2   6   3   27.90    4.40
  -2   6   3   32.10    3.30
   3  -7  -3  324.67   16.70
   3  -7  -3  315.07   15.40
  -3   7   3  332.67   15.70
  -3   7   3  294.07   17.20
  -3   7   3  301.67   15.80
   4  -8  -3 1827.72   70.69
   4  -8  -3 1901.61   72.19
  -4   8   3 1768.82   71.69
  -4   8   3 1879.51   71.19
  -4   8   3 1806.02   69.29
   5  -9  -3   12.00    3.50
  -5   9   3   13.80    2.70
  -5   9   3   10.20    3.10
  -5   9   3   14.70    3.80
   6 -10  -3   56.79    6.90
  -6  10   3   42.00    5.30
  -6  10   3   56.29    6.90
  -6  10   3   46.10    4.00
   7 -11  -3   42.40    6.50
  -7  11   3   54.79    3.80
  -7  11   3   41.40    5.10
  -7  11   3   42.60    7.60
   8 -12  -3   79.89    9.70
  -8  12   3   87.89   10.20
   9 -13  -3   33.30    7.10
  -9  13   3   40.80    8.40
  10 -14  -3  289.37   21.00
 -10  14   3  290.27   22.50
  11 -15  -3   72.29   10.90
 -11  15   3   82.89   11.80
  12 -16  -3   19.00    6.70
  12 -16  -3   41.60    8.80
 -12  16   3   23.20    7.80
  13 -17  -3   41.00    9.40
  13 -17  -3   70.79   10.90
 -13  17   3   57.69   11.90
 -15  13  -3    6.80    6.40
  15 -13   3   18.30    7.80
  15 -13   3    8.00    5.00
 -14  12  -3    1.60    5.40
  14 -12   3   -6.30    3.20
 -13  11  -3   27.90    7.80
  13 -11   3   14.60    6.00
 -12  10  -3    9.20    5.30
  12 -10   3   20.50    5.60
 -11   9  -3   32.40    8.80
  11  -9   3   13.20    4.10
 -10   8  -3  513.25   30.90
  10  -8   3  460.15   25.60
  -9   7  -3  153.28   14.20
   9  -7   3  135.19    8.00
   9  -7   3  149.69   11.60
  -8   6  -3   11.20    4.00
   8  -6   3   16.10    2.80
   8  -6   3   12.90    3.20
   8  -6   3   19.90    2.70
  -7   5  -3   66.19    8.10
   7  -5   3   74.49    5.80
   7  -5   3   57.99    6.00
   7  -5   3   71.79    6.50
  -6   4  -3   50.39    6.40
   6  -4   3   52.69    4.90
   6  -4   3   53.59    5.20
   6  -4   3   51.29    5.60
  -5   3  -3 1561.24   63.39
  -5   3  -3 1530.35   60.39
  -5   3  -3 1663.73   62.39
   5  -3   3 1591.84   60.39
   5  -3   3 1584.34   60.29
   5  -3   3 1565.24   62.09
  -4   2  -3  617.54   28.00
  -4   2  -3  633.64   26.80
  -4   2  -3  642.34   28.40
   4  -2   3  614.24   27.60
   4  -2   3  608.54   26.60
   4  -2   3  641.94   27.90
   4  -2   3  613.24   28.10
   4  -2   3  642.44   26.20
  -3   1  -3  411.36   19.10
  -3   1  -3  435.76   19.40
  -3   1  -3  418.16   20.60
   3  -1   3  408.16   20.50
   3  -1   3  404.16   19.40
   3  -1   3  421.96   19.00
   3  -1   3  417.26   19.20
  -2   0  -3    0.80    0.90
  -2   0  -3    0.40    0.60
  -2   0  -3    1.50    0.90
  -2   0  -3    0.90    1.00
   2   0   3    0.70    0.80
   2   0   3    0.90    1.10
   2   0   3    0.00    1.10
  -1  -1  -3  541.55   21.20
  -1  -1  -3  576.64   25.70
  -1  -1  -3  545.45   23.90
  -1  -1  -3  524.45   23.40
   1   1   3  533.45   23.30
   1   1   3  546.85   23.90
   1   1   3  545.65   25.40
   1   1   3  581.94   21.30
   0  -2  -3 4753.82  176.18
   0  -2  -3 5247.28  179.68
   0  -2  -3 4949.50  177.28
   0   2   3 4954.50  179.18
   0   2   3 4855.11  177.18
   0   2   3 4811.32  175.78
   1  -3  -3 1069.99   41.50
  -1   3   3 1030.60   40.90
  -1   3   3 1117.49   44.40
  -1   3   3 1086.59   42.40
   2  -4  -3  131.19    8.40
   2  -4  -3  159.28    8.50
   2  -4  -3  133.19    6.70
  -2   4   3  129.29    8.30
  -2   4   3  130.39    6.70
  -2   4   3  131.79    9.50
  -2   4   3  128.19    7.70
   3  -5  -3  312.07   15.00
   3  -5  -3  299.87   14.80
   3  -5  -3  295.27   13.70
  -3   5   3  278.57   14.30
  -3   5   3  299.87   14.40
  -3   5   3  305.37   14.00
  -3   5   3  297.77   16.10
   4  -6  -3 2417.66   90.89
   4  -6  -3 2376.96   89.69
   4  -6  -3 2436.46   89.99
  -4   6   3 2427.16   90.19
  -4   6   3 2445.36   91.59
  -4   6   3 2439.36   88.89
   5  -7  -3  165.38    9.80
   5  -7  -3  153.08   10.40
   5  -7  -3  171.38   11.20
  -5   7   3  165.68   10.90
  -5   7   3  148.29   10.30
  -5   7   3  177.08    8.90
   6  -8  -3 3588.84  133.09
  -6   8   3 3766.22  127.49
  -6   8   3 3421.76  130.79
  -6   8   3 3459.95  132.99
   7  -9  -3  124.69   10.50
  -7   9   3  132.59    6.70
  -7   9   3  113.79    8.30
  -7   9   3  128.29   10.90
   8 -10  -3   70.09    8.30
  -8  10   3   77.79    6.40
  -8  10   3   84.89    9.30
  -8  10   3   87.49    5.00
   9 -11  -3   43.50    6.80
  -9  11   3   35.90    7.60
  10 -12  -3   76.19    9.50
 -10  12   3   78.79   10.50
  11 -13  -3   11.80    3.50
 -11  13   3   12.10    5.10
  12 -14  -3   -3.00    3.50
  12 -14  -3   -5.20    3.40
  13 -15  -3   44.10    9.20
  13 -15  -3   32.50    8.70
 -13  15   3   53.49   11.30
  14 -16  -3   15.20    7.40
  14 -16  -3    6.50    5.50
 -14  16   3   11.80    6.80
 -14  14  -3   54.29   13.10
  14 -14   3   83.19   10.40
  13 -13   3    6.90    3.20
 -12  12  -3    9.10    5.50
  12 -12   3    8.10    4.00
 -11  11  -3   97.69   13.00
  11 -11   3   98.09   11.10
 -10  10  -3    4.10    3.00
  10 -10   3    4.60    3.40
  -9   9  -3  282.67   21.30
   9  -9   3  238.78   16.90
  -8   8  -3    1.60    2.30
   8  -8   3   -0.70    1.60
  -7   7  -3   -1.20    1.60
   7  -7   3    2.60    1.60
  -6   6  -3   62.89    7.60
   6  -6   3   65.09    6.40
   6  -6   3   60.59    5.00
   6  -6   3   63.59    3.90
  -5   5  -3   37.80    5.50
   5  -5   3   40.90    4.50
   5  -5   3   32.30    3.80
   5  -5   3   38.90    3.20
  -4   4  -3  504.95   25.00
   4  -4   3  499.15   20.80
   4  -4   3  485.95   22.50
   4  -4   3  549.45   22.70
  -3   3  -3  213.78   12.60
  -3   3  -3  200.38   11.10
  -3   3  -3  214.88   11.60
  -3   3  -3  206.38   10.80
   3  -3   3  220.58   12.20
   3  -3   3  209.28   10.40
   3  -3   3  218.58   11.90
   3  -3   3  206.28   10.90
   3  -3   3  224.08   12.70
  -2   2  -3 1276.67   49.40
  -2   2  -3 1266.07   48.30
  -2   2  -3 1266.67   48.80
   2  -2   3 1322.77   48.10
   2  -2   3 1278.57   49.30
   2  -2   3 1296.17   49.99
   2  -2   3 1137.99   48.90
   2  -2   3 1301.77   48.30
  -1   1  -3  532.65   23.30
  -1   1  -3  539.05   22.60
  -1   1  -3  546.55   22.90
   1  -1   3  558.24   22.80
   1  -1   3  545.05   22.70
   1  -1   3  575.44   24.60
   1  -1   3  548.45   23.50
   0   0  -3    0.40    0.70
   0   0  -3    0.00    0.60
   0   0  -3    0.50    0.90
   0   0   3    0.50    0.90
   0   0   3    0.30    0.50
   1  -1  -3 4764.42  168.88
  -1   1   3 4858.51  168.58
  -1   1   3 4762.52  170.98
   2  -2  -3   24.30    1.80
   2  -2  -3   28.00    2.30
   2  -2  -3   24.50    2.60
   2  -2  -3   25.70    3.10
  -2   2   3   27.70    2.00
  -2   2   3   26.20    2.60
  -2   2   3   24.00    2.90
   3  -3  -3 1072.69   41.30
   3  -3  -3 1128.79   40.30
   3  -3  -3 1045.90   41.30
   3  -3  -3 1095.59   40.70
  -3   3   3 1019.80   40.80
  -3   3   3 1057.09   40.90
  -3   3   3 1123.69   41.00
   4  -4  -3 1122.19   41.60
   4  -4  -3 1077.99   41.70
   4  -4  -3 1012.00   41.10
   4  -4  -3 1057.69   41.70
  -4   4   3 1127.49   42.20
  -4   4   3 1023.40   41.40
  -4   4   3 1072.29   40.40
   5  -5  -3 1122.39   44.30
   5  -5  -3 1117.49   45.70
   5  -5  -3 1184.28   46.00
   5  -5  -3 1148.19   45.70
  -5   5   3 1111.99   45.40
  -5   5   3 1168.08   46.30
  -5   5   3 1224.78   43.20
   6  -6  -3  843.72   36.20
   6  -6  -3  975.70   39.10
   6  -6  -3  902.51   39.00
  -6   6   3  985.00   35.10
  -6   6   3  931.41   39.70
   7  -7  -3  432.56   21.30
   7  -7  -3  370.76   17.90
  -7   7   3  418.36   16.80
  -7   7   3  404.86   21.80
   8  -8  -3  120.99   10.10
   8  -8  -3  106.29    7.30
  -8   8   3  134.29    7.00
  -8   8   3  116.99   10.80
  -8   8   3  130.09    8.60
   9  -9  -3    7.20    1.50
   9  -9  -3    4.20    2.50
  -9   9   3    4.70    1.50
  -9   9   3   -0.40    2.20
  10 -10  -3  106.89   11.40
  10 -10  -3  129.09   11.50
 -10  10   3   97.69   10.60
  11 -11  -3    3.30    3.10
  11 -11  -3    5.30    3.40
 -11  11   3    4.00    2.80
  12 -12  -3  288.87   20.20
  12 -12  -3  264.97   21.30
 -12  12   3  286.27   22.50
  13 -13  -3   16.20    6.00
  13 -13  -3   32.80    8.10
 -13  13   3    7.30    5.40
  14 -14  -3   12.20    5.70
  14 -14  -3   18.10    6.60
 -14  14   3   14.70    7.10
  15 -15  -3    2.60    4.10
  15 -15  -3   22.10    4.30
 -15  15   3   10.10    6.60
 -13  15  -3   41.20   11.60
  13 -15   3   77.19   10.30
 -12  14  -3   28.90    8.70
  12 -14   3   14.40    5.90
 -11  13  -3   39.80    9.60
  11 -13   3   27.10    6.40
 -10  12  -3   39.90    9.60
  10 -12   3   47.20    7.30
  -9  11  -3   15.30    5.20
   9 -11   3    5.60    3.50
  -8  10  -3  990.70   49.30
   8 -10   3  969.00   45.40
  -7   9  -3    8.70    3.90
   7  -9   3    7.40    3.20
  -6   8  -3   68.69    8.70
   6  -8   3   57.29    6.70
  -5   7  -3   78.39    8.80
   5  -7   3   89.49    7.80
  -4   6  -3   54.29    6.60
   4  -6   3   51.99    3.00
   4  -6   3   55.79    5.50
  -3   5  -3 3173.18  115.99
  -3   5  -3 3264.77  121.29
   3  -5   3 3172.18  117.99
   3  -5   3 3167.88  117.19
   3  -5   3 3370.16  114.59
  -2   4  -3  101.49    7.90
  -2   4  -3   85.99    5.70
  -2   4  -3   97.99    6.80
   2  -4   3   97.69    6.50
   2  -4   3   98.29    7.80
   2  -4   3   98.89    5.00
   2  -4   3  108.39    7.40
  -1   3  -3 1253.57   48.10
  -1   3  -3 1178.38   45.50
  -1   3  -3 1104.49   46.20
  -1   3  -3 1267.87   46.60
   1  -3   3 1120.79   46.90
   1  -3   3 1257.27   44.80
   1  -3   3 1288.77   46.30
   1  -3   3 1280.87   48.30
   0   2  -3 4851.21  173.58
   0   2  -3 4681.93  174.38
   0   2  -3 4816.82  175.08
   0  -2   3 4961.40  174.98
   0  -2   3 5127.39  175.28
   1   1  -3 4731.43  167.88
  -1  -1   3 4771.62  168.48
  -1  -1   3 4652.43  167.48
   2   0  -3    0.80    0.40
   2   0  -3    0.20    0.60
   2   0  -3   -0.30    0.30
  -2   0   3   -0.40    0.30
  -2   0   3    0.30    0.40
  -2   0   3    0.20    0.60
   3  -1  -3 1267.37   46.60
   3  -1  -3 1305.37   47.40
   3  -1  -3 1255.17   47.30
  -3   1   3 1264.37   46.80
  -3   1   3 1336.67   47.10
  -3   1   3 1236.68   47.00
   4  -2  -3 1849.61   68.69
   4  -2  -3 1885.61   68.89
   4  -2  -3 1954.50   70.19
   4  -2  -3 1876.41   68.99
  -4   2   3 1941.51   68.39
  -4   2   3 1862.01   69.19
  -4   2   3 1834.02   68.69
   5  -3  -3  822.52   31.90
   5  -3  -3  777.02   30.80
   5  -3  -3  811.62   32.20
   5  -3  -3  801.52   33.00
  -5   3   3  817.72   33.30
  -5   3   3  825.92   30.60
  -5   3   3  755.82   31.50
   6  -4  -3  672.73   29.70
   6  -4  -3  715.33   30.50
   6  -4  -3  725.23   29.20
   6  -4  -3  686.13   27.40
  -6   4   3  650.43   30.40
  -6   4   3  724.43   27.30
  -6   4   3  705.53   29.00
   7  -5  -3 1210.28   48.40
   7  -5  -3 1188.78   47.00
   7  -5  -3 1110.49   44.20
  -7   5   3 1198.28   44.30
  -7   5   3 1158.78   48.90
   8  -6  -3   63.09    5.00
   8  -6  -3   79.99    7.20
   8  -6  -3   69.39    7.40
  -8   6   3   73.49    8.00
  -8   6   3   86.79    5.70
   9  -7  -3  198.78   11.40
   9  -7  -3  244.18   15.00
   9  -7  -3  259.87   16.70
  -9   7   3  257.87   17.10
  -9   7   3  258.17   12.60
  10  -8  -3    1.80    2.00
  10  -8  -3    3.00    1.50
  10  -8  -3   10.80    3.30
 -10   8   3   -0.30    1.80
 -10   8   3   -1.00    1.30
  11  -9  -3   21.30    5.50
  11  -9  -3   33.70    6.30
 -11   9   3   22.20    3.50
 -11   9   3   21.50    6.20
  12 -10  -3   -2.70    1.90
  12 -10  -3    1.50    2.70
 -12  10   3    3.00    2.90
  13 -11  -3   -0.30    2.50
  13 -11  -3    0.30    3.00
 -13  11   3    2.90    2.90
  14 -12  -3  449.06   27.70
  14 -12  -3  436.06   29.90
 -14  12   3  457.55   31.40
  15 -13  -3  139.59   15.70
  15 -13  -3  129.59   13.90
 -15  13   3  111.39   15.00
  16 -14  -3  307.47   25.70
  16 -14  -3  317.87   23.30
 -16  14   3  322.77   27.90
 -12  16  -3   94.59   14.70
  12 -16   3  116.09   13.80
 -11  15  -3   10.40    5.60
  11 -15   3    4.60    4.00
 -10  14  -3   30.60    8.70
  10 -14   3   37.40    8.10
  -9  13  -3    0.10    3.50
   9 -13   3    5.70    3.40
  -8  12  -3  985.00   50.79
   8 -12   3  977.40   47.30
  -7  11  -3  267.27   20.50
   7 -11   3  235.38   17.30
  -6  10  -3   50.69    8.10
   6 -10   3   54.99    7.30
  -5   9  -3   21.30    5.50
   5  -9   3   35.90    5.20
  -4   8  -3  971.80   44.90
   4  -8   3  998.90   42.30
  -3   7  -3  706.73   27.40
  -3   7  -3  723.03   34.00
   3  -7   3  726.63   31.50
   3  -7   3  705.53   27.60
  -2   6  -3 2430.96   91.49
  -2   6  -3 2490.15   97.29
   2  -6   3 2475.65   94.49
   2  -6   3 2787.32   91.89
  -1   5  -3 7304.77  264.57
  -1   5  -3 7342.57  259.67
  -1   5  -3 7384.66  261.87
   1  -5   3 7379.16  262.37
   1  -5   3 7408.36  264.77
   0   4  -3 1071.89   44.20
   0   4  -3 1167.68   40.70
   0   4  -3 1072.39   42.00
   0  -4   3 1124.99   40.80
   0  -4   3 1096.49   41.70
   0  -4   3 1001.60   42.30
   0  -4   3 1141.29   44.30
   1   3  -3 1078.49   44.00
   1   3  -3 1194.28   41.70
   1   3  -3 1120.69   42.30
   1   3  -3 1125.09   42.40
  -1  -3   3 1124.19   42.90
  -1  -3   3 1132.09   41.70
  -1  -3   3 1110.99   41.90
  -1  -3   3 1090.39   43.40
   2   2  -3   25.70    2.50
   2   2  -3   27.30    2.40
   2   2  -3   26.80    2.90
  -2  -2   3   24.30    2.60
  -2  -2   3   24.60    2.50
   3   1  -3 1409.76   48.80
   3   1  -3 1264.27   48.50
   3   1  -3 1338.77   48.70
  -3  -1   3 1192.78   48.20
  -3  -1   3 1369.56   48.90
  -3  -1   3 1326.57   48.60
   4   0  -3    3.10    0.90
   5  -1  -3 9999.00  354.76
   6  -2  -3 1989.30   72.89
   6  -2  -3 2122.29   72.79
   6  -2  -3 1956.10   75.69
   6  -2  -3 1916.81   74.09
  -6   2   3 1945.21   74.69
  -6   2   3 2081.69   73.59
  -6   2   3 1922.41   72.79
   7  -3  -3  365.96   18.00
   7  -3  -3  386.66   15.70
   7  -3  -3  357.76   16.50
   7  -3  -3  338.07   18.50
  -7   3   3  345.37   16.30
  -7   3   3  364.76   16.60
  -7   3   3  362.56   19.20
   8  -4  -3  488.85   22.00
   8  -4  -3  509.05   20.10
   8  -4  -3  466.35   23.30
  -8   4   3  462.15   21.40
  -8   4   3  490.25   21.70
  -8   4   3  479.55   24.80
   9  -5  -3 1415.46   51.79
   9  -5  -3 1412.26   57.29
   9  -5  -3 1375.26   54.89
  -9   5   3 1348.77   54.09
  -9   5   3 1362.86   58.49
  10  -6  -3  134.79   11.50
  10  -6  -3  149.39   10.60
  10  -6  -3  142.99    8.00
 -10   6   3  132.79    9.70
 -10   6   3  148.29   12.70
  11  -7  -3   49.50    6.30
  11  -7  -3   50.99    7.30
  11  -7  -3   47.50    4.30
 -11   7   3   43.00    5.40
 -11   7   3   52.19    7.80
  12  -8  -3    0.60    2.10
  12  -8  -3    3.00    1.90
  12  -8  -3    2.20    2.00
 -12   8   3    2.10    2.80
 -12   8   3    2.20    2.00
  13  -9  -3   -0.30    2.10
  13  -9  -3   -0.70    2.10
 -13   9   3    3.40    2.90
  14 -10  -3   92.89   10.30
  14 -10  -3   73.29   10.90
 -14  10   3   96.29   12.00
  15 -11  -3   26.90    7.00
  15 -11  -3   16.60    5.70
 -15  11   3   22.90    7.30
  16 -12  -3    7.60    4.70
  16 -12  -3   -1.50    4.30
 -16  12   3    7.20    5.30
  17 -13  -3   14.30    6.30
  17 -13  -3   24.50    6.70
 -17  13   3   21.00    8.40
 -11  17  -3    8.50    6.50
  11 -17   3    8.20    6.10
 -10  16  -3   11.40    6.80
  10 -16   3   13.50    5.70
  -9  15  -3   31.10    7.90
   9 -15   3   21.90    6.90
  -8  14  -3  101.49   12.80
   8 -14   3   91.69   11.60
  -7  13  -3    6.00    4.60
   7 -13   3    5.40    4.20
  -6  12  -3    5.40    2.70
   6 -12   3    5.60    2.80
  -5  11  -3    0.80    2.40
   5 -11   3    3.40    2.50
  -4  10  -3 1707.73   71.99
   4 -10   3 1673.33   68.99
  -3   9  -3  358.46   21.60
   3  -9   3  337.57   19.20
  -2   8  -3 2037.00   70.69
  -2   8  -3 1964.90   78.39
   2  -8   3 1768.02   72.39
   2  -8   3 2042.50   75.89
  -1   7  -3 4271.47  139.69
  -1   7  -3 3919.41  146.29
   1  -7   3 3884.21  143.39
   1  -7   3 3622.34  141.69
   0   6  -3    1.90    1.70
   0   6  -3    4.30    0.90
   0   6  -3    0.20    0.80
   0  -6   3    2.50    1.30
   0  -6   3    0.30    1.10
   0  -6   3    2.70    1.20
   1   5  -3  933.21   36.20
   1   5  -3  981.60   35.70
   1   5  -3  906.21   38.90
  -1  -5   3  928.01   36.30
  -1  -5   3  907.41   38.20
  -1  -5   3  923.61   36.50
  -1  -5   3  943.81   37.10
   2   4  -3  132.79    7.30
   2   4  -3  129.89    7.00
   2   4  -3  125.29    8.50
  -2  -4   3  139.09    8.20
  -2  -4   3  139.29    7.00
  -2  -4   3  120.59    7.10
   3   3  -3 1081.09   43.40
   3   3  -3 1196.78   43.30
   3   3  -3 1134.99   41.60
  -3  -3   3 1192.28   44.20
  -3  -3   3 1116.99   42.20
  -3  -3   3 1143.39   41.40
  -3  -3   3 1043.40   42.70
   4   2  -3 1911.51   68.99
   4   2  -3 1871.41   70.49
   4   2  -3 2083.79   71.39
  -4  -2   3 1917.21   69.29
  -4  -2   3 1950.70   71.99
  -4  -2   3 1803.02   70.09
   6   0  -3    2.50    0.50
   6   0  -3    3.70    1.20
   6   0  -3    1.10    0.90
  -6   0   3   -0.30    0.50
  -6   0   3   -0.30    0.70
  -6   0   3    2.00    1.10
   7  -1  -3  234.48   12.60
   7  -1  -3  267.57   12.30
   7  -1  -3  227.68   10.70
   7  -1  -3  224.28   13.80
  -7   1   3  239.38   13.00
  -7   1   3  251.17   13.60
  -7   1   3  237.28   10.90
   8  -2  -3 3125.29  121.09
   8  -2  -3 3618.44  119.59
   8  -2  -3 3311.77  118.79
  -8   2   3 3207.08  118.39
  -8   2   3 3170.88  121.59
   9  -3  -3    4.90    1.60
   9  -3  -3    6.10    2.20
  -9   3   3    2.60    1.90
  -9   3   3    5.10    1.70
  -9   3   3    7.00    2.90
  10  -4  -3  347.97   19.70
  10  -4  -3  371.06   16.10
  10  -4  -3  346.17   17.50
 -10   4   3  325.37   20.80
  11  -5  -3   -0.90    1.20
  11  -5  -3   -1.20    1.00
  11  -5  -3    0.60    1.70
 -11   5   3    0.90    1.90
 -11   5   3   -0.90    1.90
  12  -6  -3    1.10    2.00
  12  -6  -3   -0.10    1.10
  12  -6  -3   -0.40    1.40
 -12   6   3    2.00    2.50
 -12   6   3   -0.10    1.80
  13  -7  -3   13.30    2.60
  13  -7  -3   15.10    4.20
  13  -7  -3   15.60    2.70
 -13   7   3   18.10    6.00
 -13   7   3   14.00    4.00
  14  -8  -3  248.98   12.80
  14  -8  -3  266.87   17.60
  14  -8  -3  274.07   20.30
 -14   8   3  242.98   15.30
 -14   8   3  273.67   21.60
  15  -9  -3 1210.18   57.89
  15  -9  -3 1274.87   54.59
  15  -9  -3 1107.29   45.80
 -15   9   3 1235.68   60.79
  16 -10  -3    0.70    3.20
 -16  10   3    6.20    4.40
  17 -11  -3  623.94   38.00
  17 -11  -3  601.84   34.10
 -17  11   3  580.14   39.30
  18 -12  -3   14.80    6.70
  18 -12  -3   42.70    9.10
 -18  12   3   25.80    9.90
  -9  17  -3   17.00    7.00
   9 -17   3    0.30    4.10
  -8  16  -3  121.19   15.60
   8 -16   3  135.19   14.50
  -7  15  -3    3.60    3.10
   7 -15   3   -1.10    2.80
  -6  14  -3    7.60    4.40
   6 -14   3   13.70    5.00
  -5  13  -3   76.79   10.40
   5 -13   3   83.19   10.10
  -4  12  -3 1045.60   50.29
   4 -12   3 1043.50   48.20
  -3  11  -3  211.98   16.70
   3 -11   3  221.48   15.50
  -2  10  -3   21.00    2.20
  -2  10  -3   12.80    4.30
   2 -10   3   13.40    3.80
   2 -10   3   16.70    3.40
  -1   9  -3  571.24   21.30
  -1   9  -3  524.25   27.60
   1  -9   3  528.25   25.60
   1  -9   3  466.15   23.80
   0   8  -3   11.70    3.70
   0   8  -3    3.60    1.30
   0  -8   3    1.90    1.50
   0  -8   3    3.10    1.90
   1   7  -3  282.17   12.80
   1   7  -3  264.77   15.90
  -1  -7   3  234.38   14.50
  -1  -7   3  254.67   13.60
   2   6  -3   31.60    4.80
   2   6  -3   31.60    3.40
   2   6  -3   33.60    3.30
  -2  -6   3   35.00    4.60
  -2  -6   3   29.00    4.00
  -2  -6   3   33.50    3.50
  -2  -6   3   39.40    3.60
   3   5  -3  336.27   15.40
   3   5  -3  292.77   15.60
   3   5  -3  318.57   13.50
  -3  -5   3  316.57   13.80
  -3  -5   3  297.97   13.60
  -3  -5   3  294.77   16.50
  -3  -5   3  288.07   14.70
   4   4  -3  970.10   42.00
   4   4  -3 1204.18   43.40
   4   4  -3 1131.99   39.90
  -4  -4   3 1034.20   41.50
  -4  -4   3 1086.29   40.20
  -4  -4   3 1016.00   44.40
  -4  -4   3 1081.99   39.70
   5   3  -3  864.81   33.80
   5   3  -3  793.52   32.10
  -5  -3   3  796.02   29.90
  -5  -3   3  735.93   34.60
  -5  -3   3  797.92   31.80
  -5  -3   3  824.02   29.20
   6   2  -3 1787.32   65.59
  -6  -2   3 1634.64   68.69
  -6  -2   3 1844.62   65.89
   7   1  -3  259.27   13.40
   7   1  -3  230.08    9.30
  -7  -1   3  229.48    9.10
  -7  -1   3  235.58   12.40
  -7  -1   3  209.18   14.00
   8   0  -3   -0.30    0.60
   8   0  -3   -0.30    0.80
  -8   0   3    0.30    0.60
  -8   0   3   -0.10    1.20
   9  -1  -3  491.15   21.00
   9  -1  -3  440.66   18.30
   9  -1  -3  429.46   21.10
  -9   1   3  426.86   17.70
  -9   1   3  380.36   22.30
  10  -2  -3  136.19    8.10
  10  -2  -3  136.39   10.30
  10  -2  -3  152.98    9.40
 -10   2   3  131.99    7.60
 -10   2   3  120.09   10.70
  11  -3  -3   60.99    6.90
  11  -3  -3   57.59    5.30
 -11   3   3   50.39    7.00
 -11   3   3   64.79    5.20
 -11   3   3   64.89    8.40
  12  -4  -3   39.70    5.00
  12  -4  -3   44.00    6.40
 -12   4   3   44.20    6.70
 -12   4   3   51.89    9.60
  13  -5  -3   88.99   10.00
  13  -5  -3   99.49    8.60
 -13   5   3   96.39    9.90
 -13   5   3   93.19   11.20
  14  -6  -3   61.19    8.70
  14  -6  -3   66.89    7.30
 -14   6   3   45.10    7.20
 -14   6   3   44.30    9.10
  15  -7  -3   -0.40    2.20
  15  -7  -3   -3.70    1.70
 -15   7   3    0.00    2.90
 -15   7   3    1.70    3.60
  16  -8  -3   29.80    6.30
  16  -8  -3   22.70    6.80
  16  -8  -3   29.90    4.80
 -16   8   3   31.30    5.70
 -16   8   3   38.00    8.20
  17  -9  -3    7.70    2.90
  17  -9  -3   -3.00    2.40
 -17   9   3   -7.10    3.30
  18 -10  -3  148.59   16.50
  18 -10  -3  136.89   14.00
 -18  10   3  144.39   17.90
  19 -11  -3   14.30    5.30
  19 -11  -3    6.70    5.80
 -19  11   3   13.00    6.70
  -8  18  -3    3.60    3.90
   8 -18   3   -2.50    2.80
  -7  17  -3   28.70    8.80
   7 -17   3   21.30    7.40
  -6  16  -3    0.10    4.40
   6 -16   3    3.60    3.60
  -5  15  -3  282.87   22.50
   5 -15   3  285.07   21.20
  -4  14  -3  169.28   15.80
   4 -14   3  138.99   13.70
  -3  13  -3  451.35   27.60
   3 -13   3  412.96   25.20
  -2  12  -3   10.20    4.10
   2 -12   3   11.40    4.00
   2 -12   3    7.70    2.60
  -1  11  -3  966.50   37.00
  -1  11  -3  957.30   45.10
   1 -11   3  980.60   43.30
   1 -11   3  933.71   41.10
   0  10  -3  546.95   22.20
   0  10  -3  493.25   27.30
   0 -10   3  516.65   25.70
   0 -10   3  483.05   25.30
   1   9  -3  126.59   11.20
   1   9  -3  144.09    8.80
  -1  -9   3  136.29    9.90
   2   8  -3  106.09    7.70
   2   8  -3   98.09    9.30
  -2  -8   3  102.99    7.70
  -2  -8   3   91.99    9.00
   3   7  -3  293.17   17.20
   3   7  -3  322.57   14.60
   3   7  -3  345.47   16.80
  -3  -7   3  290.57   18.30
  -3  -7   3  312.17   15.30
   4   6  -3 2359.26   90.99
   4   6  -3 2596.84   91.99
   4   6  -3 2523.25   87.79
  -4  -6   3 2182.68   93.69
  -4  -6   3 2429.36   88.39
   5   5  -3 1125.19   45.10
   5   5  -3 1172.08   47.00
   5   5  -3 1207.58   42.00
  -5  -5   3 1157.48   42.40
  -5  -5   3  995.70   48.20
  -5  -5   3 1128.99   44.30
  -5  -5   3 1148.79   42.10
   6   4  -3  799.02   36.70
   6   4  -3  670.93   29.10
  -6  -4   3  625.34   32.90
  -6  -4   3  723.83   26.20
  -6  -4   3  672.43   28.80
  -6  -4   3  725.93   26.00
   7   3  -3  345.27   16.50
   8   2  -3 3080.29  109.59
  -8  -2   3 2862.71  114.69
   9   1  -3  451.55   16.20
   9   1  -3  430.66   20.40
  -9  -1   3  373.86   23.30
  10   0  -3    4.40    2.00
  10   0  -3    2.50    0.90
  10   0  -3    1.10    0.70
 -10   0   3   -2.00    1.30
  11  -1  -3  780.72   35.50
  11  -1  -3  842.12   31.70
 -11   1   3  796.42   30.70
 -11   1   3  747.33   38.40
  12  -2  -3    4.40    1.50
  12  -2  -3    2.10    1.80
 -12   2   3    2.90    1.40
 -12   2   3   -0.10    2.60
  13  -3  -3   68.39    8.00
  13  -3  -3   84.79    7.00
 -13   3   3   74.69    9.50
  14  -4  -3  276.07   18.90
  14  -4  -3  288.17   15.90
 -14   4   3  241.98   18.80
  15  -5  -3    4.10    2.40
  15  -5  -3   -1.70    1.90
 -15   5   3   -1.70    2.20
 -15   5   3   -3.00    2.90
  16  -6  -3   -4.00    2.00
  16  -6  -3    2.50    2.70
 -16   6   3   -0.70    3.20
 -16   6   3    3.60    4.70
  17  -7  -3  107.59   12.80
  17  -7  -3  100.49   10.20
 -17   7   3   91.19   10.90
 -17   7   3  125.49   15.10
  18  -8  -3   72.59    8.80
  18  -8  -3   59.29   11.70
 -18   8   3   47.50    7.80
 -18   8   3   63.29   12.80
  19  -9  -3   -0.30    2.90
  19  -9  -3    1.20    3.40
 -19   9   3    2.30    4.40
  20 -10  -3    5.40    4.50
  20 -10  -3   18.20    6.00
 -20  10   3    2.30    5.60
  -7  19  -3  105.59   15.20
   7 -19   3  109.39   14.30
  -6  18  -3   41.10    9.30
   6 -18   3   34.90    8.70
  -5  17  -3   88.19   12.60
   5 -17   3  107.59   13.20
  -4  16  -3   -0.20    2.70
   4 -16   3    3.40    2.80
  -3  15  -3   14.50    4.70
   3 -15   3   19.20    6.10
  -2  14  -3    4.80    3.30
  -2  14  -3    3.50    1.40
   2 -14   3    7.70    2.30
   2 -14   3    4.00    2.50
  -1  13  -3   66.99    9.10
  -1  13  -3   71.49    5.30
   1 -13   3   63.19    7.70
   1 -13   3   55.59    6.80
   0  12  -3  222.98   17.00
   0  12  -3  230.88   12.10
   0 -12   3  208.18   15.20
   0 -12   3  224.98   15.60
   1  11  -3   25.10    6.40
   1  11  -3   26.10    6.00
  -1 -11   3   33.90    6.30
  -1 -11   3   28.00    6.00
   2  10  -3  314.17   19.80
  -2 -10   3  305.87   19.80
  -2 -10   3  324.17   17.70
   3   9  -3  274.87   17.90
  -3  -9   3  312.07   16.00
  -3  -9   3  275.97   18.90
   4   8  -3 1916.61   68.49
   4   8  -3 1776.32   72.19
  -4  -8   3 1698.43   75.19
  -4  -8   3 1908.01   69.59
   5   7  -3  167.48   11.00
   5   7  -3  141.19    8.00
  -5  -7   3  171.78    9.10
  -5  -7   3  133.49   12.50
   6   6  -3  869.81   37.60
   6   6  -3  947.81   34.00
  -6  -6   3  929.31   34.60
  -6  -6   3  854.81   42.70
   7   5  -3 1224.48   41.60
   7   5  -3 1136.79   45.70
  -7  -5   3 1191.98   41.80
  -7  -5   3 1144.99   41.60
  -7  -5   3 1010.40   50.99
   8   4  -3  449.66   20.50
  -8  -4   3  423.06   25.70
   9   3  -3    6.00    2.00
  -9  -3   3    4.80    3.30
  10   2  -3  141.59    9.70
 -10  -2   3  122.49   12.50
  11   1  -3  818.22   30.20
  11   1  -3  790.62   35.20
  11   1  -3  799.12   29.70
 -11  -1   3  779.22   40.50
  12   0  -3    1.80    1.10
  12   0  -3   -0.40    1.10
  12   0  -3    0.60    1.40
 -12   0   3    1.30    0.70
 -12   0   3    0.80    2.30
  13  -1  -3    8.30    2.20
  13  -1  -3   13.00    2.60
  13  -1  -3    4.80    2.20
 -13   1   3    8.80    2.10
 -13   1   3    8.20    4.70
  14  -2  -3    9.00    3.40
  14  -2  -3    7.80    2.40
 -14   2   3   10.90    4.50
  15  -3  -3  186.38   11.90
  15  -3  -3  206.68   15.90
 -15   3   3  188.58   17.10
  16  -4  -3   88.59   10.60
  16  -4  -3   96.19    8.40
 -16   4   3   79.19   10.80
  17  -5  -3    2.70    2.10
  17  -5  -3    2.00    2.30
 -17   5   3    1.60    4.10
  18  -6  -3  274.77   21.60
  18  -6  -3  276.17   17.50
 -18   6   3  251.17   19.90
  19  -7  -3    3.80    3.60
  19  -7  -3    3.80    4.20
 -19   7   3    3.60    4.90
  20  -8  -3    8.70    4.60
  20  -8  -3    0.40    5.20
  21  -9  -3   -7.50    3.30
  21  -9  -3   -0.10    4.10
  -5  19  -3   14.30    5.90
   5 -19   3   15.90    7.10
  -4  18  -3   70.89   10.80
   4 -18   3   71.29   10.60
  -3  17  -3   67.09   12.40
   3 -17   3   57.79    8.70
  -2  16  -3    5.20    1.90
  -2  16  -3    5.50    3.90
   2 -16   3    4.70    2.40
   2 -16   3    3.30    3.30
  -1  15  -3   28.80    7.30
   1 -15   3   24.30    6.50
   1 -15   3   33.50    5.60
   0  14  -3   55.49    8.80
   0 -14   3   65.19    8.60
   0 -14   3   58.39    8.00
   1  13  -3   -0.70    1.90
  -1 -13   3   -2.80    2.20
  -1 -13   3    1.20    2.50
   2  12  -3  104.29   11.10
  -2 -12   3   94.19   10.50
  -2 -12   3  104.19    9.60
   3  11  -3   10.90    4.10
  -3 -11   3    5.10    3.30
  -3 -11   3    6.00    2.90
   4  10  -3    2.10    2.30
  -4 -10   3   -1.10    1.90
  -4 -10   3    2.40    1.80
   5   9  -3   14.10    4.10
  -5  -9   3    7.90    3.90
  -5  -9   3   11.70    2.80
   6   8  -3 3501.75  130.59
   6   8  -3 3633.24  126.09
  -6  -8   3 3298.07  136.79
  -6  -8   3 3537.75  126.79
   7   7  -3  373.26   19.70
   7   7  -3  399.76   16.00
  -7  -7   3  350.26   24.30
  -7  -7   3  398.36   16.50
   8   6  -3   73.09    6.60
   8   6  -3   72.59    3.90
  -8  -6   3   75.39    4.10
  -8  -6   3   75.19    4.10
  -8  -6   3   60.69    9.10
   9   5  -3 1360.26   51.69
  -9  -5   3 1194.88   58.89
  10   4  -3  322.97   16.80
 -10  -4   3  301.37   22.40
  11   3  -3   66.99    6.70
 -11  -3   3   71.79   10.20
  12   2  -3    1.50    1.30
 -12  -2   3    3.60    3.40
  13   1  -3    7.40    2.80
  13   1  -3    8.80    1.70
  13   1  -3   10.20    1.70
 -13  -1   3    9.00    4.80
  14   0  -3    2.10    1.70
  14   0  -3   -0.30    1.60
  14   0  -3    0.20    1.00
 -14   0   3    2.00    3.50
  15  -1  -3    7.80    2.80
  15  -1  -3    5.20    2.70
  15  -1  -3    8.60    2.30
 -15   1   3    9.40    4.30
  16  -2  -3  327.27   16.90
  16  -2  -3  336.47   21.80
 -16   2   3  325.57   24.60
  17  -3  -3  162.28   14.80
  17  -3  -3  165.18   11.20
 -17   3   3  171.58   16.70
  18  -4  -3   49.80    6.50
  18  -4  -3   43.80    9.00
 -18   4   3   65.39    9.70
  19  -5  -3    0.60    2.10
  19  -5  -3    0.10    2.50
 -19   5   3    9.90    5.30
  20  -6  -3  150.78   12.90
  20  -6  -3  142.09   15.90
 -20   6   3  162.38   15.60
  21  -7  -3   13.90    5.50
 -21   7   3    9.70    6.20
  -4  20  -3   18.10    7.60
   4 -20   3   21.00    6.80
  -3  19  -3  159.98   17.60
   3 -19   3  150.78   16.10
  -2  18  -3  192.48   18.00
   2 -18   3  168.68   16.50
  -1  17  -3   12.60    3.90
   1 -17   3   13.10    5.30
   1 -17   3   21.40    5.10
   0  16  -3   -0.80    3.20
   0 -16   3    8.20    4.10
   0 -16   3   14.10    4.10
   1  15  -3   22.40    6.60
  -1 -15   3   11.10    4.30
  -1 -15   3   23.70    6.20
   2  14  -3    0.20    2.80
  -2 -14   3    4.30    3.40
  -2 -14   3    6.30    2.20
   3  13  -3  141.89   13.30
  -3 -13   3  140.39   11.40
  -3 -13   3  116.99   13.20
   4  12  -3   76.29    9.70
  -4 -12   3   68.99   10.20
  -4 -12   3   76.09    7.70
   5  11  -3   66.89    8.80
  -5 -11   3   79.09    6.80
  -5 -11   3   62.39    9.70
   6  10  -3   60.39    7.60
  -6 -10   3   55.79    5.50
  -6 -10   3   52.29    9.10
   7   9  -3  118.29   10.10
   7   9  -3  128.99    7.70
  -7  -9   3  126.69   14.00
  -7  -9   3  126.69    8.10
   8   8  -3  108.59    6.40
   8   8  -3  118.29    9.50
  -8  -8   3  104.29   12.90
  -8  -8   3  118.19    6.80
   9   7  -3  257.37   15.00
   9   7  -3  250.47   10.40
  -9  -7   3  247.78   10.80
  -9  -7   3  229.88   20.10
  10   6  -3  134.79   10.00
 -10  -6   3  128.79   14.30
  11   5  -3    1.50    1.50
 -11  -5   3    0.30    2.60
  12   4  -3   38.40    5.20
 -12  -4   3   48.20   10.40
  13   3  -3   90.19    8.40
 -13  -3   3   79.09   11.20
  14   2  -3   10.70    3.30
 -14  -2   3    8.10    5.20
  15   1  -3    7.90    2.00
  15   1  -3    7.30    1.70
  15   1  -3    5.80    2.60
 -15  -1   3    5.40    4.00
  16   0  -3   -0.20    1.40
  16   0  -3    1.50    2.00
  16   0  -3    0.70    1.80
 -16   0   3   -4.00    2.40
  17  -1  -3    2.30    2.70
  17  -1  -3   -1.60    1.60
 -17   1   3    4.40    4.50
  18  -2  -3   26.00    4.50
  18  -2  -3   22.50    6.10
 -18   2   3   33.50    9.30
  19  -3  -3  157.78   15.30
  19  -3  -3  160.98   11.30
 -19   3   3  160.18   17.30
  20  -4  -3   16.40    5.70
  20  -4  -3   24.70    4.30
 -20   4   3   16.20    7.50
  21  -5  -3   -4.10    2.90
  21  -5  -3   -0.70    2.70
 -21   5   3   -2.10    5.40
  22  -6  -3    4.80    4.10
  22  -6  -3    0.50    4.10
 -22   6   3    5.60    7.00
  -2  20  -3    5.50    5.00
   2 -20   3    6.50    5.20
  -1  19  -3    8.60    4.40
   1 -19   3   -1.70    2.90
   0  18  -3   32.30    8.00
   0 -18   3   25.20    6.10
   0 -18   3   14.00    5.80
   1  17  -3    3.00    3.00
  -1 -17   3    5.50    3.00
  -1 -17   3    5.00    4.30
   2  16  -3  258.37   20.60
  -2 -16   3  261.57   20.70
  -2 -16   3  270.37   18.90
   3  15  -3  208.08   17.70
  -3 -15   3  188.68   14.60
  -3 -15   3  203.08   18.30
   4  14  -3    7.30    4.20
  -4 -14   3    9.00    3.20
  -4 -14   3    8.90    5.60
   5  13  -3    8.00    4.30
  -5 -13   3   -0.90    3.20
  -5 -13   3    0.90    2.00
   6  12  -3    3.10    3.10
  -6 -12   3    9.60    4.60
  -6 -12   3    9.20    2.90
   7  11  -3   45.00    7.20
  -7 -11   3   44.00   10.30
  -7 -11   3   50.99    5.30
   8  10  -3   85.79    9.00
   8  10  -3   85.39    6.10
  -8 -10   3   85.19   12.10
  -8 -10   3   82.49    6.40
   9   9  -3    2.70    1.50
   9   9  -3    8.50    2.60
  -9  -9   3    3.90    3.50
  -9  -9   3    6.40    1.70
  10   8  -3    2.60    1.80
 -10  -8   3   -0.10    0.90
 -10  -8   3   -0.80    2.20
  11   7  -3   52.49    6.20
 -11  -7   3   35.80    9.10
  12   6  -3    1.00    1.60
 -12  -6   3    4.80    4.00
  13   5  -3   88.79    8.40
 -13  -5   3  106.99   14.40
  14   4  -3  266.87   16.80
 -14  -4   3  266.57   23.70
  15   3  -3  193.58   14.30
 -15  -3   3  222.28   21.30
  16   2  -3  333.97   20.40
 -16  -2   3  292.07   25.80
  17   1  -3    0.50    2.00
 -17  -1   3    0.10    4.00
  18   0  -3    0.30    1.70
  18   0  -3    4.00    1.90
  18   0  -3   -1.80    2.30
 -18   0   3   -2.60    3.40
  19  -1  -3    6.50    3.00
  19  -1  -3    7.20    2.10
 -19   1   3    6.30    4.90
  20  -2  -3    0.60    2.60
  20  -2  -3    5.20    2.40
 -20   2   3   16.40    5.90
  21  -3  -3   23.40    6.60
 -21   3   3   21.20    9.20
  22  -4  -3   26.90    5.60
  22  -4  -3   16.70    5.40
 -22   4   3   23.40    8.70
   0  20  -3   16.80    5.60
   0 -20   3    4.90    4.20
   1  19  -3    2.70    3.80
  -1 -19   3    6.10    5.00
  -1 -19   3    5.20    3.10
   2  18  -3   10.10    5.10
  -2 -18   3    7.80    4.70
  -2 -18   3    5.50    4.00
   3  17  -3    5.00    4.40
  -3 -17   3    2.70    3.50
  -3 -17   3    5.60    6.10
   4  16  -3   19.80    6.30
  -4 -16   3   13.30    5.70
  -4 -16   3   32.80    6.40
   5  15  -3   28.50    7.70
  -5 -15   3   34.80    6.40
  -5 -15   3   23.20    7.50
   6  14  -3   22.20    7.30
  -6 -14   3   20.50    4.70
  -6 -14   3   25.20    7.90
   7  13  -3    7.20    4.00
  -7 -13   3   -3.20    3.40
  -7 -13   3    4.50    2.60
   8  12  -3   89.29   10.40
  -8 -12   3   85.89    7.40
  -8 -12   3  105.49   14.20
   9  11  -3   30.50    6.40
  -9 -11   3   43.60    4.50
  -9 -11   3   48.50   12.00
  10  10  -3  103.89    6.50
  10  10  -3  100.59   10.00
 -10 -10   3  101.19   14.40
 -10 -10   3  116.89    7.30
  11   9  -3   25.00    5.20
 -11  -9   3   25.30    3.10
 -11  -9   3   22.40    7.30
  12   8  -3    4.60    2.30
 -12  -8   3    6.70    3.40
  13   7  -3   15.60    3.70
 -13  -7   3   16.70    6.90
  14   6  -3   48.50    6.20
 -14  -6   3   63.49   14.10
 -15  -5   3    3.10    4.40
  16   4  -3   77.69    8.60
 -16  -4   3   71.89   14.30
  17   3  -3  168.38   13.80
 -17  -3   3  167.88   19.20
  18   2  -3   25.00    5.80
 -18  -2   3   20.00    8.30
  19   1  -3   -3.90    2.10
  20   0  -3   -3.70    2.10
 -20   0   3    1.60    5.30
  21  -1  -3   13.30    3.80
  21  -1  -3    5.60    3.70
 -21   1   3    7.80    5.60
  22  -2  -3   -5.10    3.90
 -22   2   3    5.30    6.30
 -23   3   3   53.49   12.30
   2  20  -3   19.10    7.10
  -2 -20   3   10.50    5.40
   3  19  -3    3.60    3.80
  -3 -19   3    5.50    3.80
  -3 -19   3    4.20    6.00
   4  18  -3   69.39   10.00
  -4 -18   3   60.49   12.90
  -4 -18   3   54.59    7.20
   5  17  -3   75.19   11.00
  -5 -17   3   54.69    7.80
  -5 -17   3   67.59   13.30
   6  16  -3   -3.70    3.50
  -6 -16   3    0.20    4.60
  -6 -16   3   -1.90    2.20
   7  15  -3   86.69   12.00
  -7 -15   3   69.39   14.60
  -7 -15   3   67.59    7.50
   8  14  -3   23.40    7.30
  -8 -14   3   26.20    5.20
  -8 -14   3   33.30   10.10
   9  13  -3   38.60    8.50
  -9 -13   3   24.80    9.40
  -9 -13   3   39.40    4.70
  10  12  -3   82.89   10.00
 -10 -12   3   81.79    7.10
 -10 -12   3   81.99   13.60
  11  11  -3    7.10    1.70
  11  11  -3    0.70    2.20
 -11 -11   3    5.30    4.70
 -11 -11   3    3.80    2.10
  12  10  -3    1.60    2.30
 -12 -10   3    1.00    3.80
  13   9  -3   -1.00    1.50
 -13  -9   3   -0.10    3.00
  14   8  -3  265.07   17.40
 -14  -8   3  257.47   25.70
  15   7  -3    1.40    1.50
 -15  -7   3   -2.30    4.10
  16   6  -3    1.70    2.10
 -16  -6   3   -5.70    4.50
  17   5  -3    1.90    2.80
 -17  -5   3    0.30    5.30
  18   4  -3   53.79    7.60
 -18  -4   3   49.10   14.00
  19   3  -3  152.78   13.80
 -19  -3   3  170.68   21.30
  20   2  -3   -1.70    2.90
 -20  -2   3    5.70    6.30
  21   1  -3    1.60    3.50
 -21  -1   3    7.20    7.00
  22   0  -3   -3.30    3.80
 -22   0   3  -13.10    6.40
  23  -1  -3   -1.90    4.00
 -23   1   3    1.20    8.70
   4  20  -3   70.49   10.40
  -4 -20   3   61.69    9.50
  -4 -20   3   50.19   11.80
   5  19  -3   -0.90    4.00
  -5 -19   3    6.00    5.30
  -5 -19   3    4.80    3.90
   6  18  -3    9.60    5.40
  -6 -18   3   10.50    4.00
  -6 -18   3    7.10    5.80
   7  17  -3   50.79   10.20
  -7 -17   3   94.59   14.80
  -7 -17   3   53.79    7.60
   8  16  -3  153.08   16.20
  -8 -16   3  159.48   12.30
  -8 -16   3  118.99   17.70
   9  15  -3   68.29   10.70
  -9 -15   3   60.29    7.40
  -9 -15   3   77.69   16.50
  10  14  -3  289.37   21.30
 -10 -14   3  257.87   25.90
 -10 -14   3  264.57   15.60
  11  13  -3    4.30    4.20
 -11 -13   3    4.30    2.90
 -11 -13   3    6.10    6.40
  12  12  -3  283.37   19.80
  12  12  -3  267.57   12.70
 -12 -12   3  276.77   27.20
 -12 -12   3  266.67   14.20
  13  11  -3   -2.10    2.40
 -13 -11   3   -6.00    3.30
  14  10  -3   67.89    8.90
 -14 -10   3   81.09   17.20
  15   9  -3 1236.98   54.99
 -15  -9   3 1261.87   70.69
  16   8  -3   28.00    6.60
 -16  -8   3   46.60   13.40
  17   7  -3   89.59    9.90
 -17  -7   3  109.89   17.50
  18   6  -3  252.67   18.00
 -18  -6   3  231.18   25.90
  19   5  -3   -0.80    2.10
  20   4  -3    9.80    4.30
 -20  -4   3   16.00    8.80
  21   3  -3   31.40    7.40
 -21  -3   3   14.70    8.40
 -22  -2   3   17.80    8.60
  23   1  -3   10.00    3.80
 -23  -1   3   -2.90    6.90
   6  20  -3  102.99   12.70
  -6 -20   3   97.89   13.70
  -6 -20   3  103.69   10.00
   7  19  -3   24.30    7.30
  -7 -19   3   33.70    6.90
  -7 -19   3   28.20   10.60
   8  18  -3   13.30    6.70
  -8 -18   3   11.30    4.40
  -8 -18   3   17.40    7.70
   9  17  -3   65.29   12.90
  -9 -17   3   92.89    9.40
  -9 -17   3   88.79   18.10
  10  16  -3    7.60    6.30
 -10 -16   3   10.80    6.30
 -10 -16   3   22.40    5.00
  11  15  -3   73.69   11.20
 -11 -15   3   68.99    7.40
 -11 -15   3   61.49   14.60
  12  14  -3   -1.30    3.20
 -12 -14   3   -0.90    5.90
 -12 -14   3   -3.50    2.50
  13  13  -3   22.50    6.20
 -13 -13   3   26.60    9.80
 -13 -13   3   24.80    4.30
  14  12  -3  446.56   27.50
 -14 -12   3  442.96   38.00
  15  11  -3   27.60    6.80
 -15 -11   3   20.60   10.40
  16  10  -3   -1.40    2.60
  17   9  -3   -4.60    2.00
 -17  -9   3   -5.70    5.20
  18   8  -3   67.49    9.00
 -18  -8   3   78.79   17.80
  19   7  -3    6.50    3.70
 -19  -7   3   14.20    8.10
  20   6  -3  147.09   13.90
 -20  -6   3  145.39   21.20
  21   5  -3   -2.20    2.50
 -21  -5   3    3.40    7.40
  22   4  -3   13.40    5.70
 -22  -4   3    8.10   10.20
 -23  -3   3   13.30   11.20
   9  19  -3   47.40   10.80
  -9 -19   3   65.09    9.30
  -9 -19   3   70.29   16.70
  10  18  -3   35.50    9.20
 -10 -18   3   30.90    7.10
 -10 -18   3   48.90   11.50
  11  17  -3   78.69   13.80
 -11 -17   3   85.59    8.80
 -11 -17   3  101.19   17.40
  12  16  -3   48.00   10.30
 -12 -16   3   34.30    5.60
 -12 -16   3   35.20   13.00
  13  15  -3   38.50    9.50
 -13 -15   3   49.40    6.80
 -13 -15   3   35.90   11.60
  14  14  -3   33.40    8.10
 -14 -14   3   24.60   10.40
  15  13  -3  131.09   14.00
 -15 -13   3  118.49   20.50
  16  12  -3   -1.30    3.60
 -16 -12   3   -3.40    6.00
  17  11  -3  588.64   33.50
 -17 -11   3  612.64   47.50
  18  10  -3  140.99   13.70
 -18 -10   3  117.69   20.30
  19   9  -3   -3.50    3.20
 -19  -9   3   -9.20    5.30
  20   8  -3    3.00    3.40
 -20  -8   3    2.10    6.90
  21   7  -3    7.50    4.30
 -21  -7   3   -2.40    6.40
  22   6  -3    3.90    3.90
 -22  -6   3   11.70    9.10
  12  18  -3   -9.90    5.80
 -12 -18   3    9.50    7.10
 -12 -18   3    4.50    4.80
  13  17  -3   64.69   12.20
 -13 -17   3   60.29   15.20
  14  16  -3   14.30    6.20
 -14 -16   3   17.40    8.40
  15  15  -3    0.90    5.60
 -15 -15   3   15.70    7.00
  16  14  -3  347.17   24.20
 -16 -14   3  291.47   31.90
  17  13  -3   10.30    5.70
 -17 -13   3    9.30    8.50
  18  12  -3   27.30    7.40
 -18 -12   3   29.70   12.70
  19  11  -3   -3.30    4.10
 -19 -11   3   15.10   10.40
 -20 -10   3   14.30    9.50
  21   9  -3   -2.80    3.20
 -21  -9   3    5.40    8.70
 -17  -9  -4  123.29   24.90
  17   9   4  115.39   11.00
 -16 -10  -4    2.40    3.90
  16  10   4   -0.60    2.60
 -15 -11  -4   13.90    5.70
 -15 -11  -4    7.70    7.90
  15  11   4   10.30    4.30
 -14 -12  -4    4.80    7.00
 -14 -12  -4   -3.00    4.00
  14  12   4   -3.60    3.50
 -13 -13  -4    2.90    4.90
 -13 -13  -4   -4.30    6.30
  13  13   4    9.50    3.30
 -12 -14  -4  139.49   14.70
 -12 -14  -4  157.98   22.80
  12  14   4  118.39   11.70
 -11 -15  -4   10.10    8.50
  11  15   4    3.70    5.00
  11  15   4   13.00    7.50
 -10 -16  -4   94.39   20.80
 -10 -16  -4  113.89   13.80
  10  16   4  122.19   18.00
  -9 -17  -4    1.00    7.40
   9  17   4   -6.20    4.70
  -8 -18  -4    5.80    5.40
  -8 -18  -4    1.20    7.40
   8  18   4    4.80    6.60
  19   5   4   10.50    5.00
 -18  -6  -4    5.60   10.10
  18   6   4   20.90    5.20
  18   6   4   16.70    5.00
 -17  -7  -4  104.79   20.70
 -17  -7  -4   87.19    8.40
  17   7   4   88.29    7.70
  17   7   4   69.59    8.90
 -16  -8  -4    9.90    4.50
 -16  -8  -4    6.10    9.10
  16   8   4    9.00    3.70
  16   8   4   14.20    3.40
 -15  -9  -4   25.20    5.80
 -15  -9  -4   32.20   12.90
  15   9   4   21.10    5.00
 -14 -10  -4    6.90    8.70
 -14 -10  -4   12.10    4.30
  14  10   4    7.00    3.20
 -13 -11  -4   63.99   17.40
 -13 -11  -4   49.99    7.30
  13  11   4   45.50    6.50
 -12 -12  -4   86.59   10.70
 -12 -12  -4  105.69   21.80
  12  12   4   82.39    8.70
 -11 -13  -4    7.10    3.80
 -11 -13  -4    8.10    5.80
  11  13   4   -5.40    3.00
 -10 -14  -4    6.60    6.60
 -10 -14  -4    1.80    4.10
  10  14   4   -6.40    3.50
  -9 -15  -4   27.80   12.40
  -9 -15  -4   35.30    8.10
   9  15   4   38.00   10.60
   9  15   4   38.20    6.60
  -8 -16  -4    9.00    3.40
  -8 -16  -4   12.70    8.60
   8  16   4    2.80    4.70
   8  16   4   -2.20    3.50
  -7 -17  -4  155.48   21.60
  -7 -17  -4  145.49   15.10
   7  17   4  137.19   11.20
  -6 -18  -4   10.60    3.70
  -6 -18  -4   -2.10    6.80
   6  18   4    5.00    4.70
  -5 -19  -4   16.10    8.90
  -5 -19  -4   -1.10    5.10
   5  19   4   -4.40    5.80
 -19  -3  -4   -6.40    6.60
  19   3   4    3.60    3.20
  19   3   4    2.30    5.40
  19   3   4   -1.70    2.60
 -18  -4  -4   39.90   14.00
  18   4   4   45.20    8.10
  18   4   4   33.60    9.20
 -17  -5  -4    1.50    6.40
 -17  -5  -4    8.90    3.70
  17   5   4   12.60    3.40
 -16  -6  -4   30.20   11.80
 -16  -6  -4   29.00    5.30
  16   6   4   24.20    3.60
  16   6   4   18.00    3.50
 -15  -7  -4    0.90    2.50
 -15  -7  -4    0.60    5.40
  15   7   4    5.50    2.50
  15   7   4   -0.50    1.60
 -14  -8  -4   54.19   13.40
 -14  -8  -4   53.59    7.50
  14   8   4   58.59    6.90
 -13  -9  -4    6.60    7.10
 -13  -9  -4    4.40    4.10
  13   9   4   13.80    3.90
 -12 -10  -4    0.20    2.90
 -12 -10  -4    0.60    5.10
  12  10   4    2.40    2.00
 -11 -11  -4    0.60    2.40
  11  11   4   -4.80    2.00
 -10 -12  -4   44.00   12.80
 -10 -12  -4   39.90    7.90
  10  12   4   44.90    6.20
  -9 -13  -4    7.10    6.60
  -9 -13  -4   26.80    6.70
   9  13   4   16.30    4.90
  -8 -14  -4    2.00    4.80
  -8 -14  -4   -6.50    3.30
   8  14   4   -1.60    3.30
  -7 -15  -4    1.50    3.60
  -7 -15  -4   -2.10    5.70
   7  15   4   -1.90    3.80
   7  15   4    3.50    2.60
  -6 -16  -4  100.39   11.90
  -6 -16  -4   94.29   15.90
   6  16   4  113.49    9.70
   6  16   4  107.09   15.50
  -5 -17  -4   10.70    7.80
  -5 -17  -4    4.40    4.70
   5  17   4    2.10    5.30
  -4 -18  -4   53.39   15.50
   4  18   4   95.29    8.10
   4  18   4   85.29   11.30
  -3 -19  -4   -2.30    2.70
   3  19   4   -7.20    6.10
   3  19   4    1.00    4.00
  -2 -20  -4   65.79   15.10
  -2 -20  -4   67.99   12.50
   2  20   4   56.09   12.80
 -19  -1  -4   -3.20    7.00
  19   1   4    2.30    4.30
  19   1   4    9.80    3.40
  19   1   4    8.80    5.80
 -18  -2  -4   76.39   12.30
  18   2   4   44.60    8.50
  18   2   4   41.30    6.10
  18   2   4   27.30    9.60
 -17  -3  -4  214.98   24.90
  17   3   4  166.18   18.80
  17   3   4  178.38   15.20
  17   3   4  185.48   12.30
 -16  -4  -4   -8.00    4.60
 -16  -4  -4   -1.10    2.70
  16   4   4    4.20    1.90
  16   4   4    0.50    2.90
 -15  -5  -4   13.00    9.00
 -15  -5  -4   25.00    5.20
  15   5   4   26.30    5.40
  15   5   4   27.00    4.80
 -14  -6  -4    0.90    3.30
 -14  -6  -4    3.10    5.70
  14   6   4   11.40    3.60
  14   6   4    6.40    2.90
 -13  -7  -4   85.39    8.80
 -13  -7  -4   81.39   17.00
  13   7   4   60.89    7.00
 -12  -8  -4   51.29   13.50
 -12  -8  -4   46.80    6.80
  12   8   4   52.29    5.50
 -11  -9  -4  105.19   10.60
 -11  -9  -4  116.09   17.80
  11   9   4   94.49    8.30
 -10 -10  -4   46.40   12.80
 -10 -10  -4   48.50    8.40
  10  10   4   48.20    5.80
  -9 -11  -4   -5.10    4.30
  -9 -11  -4    2.30    3.00
   9  11   4   -2.10    1.60
  -8 -12  -4  143.09   13.30
  -8 -12  -4  131.89   18.50
   8  12   4  143.79   10.70
  -7 -13  -4  197.58   22.70
  -7 -13  -4  215.38   16.60
   7  13   4  186.08   13.30
  -6 -14  -4   50.79    9.50
  -6 -14  -4   33.30   11.30
   6  14   4   46.00   11.30
   6  14   4   34.20    6.10
  -5 -15  -4   18.50    6.30
  -5 -15  -4   14.50    7.70
   5  15   4   15.10    3.90
   5  15   4    9.80    6.50
  -4 -16  -4   10.80    5.50
  -4 -16  -4   14.20    7.60
   4  16   4    8.30    6.70
   4  16   4   15.10    4.10
  -3 -17  -4   17.80    8.50
  -3 -17  -4    4.10    4.20
   3  17   4   10.40    6.50
   3  17   4    7.70    3.20
  -2 -18  -4    4.90    3.70
  -2 -18  -4   -2.40    6.80
   2  18   4    6.40    4.70
   2  18   4   11.90    3.40
  -1 -19  -4  212.08   19.30
  -1 -19  -4  195.58   22.60
   1  19   4  195.78   19.00
   1  19   4  236.98   16.10
   0 -20  -4   11.90    6.10
   0  20   4    5.80    5.90
   0  20   4   17.20    4.90
 -19   1  -4    7.60    7.70
  19  -1   4   -4.20    4.00
  19  -1   4    1.20    3.60
  19  -1   4    1.20    5.10
 -18   0  -4  297.97   27.50
  18   0   4  267.97   21.20
  18   0   4  292.17   17.70
  18   0   4  255.77   23.20
 -17  -1  -4   10.90    7.30
  17   1   4    6.00    5.50
  17   1   4    0.10    3.60
  17   1   4    4.50    2.40
 -16  -2  -4  114.29   17.20
  16   2   4   88.99   10.60
  16   2   4   85.19    8.00
  16   2   4   60.99   12.70
 -15  -3  -4   31.70   10.60
 -15  -3  -4   33.70    5.10
  15   3   4   26.80    6.20
  15   3   4   24.90    4.50
 -14  -4  -4    3.70    1.90
 -14  -4  -4    3.50    5.80
  14   4   4   -0.50    1.80
  14   4   4   -0.20    2.10
 -13  -5  -4   41.90   11.90
 -13  -5  -4   43.10    6.20
  13   5   4   24.30    4.80
  13   5   4   40.20    5.60
 -12  -6  -4   88.79    9.00
 -12  -6  -4   85.89   14.50
  12   6   4   66.49    7.00
 -11  -7  -4   10.50    6.40
 -11  -7  -4    1.30    2.50
  11   7   4    7.30    2.70
 -10  -8  -4    3.30    4.20
 -10  -8  -4   -1.50    2.10
  10   8   4    6.30    1.80
  -9  -9  -4   16.10    8.20
  -9  -9  -4   22.50    5.50
   9   9   4   19.10    3.90
  -8 -10  -4    4.90    4.90
  -8 -10  -4    2.60    2.70
   8  10   4   -1.70    1.60
  -7 -11  -4  372.56   30.60
  -7 -11  -4  339.37   21.60
   7  11   4  331.67   17.60
  -6 -12  -4   83.79    9.80
  -6 -12  -4   79.99   13.60
   6  12   4   89.19    8.20
  -5 -13  -4   96.29   14.50
  -5 -13  -4   93.89   10.00
   5  13   4   88.79    7.90
   5  13   4   74.49   11.70
  -4 -14  -4  257.37   24.60
  -4 -14  -4  228.88   17.90
   4  14   4  275.67   15.20
   4  14   4  243.18   20.90
  -3 -15  -4   22.20    5.80
  -3 -15  -4   13.70    7.20
   3  15   4   20.80    6.10
   3  15   4   19.10    4.20
  -2 -16  -4   30.60    9.70
  -2 -16  -4   60.19   10.20
   2  16   4   38.20   10.00
   2  16   4   54.39    6.50
  -1 -17  -4   11.00    5.00
  -1 -17  -4   11.30    7.80
   1  17   4    2.90    5.20
   1  17   4   20.50    4.50
   0 -18  -4  117.29   16.30
   0 -18  -4  105.79   12.10
   0  18   4  102.49   12.80
   0  18   4  110.69   10.60
   1 -19  -4   11.10    5.00
  -1  19   4    1.30    5.10
   2 -20  -4  109.09   13.50
  -2  20   4  100.99   11.50
  -2  20   4   76.29   11.60
 -19   3  -4    5.60    7.00
  19  -3   4   -7.20    3.60
  19  -3   4   -5.50    5.30
  19  -3   4   -1.00    3.30
 -18   2  -4   54.89   12.30
  18  -2   4   35.00    8.50
  18  -2   4   35.00    6.70
  18  -2   4   28.30    7.80
 -17   1  -4    3.60    5.40
  17  -1   4    5.50    4.70
  17  -1   4    3.80    3.00
  17  -1   4    3.10    4.30
 -16   0  -4  675.93   43.30
  16   0   4  685.83   36.80
  16   0   4  674.83   39.90
  16   0   4  624.54   30.80
 -15  -1  -4   51.39   12.90
  15   1   4   34.00    5.00
  15   1   4   31.20    8.40
  15   1   4   29.40    6.90
 -14  -2  -4  135.99   17.90
 -14  -2  -4  151.58   11.10
  14   2   4  145.69   12.90
  14   2   4  131.49   10.00
 -13  -3  -4  117.79   10.00
 -13  -3  -4  139.09   17.50
  13   3   4  121.79    9.50
  13   3   4  130.59   11.20
 -12  -4  -4  342.07   28.60
 -12  -4  -4  310.07   18.40
  12   4   4  306.27   18.20
  12   4   4  318.67   17.70
 -11  -5  -4   -2.20    2.20
 -11  -5  -4   -4.40    3.10
  11   5   4   -0.70    1.70
 -10  -6  -4   75.69   12.90
 -10  -6  -4   86.49    8.90
  10   6   4   82.49    7.10
  -9  -7  -4   16.90    7.80
  -9  -7  -4   20.70    4.70
   9   7   4   12.80    2.90
  -8  -8  -4   88.49    9.20
  -8  -8  -4   92.89   13.80
   8   8   4  101.49    7.30
  -7  -9  -4   16.90    7.70
  -7  -9  -4   15.30    4.90
  -7  -9  -4   19.10    3.50
   7   9   4   17.10    3.40
   7   9   4   23.10    4.50
  -6 -10  -4 1221.58   47.30
  -6 -10  -4 1227.08   63.79
  -6 -10  -4 1181.18   52.39
   6  10   4 1172.18   48.40
   6  10   4 1193.38   47.30
  -5 -11  -4  296.47   14.40
  -5 -11  -4  306.97   19.20
  -5 -11  -4  311.47   26.20
   5  11   4  254.47   14.90
  -4 -12  -4   47.10    8.30
  -4 -12  -4   58.59   13.00
  -4 -12  -4   40.90    4.50
   4  12   4   44.60    9.30
   4  12   4   49.30    5.50
  -3 -13  -4    2.70    3.50
  -3 -13  -4    0.30    1.80
  -3 -13  -4    3.20    1.60
   3  13   4    2.80    2.70
   3  13   4    1.30    2.00
  -2 -14  -4  220.58   21.30
  -2 -14  -4  241.18   17.60
   2  14   4  210.98   18.70
   2  14   4  219.18   13.50
  -1 -15  -4  145.69   17.10
  -1 -15  -4  151.78   14.00
   1  15   4  143.49   10.80
   1  15   4  125.19   14.30
   0 -16  -4   47.70   11.20
   0 -16  -4   37.40    8.50
   0  16   4   45.90    6.30
   0  16   4   37.90    8.70
   1 -17  -4  110.49   12.50
  -1  17   4  104.89   12.40
  -1  17   4  120.19   10.60
   2 -18  -4    7.30    4.60
  -2  18   4    4.50    4.70
  -2  18   4   22.20    5.50
   3 -19  -4   97.69   11.60
  -3  19   4  107.39   11.20
  -3  19   4   74.79    9.60
   4 -20  -4   84.89   11.40
  -4  20   4   57.69    9.40
 -19   5  -4    2.50    5.60
 -18   4  -4   48.50   12.00
 -18   4  -4   31.40    8.60
  18  -4   4   44.00    8.00
  18  -4   4   58.29    9.60
  18  -4   4   44.50   10.60
 -17   3  -4  181.38   19.50
 -17   3  -4  203.18   20.60
  17  -3   4  193.28   18.30
  17  -3   4  172.28   16.90
  17  -3   4  187.58   14.40
 -16   2  -4  103.59   13.60
 -16   2  -4  113.79   14.30
  16  -2   4   88.49   11.60
  16  -2   4   98.29    9.40
  16  -2   4   87.99   12.40
 -15   1  -4   23.70    9.20
 -15   1  -4   52.29   10.80
  15  -1   4   37.60    8.80
  15  -1   4   37.50    5.50
  15  -1   4   47.80   10.00
 -14   0  -4   52.79    9.70
 -14   0  -4   59.59   12.40
  14   0   4   55.99    8.50
  14   0   4   64.49    6.80
  14   0   4   72.89   10.70
 -13  -1  -4  734.93   43.90
 -13  -1  -4  740.43   33.00
  13   1   4  713.43   36.10
  13   1   4  692.93   31.80
 -12  -2  -4  267.57   23.70
 -12  -2  -4  242.98   15.50
  12   2   4  251.47   14.80
  12   2   4  257.67   16.90
 -11  -3  -4   13.50    6.40
 -11  -3  -4   11.40    3.20
  11   3   4    9.60    2.90
  11   3   4   14.60    3.70
 -10  -4  -4  581.74   28.90
 -10  -4  -4  598.64   38.40
  10   4   4  584.84   27.30
  -9  -5  -4   -2.40    2.40
  -9  -5  -4    4.20    2.70
   9   5   4    5.10    2.20
  -8  -6  -4  251.17   23.00
  -8  -6  -4  275.17   17.20
   8   6   4  287.07   14.20
  -7  -7  -4  328.67   26.60
  -7  -7  -4  354.56   20.40
   7   7   4  348.67   16.10
   7   7   4  347.07   18.00
  -6  -8  -4   67.89    6.10
  -6  -8  -4   70.49    8.00
  -6  -8  -4   73.69   12.00
   6   8   4   74.99    5.50
   6   8   4   75.29    6.60
  -5  -9  -4  167.48   12.50
  -5  -9  -4  155.18    8.80
  -5  -9  -4  146.69   16.50
   5   9   4  159.28    9.10
   5   9   4  131.09    9.20
  -4 -10  -4   24.50    8.10
  -4 -10  -4   25.30    5.40
  -4 -10  -4   17.60    2.90
   4  10   4   19.30    3.80
   4  10   4   17.60    5.70
  -3 -11  -4 1376.76   66.19
  -3 -11  -4 1163.28   49.50
  -3 -11  -4 1370.96   57.09
   3  11   4 1364.76   61.59
   3  11   4 1369.26   51.79
  -2 -12  -4  625.94   25.40
  -2 -12  -4  648.44   38.70
  -2 -12  -4  616.54   31.60
   2  12   4  572.44   26.70
   2  12   4  628.24   35.00
  -1 -13  -4   10.00    2.60
  -1 -13  -4   15.90    4.80
  -1 -13  -4   10.60    5.40
   1  13   4    7.80    4.40
   1  13   4   12.40    3.20
   0 -14  -4    4.50    4.30
   0 -14  -4   13.60    4.80
   0  14   4   14.40    3.60
   0  14   4    5.50    4.40
   1 -15  -4    3.50    3.80
   1 -15  -4   -1.20    3.60
  -1  15   4    6.70    2.80
  -1  15   4    4.20    2.80
   2 -16  -4   16.30    4.20
  -2  16   4   -1.00    2.90
  -2  16   4    4.70    3.10
   3 -17  -4   13.20    5.00
  -3  17   4   15.60    4.40
  -3  17   4    3.80    4.10
   4 -18  -4   -1.40    4.20
  -4  18   4    1.10    3.40
  -4  18   4    3.60    4.30
   5 -19  -4   87.89   12.60
  -5  19   4   91.09   11.60
   6 -20  -4    3.30    3.80
  -6  20   4    5.70    5.50
 -18   6  -4   14.30    9.20
  18  -6   4   18.00    6.40
  18  -6   4   22.80    5.70
 -17   5  -4   11.10    6.20
 -17   5  -4   -2.20    4.90
  17  -5   4    5.00    3.30
  17  -5   4    9.90    4.30
  17  -5   4    5.80    4.80
 -16   4  -4   -8.10    3.90
 -16   4  -4   -2.10    4.80
  16  -4   4    3.40    2.80
  16  -4   4   -1.90    2.60
  16  -4   4    3.70    2.90
 -15   3  -4   29.00    7.90
 -15   3  -4   21.60    5.90
  15  -3   4   20.10    5.10
  15  -3   4   19.00    6.30
  15  -3   4   21.60    6.10
 -14   2  -4  123.49   14.60
 -14   2  -4  125.99   13.80
  14  -2   4  146.79   14.60
  14  -2   4  151.28   11.20
  14  -2   4  131.59   13.90
 -13   1  -4  723.13   39.00
 -13   1  -4  688.03   40.50
  13  -1   4  687.43   36.40
  13  -1   4  697.53   31.40
  13  -1   4  656.93   37.00
 -12   0  -4 2070.89   91.89
 -12   0  -4 2048.90   80.29
 -12   0  -4 2130.39   87.49
  12   0   4 2092.59   87.69
  12   0   4 2099.29   84.69
  12   0   4 1963.50   79.19
 -11  -1  -4   46.00    5.60
 -11  -1  -4   29.40    8.10
 -11  -1  -4   36.10    7.20
  11   1   4   39.70    5.00
  11   1   4   37.40    6.00
 -10  -2  -4  162.98   11.80
 -10  -2  -4  153.18   16.60
 -10  -2  -4  165.58   13.60
  10   2   4  171.58   12.10
  10   2   4  153.48   10.90
  -9  -3  -4    2.00    1.80
  -9  -3  -4    1.80    2.40
   9   3   4    3.80    1.70
  -8  -4  -4  249.18   21.30
  -8  -4  -4  225.28   14.90
   8   4   4  226.48   12.90
  -7  -5  -4   19.80    6.50
  -7  -5  -4   22.10    4.90
   7   5   4   28.70    4.90
   7   5   4   24.00    3.10
  -6  -6  -4  221.38   19.60
  -6  -6  -4  200.18   14.00
   6   6   4  214.48   10.60
   6   6   4  207.38   12.10
  -5  -7  -4  324.37   18.70
  -5  -7  -4  349.67   15.50
  -5  -7  -4  324.87   24.50
   5   7   4  289.47   15.30
   5   7   4  311.87   14.10
  -4  -8  -4  460.45   30.20
  -4  -8  -4  460.75   18.80
  -4  -8  -4  453.55   23.60
   4   8   4  410.46   19.40
   4   8   4  441.66   18.80
  -3  -9  -4    1.50    1.50
  -3  -9  -4    1.10    2.70
  -3  -9  -4    2.50    0.90
   3   9   4    2.40    1.60
   3   9   4    0.20    2.20
  -2 -10  -4   69.99    7.60
  -2 -10  -4   67.49   10.20
  -2 -10  -4   65.59    4.60
   2  10   4   73.89    5.70
   2  10   4   68.79    9.40
  -1 -11  -4 1669.93   64.99
  -1 -11  -4 1646.34   72.19
  -1 -11  -4 1337.07   57.09
   1  11   4 1622.44   59.49
   1  11   4 1479.35   66.79
   0 -12  -4 1341.27   63.79
   0 -12  -4 1384.76   58.39
   0 -12  -4 1311.97   51.69
   0  12   4 1383.76   53.89
   0  12   4 1342.27   60.09
   1 -13  -4  531.95   28.70
   1 -13  -4  568.24   33.20
  -1  13   4  491.85   28.60
  -1  13   4  501.15   25.00
   2 -14  -4   -4.80    2.20
  -2  14   4    1.60    1.80
  -2  14   4    3.80    2.80
   3 -15  -4  133.89   13.20
  -3  15   4  114.09   11.30
  -3  15   4  139.19   11.50
   4 -16  -4    7.30    4.30
  -4  16   4   -1.20    2.50
  -4  16   4    2.20    3.20
   5 -17  -4   13.90    5.50
  -5  17   4   22.10    6.00
  -5  17   4   19.00    5.00
   6 -18  -4   13.00    5.50
  -6  18   4   19.40    6.20
   7 -19  -4   35.10    8.70
  -7  19   4   26.30    8.00
 -17   7  -4   92.79   13.40
  17  -7   4   79.49   10.50
  17  -7   4   61.19   12.90
 -16   6  -4   13.10    6.40
  16  -6   4   17.20    5.10
  16  -6   4   18.60    5.60
  16  -6   4   20.40    6.00
 -15   5  -4   25.30    7.30
 -15   5  -4   23.20    7.30
  15  -5   4   24.00    5.20
  15  -5   4   25.60    7.70
  15  -5   4   27.80    6.00
 -14   4  -4    4.90    4.60
 -14   4  -4    2.50    3.80
  14  -4   4    2.80    3.10
  14  -4   4    1.80    2.40
  14  -4   4    1.40    2.90
 -13   3  -4  116.99   13.40
 -13   3  -4  122.09   13.40
  13  -3   4   97.99   12.00
  13  -3   4  104.99   11.30
  13  -3   4  110.39    9.70
 -12   2  -4  264.37   20.00
 -12   2  -4  245.78   20.00
  12  -2   4  253.37   19.00
  12  -2   4  237.08   17.90
  12  -2   4  242.48   14.80
 -11   1  -4   34.80    5.00
 -11   1  -4   45.10    8.70
 -11   1  -4   38.70    8.50
  11  -1   4   31.20    6.80
  11  -1   4   29.50    6.90
  11  -1   4   40.50    5.10
 -10   0  -4  736.53   36.80
 -10   0  -4  735.33   40.50
 -10   0  -4  707.13   32.90
  10   0   4  733.73   35.40
  10   0   4  724.43   32.00
  10   0   4  759.32   37.80
  -9  -1  -4   14.70    4.90
  -9  -1  -4    8.70    3.50
  -9  -1  -4    6.90    2.70
   9   1   4   13.00    3.00
   9   1   4   10.00    3.20
  -8  -2  -4    2.90    2.10
  -8  -2  -4    3.40    3.90
  -8  -2  -4    1.90    1.50
   8   2   4    1.40    1.40
  -7  -3  -4 1012.20   43.90
  -7  -3  -4 1042.90   51.39
   7   3   4 1039.90   46.80
   7   3   4 1001.60   41.30
  -6  -4  -4    3.40    2.10
  -6  -4  -4    2.50    2.80
   6   4   4    5.70    1.90
   6   4   4    4.20    1.50
  -5  -5  -4  448.76   28.90
  -5  -5  -4  455.75   23.50
   5   5   4  460.65   19.20
   5   5   4  482.45   20.80
  -4  -6  -4  452.25   22.80
  -4  -6  -4  422.16   27.70
  -4  -6  -4  458.35   18.80
   4   6   4  415.46   17.60
   4   6   4  442.76   25.60
   4   6   4  441.26   19.00
  -3  -7  -4  199.58   13.10
  -3  -7  -4  199.88   17.20
  -3  -7  -4  202.38    9.20
   3   7   4  185.58    9.20
   3   7   4  200.28    9.80
   3   7   4  206.18   15.70
  -2  -8  -4   99.19    5.20
  -2  -8  -4  102.09    8.80
  -2  -8  -4   92.99   11.30
   2   8   4   94.09    5.90
   2   8   4   80.09    9.50
  -1  -9  -4  138.39   10.70
  -1  -9  -4  134.29   13.70
  -1  -9  -4  138.39    6.90
   1   9   4  135.69    7.80
   1   9   4  127.19   11.90
   0 -10  -4   97.29   11.50
   0 -10  -4   92.59    5.90
   0 -10  -4   93.59    8.90
   0  10   4   95.29   10.20
   0  10   4   94.19    6.70
   1 -11  -4  442.46   23.40
   1 -11  -4  462.35   27.40
   1 -11  -4  385.06   18.50
  -1  11   4  408.06   23.70
  -1  11   4  363.26   19.20
   2 -12  -4    2.50    2.10
   2 -12  -4    5.60    3.30
  -2  12   4    1.10    1.70
  -2  12   4    0.20    2.40
   3 -13  -4    7.80    3.10
  -3  13   4   11.80    3.60
  -3  13   4   13.40    4.00
   4 -14  -4   81.39    9.80
  -4  14   4   73.29    8.50
  -4  14   4   76.29    8.40
   5 -15  -4   16.00    5.10
  -5  15   4   26.60    5.10
  -5  15   4   31.90    6.60
   6 -16  -4  142.99   14.30
  -6  16   4  117.79    9.00
  -6  16   4  135.89   12.40
   7 -17  -4    4.60    4.30
  -7  17   4   10.50    4.40
  -7  17   4    4.50    2.00
   8 -18  -4   21.00    7.00
  -8  18   4   22.40    7.00
   9 -19  -4   29.60    7.90
  -9  19   4   20.60    7.90
 -17   9  -4  103.29   15.80
  17  -9   4  111.69   12.90
  17  -9   4   97.29   17.30
 -16   8  -4    2.10    5.20
  16  -8   4   11.60    5.60
  16  -8   4   13.30    5.40
 -15   7  -4    2.80    4.80
  15  -7   4    3.90    2.40
  15  -7   4   -1.00    3.00
  15  -7   4    1.90    2.50
 -14   6  -4   -2.60    3.00
  14  -6   4    9.00    3.70
  14  -6   4    4.60    3.20
  14  -6   4    3.10    4.50
 -13   5  -4   35.80    7.80
 -13   5  -4   41.00    8.50
  13  -5   4   25.90    7.30
  13  -5   4   29.80    6.00
  13  -5   4   39.10    6.30
 -12   4  -4  301.67   23.00
 -12   4  -4  316.17   21.40
  12  -4   4  323.67   18.60
  12  -4   4  322.07   19.90
  12  -4   4  324.97   23.20
 -11   3  -4   12.70    4.90
 -11   3  -4   10.60    4.40
  11  -3   4    9.90    3.90
  11  -3   4    6.70    2.60
  11  -3   4    6.80    3.10
 -10   2  -4  152.18   14.50
 -10   2  -4  169.08   14.40
 -10   2  -4  160.48   11.20
  10  -2   4  162.78   10.90
  10  -2   4  180.78   14.50
  10  -2   4  161.78   13.50
  -9   1  -4   12.70    3.20
  -9   1  -4    6.60    3.40
  -9   1  -4   15.70    5.40
   9  -1   4   10.30    2.80
   9  -1   4   14.70    4.20
   9  -1   4   11.40    3.90
  -8   0  -4   32.00    4.90
  -8   0  -4   37.20    7.80
  -8   0  -4   37.10    5.70
   8   0   4   44.00    5.00
   8   0   4   37.70    5.50
   8   0   4   40.60    6.40
  -7  -1  -4   16.80    3.90
  -7  -1  -4   14.30    3.70
  -7  -1  -4   12.80    4.40
   7   1   4   15.00    3.60
   7   1   4   15.70    4.50
  -6  -2  -4  237.08   18.20
  -6  -2  -4  228.88   14.50
  -6  -2  -4  243.68   14.10
   6   2   4  230.18   16.30
   6   2   4  240.28   13.10
   6   2   4  241.48   13.70
  -5  -3  -4  186.18   11.20
  -5  -3  -4  177.38   15.50
  -5  -3  -4  202.98   12.90
   5   3   4  192.08   10.90
   5   3   4  187.78   14.20
   5   3   4  184.78   10.10
  -4  -4  -4 7901.01  294.47
  -4  -4  -4 7980.20  287.77
   4   4   4 8017.40  290.97
   4   4   4 8165.28  283.67
   4   4   4 7948.30  282.37
  -3  -5  -4 1076.89   44.90
  -3  -5  -4 1094.39   50.79
   3   5   4 1074.79   39.20
   3   5   4 1017.10   47.20
   3   5   4 1095.09   40.20
  -2  -6  -4   74.49    6.90
  -2  -6  -4   69.29    3.80
  -2  -6  -4   77.09    9.40
   2   6   4   70.89    3.90
   2   6   4   75.59    4.10
   2   6   4   59.89    7.60
  -1  -7  -4  159.28    7.00
  -1  -7  -4  150.38   10.80
  -1  -7  -4  168.08   14.40
   1   7   4  173.08    7.70
   1   7   4  160.08   12.60
   0  -8  -4   17.10    2.00
   0  -8  -4   18.90    5.10
   0  -8  -4   22.70    4.70
   0   8   4   20.80    2.50
   0   8   4   20.40    4.90
   1  -9  -4   42.00    5.70
   1  -9  -4   53.99    7.90
   1  -9  -4   47.70    4.20
  -1   9   4   56.49    7.10
  -1   9   4   51.69    4.60
   2 -10  -4   -1.20    1.10
   2 -10  -4    1.30    2.60
   2 -10  -4   -0.70    1.60
  -2  10   4    1.00    1.30
  -2  10   4    5.10    2.60
   3 -11  -4   18.60    4.80
  -3  11   4    9.20    3.80
  -3  11   4   19.50    4.20
   4 -12  -4    9.10    3.70
  -4  12   4    9.20    3.30
  -4  12   4   13.80    4.00
   5 -13  -4  336.27   21.50
  -5  13   4  331.17   20.10
  -5  13   4  322.47   17.70
   6 -14  -4   65.79    9.10
  -6  14   4   83.39    9.40
  -6  14   4   68.29    6.50
   7 -15  -4   20.50    6.00
  -7  15   4   14.90    5.40
  -7  15   4   29.40    3.50
  -7  15   4   24.80    4.90
   8 -16  -4    2.50    2.50
  -8  16   4   -2.00    3.30
   9 -17  -4    3.60    4.00
  -9  17   4    4.20    3.50
  10 -18  -4  112.49   13.60
 -10  18   4  111.09   14.20
 -16  10  -4    0.00    5.80
  16 -10   4    4.60    4.30
  16 -10   4   -4.10    3.20
 -15   9  -4    8.80    6.60
  15  -9   4   22.70    8.00
  15  -9   4   23.20    6.90
 -14   8  -4   76.59   11.90
  14  -8   4   76.19    9.00
  14  -8   4   45.10   10.90
  14  -8   4   74.19    5.30
 -13   7  -4   91.99   12.30
  13  -7   4   81.29    9.50
  13  -7   4   77.19    7.30
 -12   6  -4   86.39   12.00
  12  -6   4   76.49    8.30
  12  -6   4   68.39    7.60
 -11   5  -4    2.30    2.90
  11  -5   4   -2.80    2.10
  11  -5   4    2.60    1.90
 -10   4  -4  575.94   32.40
 -10   4  -4  586.14   30.70
  10  -4   4  561.44   27.30
  10  -4   4  582.04   28.60
  -9   3  -4    3.60    2.70
  -9   3  -4    5.90    2.80
   9  -3   4    0.20    2.10
   9  -3   4    1.50    1.50
  -8   2  -4   -1.40    1.10
  -8   2  -4    2.60    2.30
  -8   2  -4   -2.20    1.30
   8  -2   4    1.20    2.10
   8  -2   4    2.00    1.40
  -7   1  -4   11.40    3.40
  -7   1  -4   13.80    3.30
  -7   1  -4   21.30    5.30
   7  -1   4   13.60    4.00
   7  -1   4   13.30    3.20
  -6   0  -4   41.00    6.50
  -6   0  -4   33.20    4.50
  -6   0  -4   33.80    4.80
  -5  -1  -4   23.90    5.60
  -5  -1  -4   16.60    3.70
  -5  -1  -4   22.70    3.40
   5   1   4   23.20    3.60
   5   1   4   19.00    4.50
   5   1   4   16.50    3.30
  -4  -2  -4   20.70    4.10
  -4  -2  -4   26.90    3.40
  -4  -2  -4   13.10    3.80
   4   2   4   16.80    2.60
   4   2   4   15.70    4.10
   4   2   4   25.30    3.10
   4   2   4   18.30    3.70
  -3  -3  -4 3421.96  127.09
  -3  -3  -4 3482.95  132.19
  -3  -3  -4 3417.16  123.29
   3   3   4 3538.95  122.99
   3   3   4 3400.46  125.99
   3   3   4 3365.46  122.29
   3   3   4 3353.56  128.89
  -2  -4  -4    3.30    1.70
  -2  -4  -4    2.90    2.20
   2   4   4    3.10    0.80
   2   4   4    2.20    2.00
   2   4   4    1.80    1.20
   2   4   4    2.60    0.60
  -1  -5  -4 1214.58   49.90
  -1  -5  -4 1276.57   55.09
   1   5   4 1247.08   52.19
   0  -6  -4  471.05   22.90
   0  -6  -4  516.45   27.30
   0   6   4  477.85   24.60
   1  -7  -4  623.84   24.00
   1  -7  -4  614.04   28.10
   1  -7  -4  618.24   31.80
  -1   7   4  615.04   24.20
  -1   7   4  602.64   29.30
   2  -8  -4   43.20    5.50
   2  -8  -4   44.10    4.40
  -2   8   4   47.90    4.30
  -2   8   4   46.60    5.90
   3  -9  -4   68.29    6.50
   3  -9  -4   80.39    7.80
  -3   9   4   81.49    7.70
  -3   9   4   81.19    6.60
   4 -10  -4   47.20    6.20
  -4  10   4   39.10    5.20
  -4  10   4   42.30    5.50
   5 -11  -4    1.00    2.20
  -5  11   4    0.90    2.10
  -5  11   4   -0.80    1.80
  -5  11   4    6.50    3.30
  -6  12   4    4.10    1.90
  -6  12   4    1.80    3.10
  -6  12   4   -2.10    1.70
   7 -13  -4   -2.00    1.80
  -7  13   4    4.00    2.90
  -7  13   4    1.50    3.50
  -7  13   4    3.70    1.70
   8 -14  -4    2.10    3.50
  -8  14   4   -0.80    2.90
  -8  14   4    1.30    1.40
  -8  14   4    1.50    3.10
   9 -15  -4  136.29   14.10
  -9  15   4  129.59   13.80
  10 -16  -4    3.40    3.80
 -10  16   4   -4.00    3.40
  11 -17  -4    3.40    4.20
  11 -17  -4    6.80    3.80
 -11  17   4    6.00    4.00
  12 -18  -4    3.90    4.40
 -12  18   4    4.60    6.30
 -15  11  -4   15.50    7.50
  15 -11   4   26.60    8.50
  15 -11   4    8.30    4.10
 -14  10  -4    8.70    5.30
  14 -10   4    6.50    4.20
 -13   9  -4   13.10    7.00
  13  -9   4    3.90    2.90
 -12   8  -4   39.50    9.00
  12  -8   4   38.00    7.20
 -11   7  -4   11.40    4.80
  11  -7   4    5.30    2.20
  11  -7   4    2.10    2.30
  11  -7   4    4.00    2.70
 -10   6  -4   86.69   10.80
  10  -6   4   67.69    6.70
  10  -6   4   71.79    7.70
  10  -6   4   80.99    7.40
  -9   5  -4    2.10    2.60
   9  -5   4    3.90    2.00
   9  -5   4    6.90    2.80
   9  -5   4    2.60    2.40
  -8   4  -4  248.18   17.40
   8  -4   4  216.68   15.30
   8  -4   4  241.78   14.00
   8  -4   4  235.28   14.30
  -7   3  -4  977.20   45.00
  -7   3  -4 1058.89   45.30
  -7   3  -4  999.90   41.80
   7  -3   4  991.30   42.50
   7  -3   4  958.60   44.40
   7  -3   4 1048.50   41.60
  -6   2  -4  234.68   15.00
  -6   2  -4  247.48   16.10
  -6   2  -4  223.48   13.50
   6  -2   4  232.38   12.90
   6  -2   4  226.08   15.40
   6  -2   4  227.78   14.10
  -5   1  -4   29.50    5.00
  -5   1  -4   23.20    4.40
  -5   1  -4   30.60    4.30
   5  -1   4   21.90    4.90
   5  -1   4   24.30    4.20
   5  -1   4   21.00    3.30
   5  -1   4   27.90    5.10
  -4   0  -4  362.76   18.80
  -4   0  -4  362.26   21.00
  -4   0  -4  352.96   17.80
   4   0   4  375.06   19.50
   4   0   4  361.66   20.90
   4   0   4  354.26   18.90
   4   0   4  384.86   18.00
  -3  -1  -4  149.88   10.30
  -3  -1  -4  151.38    8.80
  -3  -1  -4  165.28   12.40
   3   1   4  154.28   10.20
   3   1   4  153.68   10.80
   3   1   4  154.98    8.60
   3   1   4  130.29   11.40
  -2  -2  -4 1618.04   66.79
  -2  -2  -4 1619.04   59.79
   2   2   4 1657.83   64.49
   2   2   4 1653.63   62.99
   2   2   4 1538.15   66.29
   2   2   4 1677.03   59.69
  -1  -3  -4  916.31   41.30
   1   3   4 1041.40   45.50
   1   3   4 1088.89   41.30
   1   3   4 1062.89   43.40
   0  -4  -4  472.95   24.70
   0  -4  -4  478.15   21.40
   0  -4  -4  437.16   22.10
   0   4   4  453.85   22.40
   0   4   4  428.76   20.10
   0   4   4  449.56   24.20
   1  -5  -4 1066.59   44.10
   1  -5  -4 1037.20   45.10
   1  -5  -4 1245.38   49.10
  -1   5   4 1028.00   43.00
  -1   5   4 1117.69   45.60
  -1   5   4 1105.79   47.90
   2  -6  -4  223.58   10.30
   2  -6  -4  207.48   13.20
   2  -6  -4  216.88   12.80
  -2   6   4  223.48   13.50
  -2   6   4  224.18   15.10
  -2   6   4  231.28   10.50
   3  -7  -4  283.37   15.40
   3  -7  -4  266.27   13.10
  -3   7   4  248.78   14.70
  -3   7   4  254.07   16.60
  -3   7   4  282.97   13.40
   4  -8  -4   12.00    2.70
   4  -8  -4    5.40    2.20
  -4   8   4   11.30    3.20
  -4   8   4    6.40    2.30
   5  -9  -4  310.97   18.30
  -5   9   4  318.87   16.20
  -5   9   4  308.47   18.50
  -5   9   4  323.97   17.50
   6 -10  -4   87.79    8.80
  -6  10   4   88.69    8.50
  -6  10   4   79.79    6.30
  -6  10   4   59.29    7.30
   7 -11  -4  203.38   15.30
  -7  11   4  229.28   11.10
  -7  11   4  212.28   15.30
  -7  11   4  191.38   13.40
   8 -12  -4  121.69   11.70
  -8  12   4  113.09    6.50
  -8  12   4   87.69    7.90
  -8  12   4  102.69   11.00
   9 -13  -4  206.28   16.70
  -9  13   4  193.28   16.40
  10 -14  -4   55.79   10.00
 -10  14   4   60.39   10.80
  11 -15  -4   69.59   10.40
  11 -15  -4   46.40    9.60
 -11  15   4   73.29   10.60
  12 -16  -4  136.29   14.70
  12 -16  -4  106.29   14.30
 -12  16   4  121.49   15.00
  13 -17  -4   16.70    6.90
  13 -17  -4   33.10    7.70
 -13  17   4   22.70    8.40
 -14  12  -4    1.80    4.50
  14 -12   4    0.70    3.90
 -13  11  -4   36.30    9.00
  13 -11   4   32.20    7.50
 -12  10  -4   -1.00    4.00
  12 -10   4   -3.10    1.70
 -11   9  -4   92.19   12.50
  11  -9   4   94.99   10.20
 -10   8  -4    2.10    3.00
  10  -8   4   -0.90    1.80
  -9   7  -4   11.00    4.70
   9  -7   4   17.10    4.40
   9  -7   4   14.10    3.40
   9  -7   4   14.90    2.70
  -8   6  -4  241.58   18.50
   8  -6   4  278.67   16.10
   8  -6   4  242.28   14.80
   8  -6   4  274.07   13.50
  -7   5  -4   29.60    6.40
   7  -5   4   17.70    4.00
   7  -5   4   18.60    4.00
   7  -5   4   30.00    4.10
  -6   4  -4    2.20    1.80
   6  -4   4    3.70    2.40
   6  -4   4    6.40    2.40
   6  -4   4    4.00    1.60
  -5   3  -4  186.78   12.80
  -5   3  -4  192.68   11.50
   5  -3   4  195.48   11.10
   5  -3   4  159.58   10.70
   5  -3   4  173.58   12.40
  -4   2  -4   26.20    4.80
  -4   2  -4   14.40    3.00
   4  -2   4   17.10    3.60
   4  -2   4   16.10    3.60
   4  -2   4   19.40    4.40
   4  -2   4   23.40    3.30
  -3   1  -4  153.08    9.60
  -3   1  -4  146.69    9.90
  -3   1  -4  145.69    9.80
   3  -1   4  151.18    9.90
   3  -1   4  156.68   11.40
   3  -1   4  149.39   10.10
   3  -1   4  151.68    9.50
  -2   0  -4    2.10    1.10
  -2   0  -4    2.10    1.40
  -2   0  -4    1.70    1.30
   2   0   4    3.50    1.90
   2   0   4    2.50    1.20
   2   0   4    2.10    1.50
   2   0   4    4.20    1.90
  -1  -1  -4 1941.31   73.79
  -1  -1  -4 1816.82   73.59
  -1  -1  -4 1966.70   70.49
   1   1   4 1904.71   73.79
   1   1   4 1914.81   76.19
   1   1   4 1964.00   73.49
   1   1   4 2037.00   70.69
   0  -2  -4  414.66   20.10
   0  -2  -4  425.06   19.70
   0  -2  -4  431.26   16.00
   0   2   4  422.56   15.80
   0   2   4  394.56   18.90
   0   2   4  416.56   22.00
   1  -3  -4   46.20    4.50
   1  -3  -4   43.50    4.90
  -1   3   4   40.50    3.90
  -1   3   4   46.90    4.90
  -1   3   4   36.20    5.20
   2  -4  -4  156.98   10.40
   2  -4  -4  165.28    7.50
   2  -4  -4  170.78    7.10
   2  -4  -4  173.68   10.00
  -2   4   4  158.88   10.30
  -2   4   4  161.98    9.30
  -2   4   4  172.98   12.10
   3  -5  -4  478.75   19.70
   3  -5  -4  468.85   22.30
   3  -5  -4  488.25   19.60
   3  -5  -4  455.15   21.60
  -3   5   4  484.05   24.20
  -3   5   4  457.85   21.50
  -3   5   4  476.15   21.80
  -3   5   4  490.35   20.10
   4  -6  -4  127.79    8.00
   4  -6  -4  120.39    8.90
   4  -6  -4  136.09    8.20
   4  -6  -4  138.49    9.30
  -4   6   4  126.69    8.30
  -4   6   4  138.99   10.60
  -4   6   4  120.89    8.30
   5  -7  -4  319.17   16.80
   5  -7  -4  353.76   18.00
   5  -7  -4  327.87   16.50
  -5   7   4  340.57   18.60
  -5   7   4  332.07   15.80
  -5   7   4  276.97   16.20
   6  -8  -4  440.16   22.60
   6  -8  -4  422.16   20.80
  -6   8   4  432.76   19.10
  -6   8   4  425.76   22.40
  -6   8   4  456.65   22.60
   7  -9  -4  276.37   17.50
   7  -9  -4  289.07   15.60
  -7   9   4  292.87   18.00
  -7   9   4  313.37   13.70
  -7   9   4  281.47   16.60
   8 -10  -4  107.69   10.40
  -8  10   4  119.89   11.00
  -8  10   4  100.79    8.60
  -8  10   4  114.09    6.60
   9 -11  -4    0.60    1.70
   9 -11  -4   -0.50    2.30
  -9  11   4    3.40    2.40
  -9  11   4    1.10    1.30
  -9  11   4    2.50    3.10
  10 -12  -4   25.90    6.30
  10 -12  -4   33.40    7.50
 -10  12   4   23.00    6.40
  11 -13  -4   61.09    8.40
  11 -13  -4   51.89    8.10
 -11  13   4   53.09   10.20
  12 -14  -4   11.50    5.00
  12 -14  -4    6.70    4.90
 -12  14   4    9.10    5.50
  13 -15  -4   17.80    5.30
 -13  15   4   24.20    7.80
  14 -16  -4   21.50    8.10
  14 -16  -4   26.60    8.20
 -14  16   4   39.30    9.10
 -13  13  -4    2.60    4.10
  13 -13   4    3.20    4.00
 -12  12  -4   72.49   13.40
  12 -12   4   63.49    9.70
 -10  10  -4   42.50    9.10
  10 -10   4   27.90    6.40
  -9   9  -4   19.50    6.10
   9  -9   4   20.80    5.30
  -8   8  -4   99.29   11.60
   8  -8   4  110.29   10.00
  -7   7  -4  331.17   22.00
   7  -7   4  294.17   15.80
   7  -7   4  352.46   13.90
   7  -7   4  350.06   19.10
  -6   6  -4  218.58   15.80
   6  -6   4  212.38   10.10
   6  -6   4  183.78   11.80
   6  -6   4  205.08   12.80
  -5   5  -4  465.55   25.10
   5  -5   4  472.45   22.10
   5  -5   4  469.55   19.90
   5  -5   4  451.75   22.20
  -4   4  -4 7994.30  288.27
  -4   4  -4 8040.40  291.37
   4  -4   4 8169.18  289.67
   4  -4   4 8100.79  286.57
  -3   3  -4 3314.07  123.39
  -3   3  -4 3368.86  125.39
  -3   3  -4 3400.66  124.09
   3  -3   4 3376.36  125.39
   3  -3   4 3339.27  125.49
   3  -3   4 3456.45  122.89
   3  -3   4 3394.96  123.19
  -2   2  -4 1613.54   62.09
  -2   2  -4 1613.54   62.19
  -2   2  -4 1576.04   61.59
   2  -2   4 1622.74   62.19
   2  -2   4 1602.14   61.09
   2  -2   4 1610.54   62.89
   2  -2   4 1592.74   63.69
   2  -2   4 1673.93   61.59
  -1   1  -4 2024.90   74.79
  -1   1  -4 1973.20   73.29
  -1   1  -4 1903.41   73.99
   1  -1   4 1967.70   76.39
   1  -1   4 1950.60   74.69
   1  -1   4 1917.81   73.59
   1  -1   4 2052.79   73.69
   0   0  -4 2429.46   91.49
   0   0  -4 2561.14   92.19
   0   0  -4 2525.15   89.79
   0   0   4 2388.56   91.09
   0   0   4 2542.45   89.69
   0   0   4 2386.56   91.59
   1  -1  -4   67.89    5.60
   1  -1  -4   66.99    4.00
   1  -1  -4   61.99    5.40
  -1   1   4   56.99    5.20
  -1   1   4   65.89    3.60
  -1   1   4   72.19    5.50
   2  -2  -4 1122.99   39.90
   2  -2  -4 1074.19   42.90
   2  -2  -4 1079.99   43.30
  -2   2   4 1131.59   39.90
  -2   2   4 1085.89   42.30
  -2   2   4 1100.59   43.10
   3  -3  -4  367.36   17.20
   3  -3  -4  394.86   16.10
   3  -3  -4  354.06   17.50
   3  -3  -4  379.46   15.10
  -3   3   4  385.76   17.40
  -3   3   4  397.56   15.70
  -3   3   4  359.56   16.70
   4  -4  -4   26.10    3.20
   4  -4  -4   24.70    3.00
   4  -4  -4   22.00    3.10
   4  -4  -4   26.10    2.70
  -4   4   4   24.20    3.10
  -4   4   4   26.00    3.10
  -4   4   4   25.10    3.10
   5  -5  -4 1208.88   46.10
   5  -5  -4 1199.58   47.00
   5  -5  -4 1097.79   46.10
   5  -5  -4 1160.68   46.40
  -5   5   4 1209.38   47.00
  -5   5   4 1206.48   45.20
   6  -6  -4   94.19    7.60
   6  -6  -4   98.69    7.80
   6  -6  -4   94.99    7.50
   6  -6  -4   75.89    6.70
  -6   6   4   89.89    7.80
  -6   6   4  104.49    6.20
   7  -7  -4  409.66   21.30
   7  -7  -4  412.46   21.50
  -7   7   4  435.66   18.00
  -7   7   4  415.56   22.10
   8  -8  -4  547.85   26.30
   8  -8  -4  616.14   30.00
   8  -8  -4  670.63   30.20
  -8   8   4  636.34   24.90
  -8   8   4  589.24   28.20
  -8   8   4  622.74   30.80
   9  -9  -4  600.24   29.80
   9  -9  -4  617.74   30.80
   9  -9  -4  543.45   25.50
  -9   9   4  596.04   31.20
  -9   9   4  628.64   24.50
  -9   9   4  557.54   27.10
  10 -10  -4   98.19   10.50
  10 -10  -4   74.59    6.50
  10 -10  -4  100.39   10.10
 -10  10   4   95.49   10.70
 -10  10   4   96.79    8.20
 -10  10   4   93.79    6.40
  11 -11  -4   11.50    4.60
  11 -11  -4    8.10    3.70
 -11  11   4   11.90    4.40
  12 -12  -4   -0.60    3.00
  12 -12  -4    4.70    3.60
 -12  12   4    6.10    4.10
  13 -13  -4   81.99   11.50
  13 -13  -4   84.39   10.70
 -13  13   4   94.49   12.60
  14 -14  -4   -3.20    3.00
 -14  14   4    1.10    4.40
  15 -15  -4  176.78   17.20
  15 -15  -4  135.39   16.70
 -15  15   4  183.08   19.50
 -12  14  -4  178.98   20.10
  12 -14   4  125.79   14.90
 -11  13  -4    5.20    5.40
  11 -13   4    4.90    4.50
 -10  12  -4   31.80    8.40
  10 -12   4   39.10    8.80
  -9  11  -4    2.20    3.50
   9 -11   4    0.00    2.30
  -8  10  -4    0.60    2.50
   8 -10   4    2.80    2.70
  -7   9  -4   10.90    4.30
   7  -9   4   14.20    4.30
  -6   8  -4   63.99    8.80
   6  -8   4   75.99    7.80
  -5   7  -4  296.07   19.90
   5  -7   4  327.37   12.90
   5  -7   4  305.17   15.10
   5  -7   4  316.17   17.40
  -4   6  -4  430.26   23.80
  -4   6  -4  420.16   19.00
   4  -6   4  435.16   20.30
   4  -6   4  437.26   17.30
   4  -6   4  440.06   21.10
  -3   5  -4 1104.19   45.80
  -3   5  -4 1036.50   41.20
   3  -5   4 1087.99   39.50
   3  -5   4 1005.70   42.70
   3  -5   4 1043.10   42.30
  -2   4  -4    1.40    0.90
  -2   4  -4    7.40    2.70
  -2   4  -4    1.40    1.30
   2  -4   4    1.20    1.10
   2  -4   4    3.10    1.00
  -1   3  -4 1033.60   41.40
  -1   3  -4 1072.39   42.40
  -1   3  -4  981.00   42.90
   1  -3   4 1139.19   43.80
   1  -3   4 1031.20   43.00
   1  -3   4 1114.19   41.90
   1  -3   4 1085.19   40.40
   0   2  -4  397.86   19.10
   0   2  -4  404.66   18.40
   0   2  -4  427.46   19.40
   0  -2   4  435.66   19.40
   0  -2   4  432.66   17.90
   1   1  -4   64.79    5.20
   1   1  -4   58.59    4.80
   1   1  -4   70.79    5.50
  -1  -1   4   67.89    4.60
  -1  -1   4   60.19    4.50
  -1  -1   4   61.89    5.30
   2   0  -4 1327.67   50.09
   2   0  -4 1322.47   48.30
   2   0  -4 1240.48   49.30
  -2   0   4 1256.27   47.60
  -2   0   4 1345.97   49.10
  -2   0   4 1326.97   49.90
   3  -1  -4  873.91   35.90
   3  -1  -4  930.41   34.40
   3  -1  -4  920.51   36.30
  -3   1   4  924.41   35.80
  -3   1   4  943.21   34.50
  -3   1   4  948.81   35.70
   4  -2  -4    2.90    1.10
   4  -2  -4    2.60    1.10
   4  -2  -4    3.90    1.10
   4  -2  -4    3.90    1.30
  -4   2   4    2.50    1.00
  -4   2   4    3.50    0.90
  -4   2   4    1.10    0.80
   5  -3  -4 1490.85   57.19
   5  -3  -4 1489.55   56.59
   5  -3  -4 1513.85   55.99
   5  -3  -4 1432.16   56.19
  -5   3   4 1497.65   56.59
  -5   3   4 1413.06   55.99
  -5   3   4 1620.74   55.69
   6  -4  -4 3763.72  135.99
   6  -4  -4 3504.45  134.79
   6  -4  -4 3740.53  136.89
   6  -4  -4 3776.72  135.89
  -6   4   4 3821.32  137.69
  -6   4   4 4019.00  134.29
  -6   4   4 3555.34  135.39
   7  -5  -4  940.81   38.30
   7  -5  -4  961.60   43.20
   7  -5  -4  880.91   38.30
  -7   5   4  912.21   35.70
  -7   5   4  926.21   39.90
   8  -6  -4  773.72   35.40
   8  -6  -4  933.61   39.20
   8  -6  -4  921.21   38.40
  -8   6   4  936.41   35.20
  -8   6   4  919.71   40.30
   9  -7  -4  618.74   30.00
   9  -7  -4  543.75   25.60
   9  -7  -4  615.44   28.90
  -9   7   4  606.44   30.90
  -9   7   4  650.53   25.60
  10  -8  -4   62.39    7.00
  10  -8  -4   45.30    5.20
  10  -8  -4   55.59    7.40
 -10   8   4   57.49    5.30
 -10   8   4   62.89    8.20
  11  -9  -4    3.50    2.70
  11  -9  -4    1.20    2.30
  11  -9  -4    4.60    2.00
 -11   9   4    4.40    2.20
 -11   9   4    3.50    2.80
  12 -10  -4   36.60    7.10
  12 -10  -4   36.50    3.70
  12 -10  -4   26.70    6.30
 -12  10   4   31.50    4.60
 -12  10   4   31.10    4.70
 -12  10   4   33.40    7.80
  13 -11  -4    7.80    4.00
  13 -11  -4    3.80    4.00
 -13  11   4    8.70    5.10
  14 -12  -4   37.80    8.20
  14 -12  -4   33.30    8.30
 -14  12   4   22.20    6.70
  15 -13  -4  109.49   13.60
  15 -13  -4  123.99   13.50
 -15  13   4  105.19   14.30
  16 -14  -4    9.70    4.10
  16 -14  -4    2.10    3.60
 -16  14   4   14.70    6.00
 -11  15  -4   16.00    6.70
  11 -15   4    5.90    3.90
 -10  14  -4   -3.90    3.50
  10 -14   4    8.40    4.80
  -9  13  -4   22.40    7.00
   9 -13   4   18.80    5.70
  -8  12  -4  149.49   16.00
   8 -12   4  140.19   13.40
  -7  11  -4  322.67   23.70
   7 -11   4  322.37   21.00
  -6  10  -4 1207.08   55.69
   6 -10   4 1126.19   50.99
  -5   9  -4  126.89   12.60
   5  -9   4  142.79   11.40
  -4   8  -4  431.16   25.10
  -4   8  -4  427.66   18.40
   4  -8   4  416.26   19.20
   4  -8   4  483.15   18.30
   4  -8   4  437.36   22.50
  -3   7  -4  187.98   10.10
  -3   7  -4  196.98   14.40
   3  -7   4  188.98   12.10
   3  -7   4  212.58    9.50
  -2   6  -4   59.99    4.90
  -2   6  -4   71.19    7.60
   2  -6   4   75.89    4.60
   2  -6   4   73.99    6.20
  -1   5  -4 1243.48   50.99
  -1   5  -4 1187.48   46.70
   1  -5   4 1238.68   48.00
   1  -5   4 1273.87   45.90
   0   4  -4  441.56   19.40
   0   4  -4  468.95   20.50
   0  -4   4  476.55   18.90
   0  -4   4  459.35   22.10
   0  -4   4  463.15   21.40
   0  -4   4  479.75   20.20
   1   3  -4   41.40    4.00
   1   3  -4   48.00    4.90
   1   3  -4   45.20    3.70
  -1  -3   4   45.10    4.40
  -1  -3   4   45.90    3.90
  -1  -3   4   46.70    3.50
  -1  -3   4   41.40    4.40
   2   2  -4 1137.49   43.20
   2   2  -4 1154.98   44.30
   2   2  -4 1131.79   44.30
  -2  -2   4 1156.38   43.00
  -2  -2   4 1141.09   43.80
  -2  -2   4 1156.28   44.60
   3   1  -4  900.31   36.00
   3   1  -4  967.70   36.90
  -3  -1   4  916.71   35.60
  -3  -1   4  957.30   36.80
  -3  -1   4  962.00   35.90
   4   0  -4   23.70    2.50
   4   0  -4   23.10    2.70
   4   0  -4   32.20    3.00
  -4   0   4   28.20    2.80
  -4   0   4   24.90    2.50
  -4   0   4   24.30    2.60
   5  -1  -4   49.20    3.90
   5  -1  -4   44.80    3.70
   5  -1  -4   44.00    3.70
  -5   1   4   43.10    3.80
  -5   1   4   43.80    3.40
   6  -2  -4 1251.87   47.60
   6  -2  -4 1268.37   49.99
   6  -2  -4 1310.17   48.20
   6  -2  -4 1215.58   47.30
  -6   2   4 1218.78   48.40
  -6   2   4 1322.17   47.80
  -6   2   4 1198.28   47.20
   7  -3  -4 2234.58   84.99
   7  -3  -4 2302.57   81.79
   7  -3  -4 2247.98   83.39
   7  -3  -4 2216.88   82.39
  -7   3   4 2170.68   82.19
  -7   3   4 2297.47   82.09
  -7   3   4 2117.19   83.79
   8  -4  -4  206.88   10.60
   8  -4  -4  204.08   11.60
   8  -4  -4  203.78   12.40
  -8   4   4  192.08   11.30
  -8   4   4  198.98   13.60
  -8   4   4  220.28   11.20
   9  -5  -4 1611.64   64.39
   9  -5  -4 1542.05   60.39
   9  -5  -4 1672.83   63.09
  -9   5   4 1611.14   61.49
  -9   5   4 1604.04   66.39
  10  -6  -4  206.88   11.40
  10  -6  -4  237.48   15.20
  10  -6  -4  245.88   14.20
 -10   6   4  232.58   16.30
 -10   6   4  177.98   11.80
  11  -7  -4   54.99    7.10
  11  -7  -4   51.29    6.20
  11  -7  -4   55.59    4.90
 -11   7   4   38.90    4.90
 -11   7   4   47.10    7.10
  12  -8  -4  150.28   13.20
  12  -8  -4  157.28   12.10
  12  -8  -4  133.99    8.90
 -12   8   4  150.98   14.20
 -12   8   4  126.79   10.00
  13  -9  -4   -2.70    1.70
  13  -9  -4   -0.10    2.10
  13  -9  -4    0.80    2.40
 -13   9   4   -1.70    2.50
 -13   9   4   -1.80    3.20
  14 -10  -4   -3.10    2.70
  14 -10  -4   -3.30    1.90
 -14  10   4    3.50    2.70
  15 -11  -4    5.60    4.70
  15 -11  -4   -0.60    3.70
 -15  11   4   10.90    4.40
 -16  12   4    4.50    4.40
  17 -13  -4    9.50    3.90
  17 -13  -4   11.10    5.60
 -17  13   4    7.00    5.50
 -10  16  -4  119.09   16.30
  10 -16   4   96.39   13.30
  -9  15  -4   41.20   10.40
   9 -15   4   23.10    7.40
  -8  14  -4    3.50    4.30
   8 -14   4   -0.40    2.70
  -7  13  -4  228.98   19.60
   7 -13   4  189.78   16.50
  -6  12  -4   89.39   11.70
   6 -12   4   99.19   10.60
  -5  11  -4  324.27   22.80
   5 -11   4  300.17   19.80
  -4  10  -4   19.30    5.40
   4 -10   4   16.40    4.20
  -3   9  -4    4.00    2.90
  -3   9  -4    0.20    1.20
   3  -9   4    1.30    1.60
   3  -9   4   -0.10    1.20
  -2   8  -4   82.19    9.10
  -2   8  -4   95.29    5.90
   2  -8   4  105.19    8.40
   2  -8   4   99.59    6.80
  -1   7  -4  163.28    8.40
  -1   7  -4  146.59   11.90
   1  -7   4  149.39   10.00
   1  -7   4  167.08    9.20
   0   6  -4  467.95   24.70
   0   6  -4  512.65   20.50
   0  -6   4  538.65   21.60
   0  -6   4  469.85   21.90
   1   5  -4 1079.89   47.30
   1   5  -4 1239.48   43.60
   1   5  -4 1137.39   44.80
  -1  -5   4 1143.49   45.60
  -1  -5   4 1198.28   44.40
  -1  -5   4 1101.49   44.20
  -1  -5   4 1157.78   47.80
   2   4  -4  153.08   10.50
   2   4  -4  175.78    9.10
   2   4  -4  187.68    9.10
  -2  -4   4  183.08    9.50
  -2  -4   4  164.38    9.70
  -2  -4   4  164.78   10.00
  -2  -4   4  174.48    8.90
   3   3  -4  385.66   16.70
   3   3  -4  385.06   16.80
   3   3  -4  377.86   17.90
  -3  -3   4  375.76   17.20
  -3  -3   4  392.76   17.40
  -3  -3   4  397.86   17.40
  -3  -3   4  398.06   16.40
   4   2  -4    1.80    0.90
   4   2  -4    2.30    1.10
   4   2  -4    1.10    0.80
  -4  -2   4    2.40    1.10
  -4  -2   4    2.50    1.00
  -4  -2   4    3.00    1.00
   5   1  -4   47.70    3.90
   5   1  -4   47.30    3.70
   5   1  -4   55.09    4.40
  -5  -1   4   45.80    3.40
  -5  -1   4   53.39    4.50
  -5  -1   4   39.90    3.70
   6   0  -4 5795.52  187.38
   6   0  -4 5047.50  186.78
   6   0  -4 5231.48  185.78
  -6   0   4 5024.90  185.08
  -6   0   4 5071.09  187.18
   7  -1  -4 1660.83   63.59
   7  -1  -4 1900.81   63.59
   7  -1  -4 1710.63   66.39
   7  -1  -4 1728.63   62.09
  -7   1   4 1540.95   63.79
  -7   1   4 1660.53   61.79
  -7   1   4 1596.24   63.99
   8  -2  -4 1234.18   48.20
   8  -2  -4 1222.48   49.99
   8  -2  -4 1379.76   48.90
  -8   2   4 1200.58   48.10
  -8   2   4 1314.77   50.39
   9  -3  -4 1094.19   39.50
   9  -3  -4  987.50   39.70
   9  -3  -4  979.80   41.70
  -9   3   4  926.71   39.20
  -9   3   4 1002.20   41.30
  10  -4  -4   61.39    6.60
  10  -4  -4   54.49    5.50
  10  -4  -4   56.29    4.80
 -10   4   4   53.99    6.10
 -10   4   4   54.49    7.20
  11  -5  -4   12.00    2.60
  11  -5  -4    8.30    3.30
  11  -5  -4   13.50    3.50
 -11   5   4   11.70    3.60
 -11   5   4   14.30    4.60
  12  -6  -4   -0.90    1.30
  12  -6  -4    1.60    2.00
  12  -6  -4   -0.30    1.50
 -12   6   4    2.40    2.60
 -12   6   4   -1.60    2.00
  13  -7  -4  115.09   10.00
  13  -7  -4  101.49   10.70
  13  -7  -4   94.19    7.10
 -13   7   4  118.39   12.60
 -13   7   4   96.89    9.30
  14  -8  -4   -0.20    2.00
  14  -8  -4   -2.40    2.00
 -14   8   4   -1.70    2.60
 -14   8   4   -1.00    3.00
  15  -9  -4    1.00    2.30
  15  -9  -4    3.40    3.70
 -15   9   4    4.10    3.40
 -15   9   4    2.30    3.00
  16 -10  -4  489.55   30.60
  16 -10  -4  452.05   27.20
 -16  10   4  460.95   32.20
  17 -11  -4  196.58   19.00
  17 -11  -4  196.28   17.00
 -17  11   4  215.28   21.30
  18 -12  -4   27.40    8.30
  18 -12  -4   39.60    8.50
 -18  12   4   41.00    9.20
  -9  17  -4    1.60    4.80
   9 -17   4    5.10    3.30
  -8  16  -4    6.10    4.20
   8 -16   4    2.10    3.00
  -7  15  -4   -1.80    3.20
   7 -15   4   -0.70    2.90
   6 -14   4   22.30    6.20
   5 -13   4   70.99    9.50
  -4  12  -4   56.69   10.40
   4 -12   4   38.80    7.60
  -3  11  -4 1320.07   60.29
   3 -11   4 1348.47   57.39
  -2  10  -4   74.19    5.00
  -2  10  -4   71.29    9.00
   2 -10   4   61.79    6.10
   2 -10   4   76.19    8.10
  -1   9  -4  139.79    7.40
  -1   9  -4  130.49   11.80
   1  -9   4  112.99    8.90
   1  -9   4  134.29   10.10
   0   8  -4   12.00    4.10
   0   8  -4   21.40    2.50
   0  -8   4   18.20    3.90
   0  -8   4   16.90    3.80
   1   7  -4  665.43   25.50
   1   7  -4  593.14   29.90
  -1  -7   4  606.14   26.80
  -1  -7   4  610.24   27.80
   2   6  -4  220.88   14.40
   2   6  -4  237.48   11.60
   2   6  -4  230.38   11.80
  -2  -6   4  227.68   13.20
  -2  -6   4  231.88   12.40
  -2  -6   4  229.78   11.80
   3   5  -4  422.26   19.40
   3   5  -4  461.75   22.30
   3   5  -4  504.75   20.60
  -3  -5   4  490.95   22.10
  -3  -5   4  463.05   19.40
  -3  -5   4  421.36   20.00
  -3  -5   4  470.75   22.20
   4   4  -4   25.00    3.50
   4   4  -4   24.90    3.20
  -4  -4   4   24.50    2.90
  -4  -4   4   25.70    3.10
  -4  -4   4   28.30    3.80
  -4  -4   4   24.00    2.30
   5   3  -4 1381.66   57.49
   5   3  -4 1543.65   55.49
   5   3  -4 1663.93   58.59
  -5  -3   4 1423.56   57.09
  -5  -3   4 1531.35   55.19
  -5  -3   4 1524.35   56.29
  -5  -3   4 1584.24   59.89
   6   2  -4 1208.48   49.30
   6   2  -4 1426.46   50.69
   6   2  -4 1291.47   47.40
  -6  -2   4 1227.78   49.30
  -6  -2   4 1348.67   52.09
  -6  -2   4 1254.07   47.10
   7   1  -4 1937.81   66.89
   7   1  -4 1787.02   63.49
   7   1  -4 1673.23   65.59
  -7  -1   4 1638.74   65.79
  -7  -1   4 1674.73   62.59
  -7  -1   4 1766.22   68.19
   8   0  -4 7927.61  284.17
   8   0  -4 8524.55  284.47
   8   0  -4 7906.01  281.17
  -8   0   4 7735.83  280.97
  -8   0   4 7780.12  286.47
   9  -1  -4    1.00    1.20
   9  -1  -4    2.80    1.10
  -9   1   4    1.40    1.50
  -9   1   4    0.60    0.90
  10  -2  -4 2133.39   82.59
  10  -2  -4 2234.58   79.39
 -10   2   4 2095.59   78.79
 -10   2   4 2116.79   84.09
  11  -3  -4   20.40    4.40
  11  -3  -4   22.00    3.10
 -11   3   4   23.70    3.20
 -11   3   4   19.60    4.90
  12  -4  -4   35.10    4.60
  12  -4  -4   35.00    5.60
 -12   4   4   36.10    6.90
  13  -5  -4   16.00    3.90
  13  -5  -4   11.00    3.60
 -13   5   4    9.00    4.70
 -13   5   4   10.40    4.20
  14  -6  -4  140.99   11.20
  14  -6  -4  138.59   12.80
 -14   6   4  156.98   15.40
 -14   6   4  143.39   12.40
  15  -7  -4   30.00    6.00
  15  -7  -4   34.50    7.80
 -15   7   4   26.20    5.60
 -15   7   4   22.30    6.40
  16  -8  -4   -1.00    2.50
  16  -8  -4   -4.10    2.90
 -16   8   4   -5.70    3.00
 -16   8   4   -5.40    3.10
  17  -9  -4   59.79    8.50
  17  -9  -4   57.19   10.90
 -17   9   4   49.60    7.20
 -17   9   4   55.29   11.20
  18 -10  -4   12.30    6.40
  18 -10  -4   15.80    6.10
 -18  10   4   11.40    5.90
  19 -11  -4  134.69   14.00
  19 -11  -4  115.69   15.20
 -19  11   4  125.69   17.30
  -8  18  -4   12.80    6.60
   8 -18   4    7.00    5.40
  -7  17  -4  120.19   15.10
   7 -17   4  135.49   15.40
  -6  16  -4   99.69   13.40
   6 -16   4  100.49   12.40
  -5  15  -4   16.40    5.90
   5 -15   4   10.40    4.80
  -4  14  -4  245.78   20.60
   4 -14   4  248.28   19.00
  -3  13  -4    1.90    2.70
   3 -13   4   -2.00    1.90
  -2  12  -4  596.94   33.90
  -2  12  -4  619.34   25.00
   2 -12   4  619.84   28.10
   2 -12   4  638.54   32.10
  -1  11  -4 1516.55   66.89
  -1  11  -4 1636.14   57.79
   1 -11   4 1512.65   63.79
   1 -11   4 1508.15   61.99
   0  10  -4   86.59    9.80
   0  10  -4   99.49    6.20
   0 -10   4   81.79    8.20
   0 -10   4   97.79    8.80
   1   9  -4   49.80    7.40
   1   9  -4   61.79    4.90
  -1  -9   4   42.90    6.00
  -1  -9   4   49.50    5.60
   2   8  -4   44.10    4.40
   2   8  -4   45.60    6.50
  -2  -8   4   43.80    4.70
  -2  -8   4   44.90    6.00
   3   7  -4  276.27   16.70
   3   7  -4  303.57   14.50
   3   7  -4  268.47   13.30
  -3  -7   4  239.88   16.00
  -3  -7   4  263.77   13.70
  -3  -7   4  270.47   13.80
   4   6  -4  152.78    9.50
   4   6  -4  134.89   10.00
   4   6  -4  132.99    7.70
  -4  -6   4  119.79   10.40
  -4  -6   4  141.99    8.30
  -4  -6   4  138.29    7.80
   5   5  -4 1165.78   47.00
   5   5  -4 1181.28   43.80
  -5  -5   4 1168.78   44.30
  -5  -5   4 1108.19   49.20
  -5  -5   4 1191.38   43.50
   6   4  -4 3597.34  134.99
  -6  -4   4 3566.64  138.59
  -6  -4   4 3826.12  131.19
  -6  -4   4 3810.12  132.29
   7   3  -4 2108.09   79.29
  -7  -3   4 2187.98   75.49
  -7  -3   4 2050.89   83.39
   8   2  -4 1171.78   45.90
  -8  -2   4 1141.59   49.99
   9   1  -4    1.40    1.10
   9   1  -4    3.00    0.90
  -9  -1   4    2.50    2.20
  -9  -1   4    2.20    0.70
  10   0  -4 6801.92  240.58
  10   0  -4 6925.21  235.88
 -10   0   4 6224.08  244.18
 -10   0   4 6737.33  235.38
  11  -1  -4    5.80    1.80
  11  -1  -4    1.60    1.40
 -11   1   4    5.50    1.40
  12  -2  -4    4.50    2.20
  12  -2  -4    5.30    1.70
 -12   2   4    2.90    2.40
 -12   2   4    6.60    1.80
  13  -3  -4   -0.50    1.40
  13  -3  -4    1.20    1.50
 -13   3   4    0.70    1.70
  14  -4  -4   54.39    7.40
  14  -4  -4   51.59    5.70
 -14   4   4   45.40    7.90
  15  -5  -4    3.40    2.60
  15  -5  -4    9.20    2.70
 -15   5   4    6.00    3.90
  16  -6  -4   -1.80    1.70
  16  -6  -4   -2.10    2.60
 -16   6   4    3.10    3.60
  17  -7  -4   55.59    7.60
  17  -7  -4   43.10    9.00
 -17   7   4   52.89    9.00
  18  -8  -4    2.50    3.80
  18  -8  -4   -1.20    3.40
 -18   8   4    1.20    4.30
  19  -9  -4  126.49   15.10
 -19   9   4  104.79   11.90
  20 -10  -4   80.89   12.80
  20 -10  -4   95.59   13.60
  -6  18  -4    9.30    5.50
   6 -18   4    2.70    4.30
  -5  17  -4   12.60    6.00
   5 -17   4   10.30    5.00
  -4  16  -4    8.50    4.40
   4 -16   4    7.10    4.70
  -3  15  -4   16.90    5.60
   3 -15   4   23.70    6.70
  -2  14  -4  222.78   18.80
  -2  14  -4  225.08   11.00
   2 -14   4  221.28   13.50
   2 -14   4  223.28   17.20
  -1  13  -4   17.10    2.80
  -1  13  -4   14.00    4.80
   1 -13   4   13.10    3.60
   1 -13   4   11.30    4.10
   0  12  -4 1348.07   60.79
   0  12  -4 1427.36   51.89
   0 -12   4 1268.67   56.79
   0 -12   4 1351.96   57.89
   1  11  -4  432.16   24.70
  -1 -11   4  386.56   21.50
  -1 -11   4  362.86   22.20
   2  10  -4   -3.70    2.30
  -2 -10   4   -1.40    1.20
  -2 -10   4   -0.50    1.70
   3   9  -4   83.89    9.20
  -3  -9   4   79.49    7.00
  -3  -9   4   75.59    8.90
   4   8  -4    7.00    3.10
  -4  -8   4    9.40    2.60
  -4  -8   4   12.10    4.00
   5   7  -4  340.47   15.00
   5   7  -4  312.27   18.00
  -5  -7   4  342.97   15.60
  -5  -7   4  307.77   20.30
  -5  -7   4  328.17   15.30
   6   6  -4   84.59    7.60
   6   6  -4   91.79    5.60
  -6  -6   4   88.09    5.60
  -6  -6   4  100.49    6.00
  -6  -6   4   89.99    9.70
   7   5  -4  862.61   36.30
  -7  -5   4  755.02   40.10
  -7  -5   4  898.41   32.30
  -7  -5   4  907.91   32.90
  -8  -4   4  199.18   15.50
   9   3  -4  952.20   38.30
  -9  -3   4  884.91   43.60
  10   2  -4 2130.19   78.99
 -10  -2   4 1988.20   84.89
  11   1  -4    1.50    1.30
 -11  -1   4   -0.60    2.20
  12   0  -4   89.99    8.20
  12   0  -4   89.49    5.20
  12   0  -4   88.79    5.30
 -12   0   4   91.89    5.00
 -12   0   4   67.39    9.50
  13  -1  -4  235.78   15.10
  13  -1  -4  200.98   10.40
 -13   1   4  224.18   17.70
 -13   1   4  203.38   10.10
  14  -2  -4    8.10    3.20
  14  -2  -4    2.30    1.70
  14  -2  -4    3.40    1.60
 -14   2   4    4.30    2.90
 -14   2   4    4.00    1.50
  15  -3  -4    6.30    2.70
  15  -3  -4    5.60    2.30
 -15   3   4    0.60    3.90
  16  -4  -4  157.28   13.80
  16  -4  -4  151.18   10.70
 -16   4   4  127.99   13.60
  17  -5  -4   16.10    5.10
  17  -5  -4   25.20    5.20
 -17   5   4   26.80    7.20
  18  -6  -4   -2.30    2.60
  18  -6  -4    2.30    2.60
 -18   6   4   -3.90    3.90
  19  -7  -4   28.90    6.30
  19  -7  -4   20.40    6.40
 -19   7   4   29.00    7.10
  20  -8  -4  138.49   13.30
  20  -8  -4  125.09   15.20
 -20   8   4  125.79   13.90
  21  -9  -4   -2.50    4.20
  21  -9  -4    1.40    3.80
  -5  19  -4    4.40    5.40
   5 -19   4   -3.10    3.50
  -4  18  -4   67.19   13.00
   4 -18   4   60.39   11.40
  -3  17  -4   10.30    5.40
   3 -17   4   11.50    4.10
  -2  16  -4   64.59    9.40
   2 -16   4   47.20    9.50
  -1  15  -4  129.39   14.40
  -1  15  -4  151.48    8.60
   1 -15   4  145.69   11.70
   1 -15   4  126.19   13.20
   0  14  -4   21.10    5.90
   0 -14   4    5.00    3.40
   0 -14   4   10.80    4.50
   1  13  -4  518.35   29.90
  -1 -13   4  491.95   27.10
  -1 -13   4  501.75   28.10
   2  12  -4    3.00    3.40
  -2 -12   4    2.90    2.70
  -2 -12   4    2.60    2.40
   3  11  -4   22.50    5.80
  -3 -11   4   11.50    4.40
  -3 -11   4   18.90    4.40
   4  10  -4   32.90    7.00
  -4 -10   4   43.00    7.30
  -4 -10   4   43.30    5.30
   5   9  -4  324.07   19.50
  -5  -9   4  322.27   16.40
  -5  -9   4  298.47   21.30
   6   8  -4  447.96   19.00
   6   8  -4  460.65   23.30
  -6  -8   4  452.25   19.40
  -6  -8   4  381.16   25.70
  -6  -8   4  433.86   19.70
   7   7  -4  416.76   21.20
   7   7  -4  413.06   16.90
  -7  -7   4  394.76   17.20
  -7  -7   4  353.36   24.30
  -7  -7   4  396.16   17.20
   8   6  -4  900.01   38.70
  -8  -6   4  896.91   33.70
  -8  -6   4  913.31   34.20
   9   5  -4 1547.15   59.49
  -9  -5   4 1434.76   66.39
  10   4  -4   52.89    5.60
 -10  -4   4   46.60    8.00
  11   3  -4   19.60    3.80
 -11  -3   4   22.30    6.40
  12   2  -4    3.50    1.60
 -12  -2   4   -0.40    2.60
  13   1  -4  242.08   15.30
 -13  -1   4  219.58   18.90
  14   0  -4  145.79    8.40
  14   0  -4  169.38    8.40
  14   0  -4  178.78   13.10
 -14   0   4  150.38   15.40
  15  -1  -4    3.30    2.10
  15  -1  -4    1.70    1.30
  15  -1  -4    1.80    1.70
 -15   1   4   -0.90    1.40
 -15   1   4    0.50    2.50
  16  -2  -4   97.39   10.50
  16  -2  -4  109.09    7.80
 -16   2   4   97.39   12.40
  17  -3  -4  496.15   22.90
  17  -3  -4  463.55   28.00
 -17   3   4  444.86   30.20
  18  -4  -4   13.70    5.40
  18  -4  -4   13.80    3.50
 -18   4   4   23.50    5.00
  19  -5  -4   99.59   12.20
  19  -5  -4   82.99    8.70
 -19   5   4   97.29   12.20
  20  -6  -4    8.80    3.40
  20  -6  -4    3.50    4.20
 -20   6   4    8.10    5.60
  21  -7  -4    2.10    3.70
  21  -7  -4    1.70    3.70
 -21   7   4   -2.30    5.70
  -3  19  -4    0.30    4.50
   3 -19   4    1.70    4.60
  -2  18  -4   13.20    5.70
   2 -18   4    8.50    4.60
  -1  17  -4   17.40    5.70
   1 -17   4   15.90    5.00
   1 -17   4   13.30    4.20
   0  16  -4   62.99    9.90
   0 -16   4   45.30    9.30
   0 -16   4   70.29    8.40
   1  15  -4    3.80    3.40
  -1 -15   4    7.60    3.70
  -1 -15   4   -2.20    2.90
   2  14  -4   -3.40    2.30
  -2 -14   4   -2.10    3.00
  -2 -14   4   -1.00    1.90
   3  13  -4    8.80    4.00
  -3 -13   4    5.20    4.00
  -3 -13   4    9.00    3.50
   4  12  -4    3.50    3.20
  -4 -12   4   11.00    3.30
  -4 -12   4   13.00    5.30
   5  11  -4    8.30    4.60
  -5 -11   4    3.00    2.00
  -5 -11   4   -0.80    2.70
   6  10  -4   70.99    8.70
  -6 -10   4   77.19    6.80
  -6 -10   4   80.49   10.80
   7   9  -4  277.27   17.40
   7   9  -4  282.37   13.30
  -7  -9   4  238.08   20.30
  -7  -9   4  277.87   13.60
  -7  -9   4  276.67   13.90
   8   8  -4  570.84   23.80
   8   8  -4  608.84   29.40
  -8  -8   4  616.54   24.50
  -8  -8   4  551.34   34.40
  -8  -8   4  622.44   24.50
   9   7  -4  584.44   27.90
  -9  -7   4  595.54   22.90
  -9  -7   4  543.15   34.00
  -9  -7   4  580.44   22.30
  10   6  -4  220.58   13.70
 -10  -6   4  203.28   18.40
  11   5  -4    7.30    2.80
 -11  -5   4   14.60    5.60
  12   4  -4   30.50    4.80
 -12  -4   4   32.70    8.20
  13   3  -4   -0.80    1.00
  14   2  -4    0.90    1.60
 -14  -2   4   -0.80    4.10
  15   1  -4   -2.30    1.20
 -15  -1   4   -2.60    2.50
  16   0  -4   24.70    3.60
  16   0  -4   26.50    6.20
  16   0  -4   24.40    3.00
 -16   0   4   21.90    7.20
  17  -1  -4   18.00    5.20
  17  -1  -4   26.80    3.70
  17  -1  -4   23.60    4.10
 -17   1   4   31.80    8.90
  18  -2  -4  360.56   23.70
  18  -2  -4  375.36   18.10
 -18   2   4  344.87   27.10
  19  -3  -4   48.30    6.00
  19  -3  -4   50.59    9.90
 -19   3   4   56.49   11.60
  20  -4  -4   32.50    5.50
  20  -4  -4   18.90    6.50
 -20   4   4   21.80    8.20
  21  -5  -4   58.39    7.90
  21  -5  -4   61.29   11.90
  22  -6  -4  114.89   15.00
  22  -6  -4  140.39   11.10
 -22   6   4  107.49   14.60
  -2  20  -4   80.39   12.80
   2 -20   4   87.19   11.10
  -1  19  -4  235.78   21.60
   1 -19   4  223.78   19.10
   0  18  -4   89.79   12.00
   0 -18   4   78.29   11.00
   1  17  -4  115.39   13.40
  -1 -17   4  117.09   12.40
  -1 -17   4  110.19   12.00
   2  16  -4    4.40    3.90
  -2 -16   4    1.20    3.80
  -2 -16   4    2.70    2.90
   3  15  -4  134.69   14.30
  -3 -15   4  115.49   11.30
  -3 -15   4  124.09   13.90
   4  14  -4   77.99   10.60
  -4 -14   4   71.19    8.30
  -4 -14   4   78.69   11.40
   5  13  -4  278.97   21.20
  -5 -13   4  317.17   18.20
  -5 -13   4  293.97   23.40
   6  12  -4    3.30    3.10
  -6 -12   4    0.90    3.10
  -6 -12   4    2.50    1.80
   7  11  -4  217.48   16.50
  -7 -11   4  202.38   19.30
  -7 -11   4  215.08   12.60
   8  10  -4  112.49   10.50
   8  10  -4  114.69    7.20
  -8 -10   4  117.49    7.40
  -8 -10   4   96.39   12.90
  -8 -10   4  106.69    7.60
   9   9  -4  542.65   23.30
   9   9  -4  605.04   29.80
  -9  -9   4  601.44   24.10
  -9  -9   4  579.24   36.40
  -9  -9   4  581.34   23.90
  10   8  -4   59.79    6.80
 -10  -8   4   58.69    4.00
 -10  -8   4   51.69   11.40
  11   7  -4   48.20    6.10
 -11  -7   4   44.10   10.80
  12   6  -4    1.80    1.80
 -12  -6   4    3.50    3.70
  13   5  -4   11.10    3.30
 -13  -5   4    9.70    5.40
  14   4  -4   50.59    6.40
 -14  -4   4   35.40    9.10
  15   3  -4    6.40    2.90
 -15  -3   4   15.20    6.60
  16   2  -4   94.59    9.90
 -16  -2   4   86.49   13.50
  17   1  -4   29.60    6.20
 -17  -1   4   34.90   10.70
  18   0  -4    3.50    1.60
  18   0  -4    1.00    1.90
  18   0  -4    2.20    2.90
 -18   0   4   10.00    4.50
  19  -1  -4  118.39   12.60
  19  -1  -4  113.49    7.50
 -19   1   4  142.89   17.30
  20  -2  -4   21.10    6.30
  20  -2  -4   24.20    3.90
 -20   2   4   19.70    8.40
  21  -3  -4   20.70    6.00
  21  -3  -4   34.00    5.20
 -21   3   4   38.00   10.10
  22  -4  -4   49.50    6.90
  22  -4  -4   60.19    8.90
 -22   4   4   79.39   10.10
   0  20  -4    8.80    5.10
   0 -20   4    9.80    5.40
   1  19  -4   15.80    6.00
  -1 -19   4   12.80    5.80
  -1 -19   4   14.50    5.70
   2  18  -4   21.60    7.00
  -2 -18   4    5.30    5.10
  -2 -18   4   15.10    4.80
   3  17  -4    9.30    4.00
  -3 -17   4   12.70    5.00
  -3 -17   4    5.10    4.80
   4  16  -4    2.50    4.00
  -4 -16   4    4.60    3.30
  -4 -16   4    6.30    4.30
   5  15  -4   11.80    5.40
  -5 -15   4   28.20    5.70
  -5 -15   4   28.50    8.40
   6  14  -4   81.69   11.50
  -6 -14   4   87.19   12.90
  -6 -14   4   72.89    7.90
   7  13  -4    3.20    4.20
  -7 -13   4    3.90    2.40
  -7 -13   4    5.00    4.60
   8  12  -4   96.69   11.10
  -8 -12   4   86.89    7.60
  -8 -12   4  109.79   14.50
   9  11  -4    0.60    2.70
  -9 -11   4    0.10    1.10
  -9 -11   4   -1.50    3.40
  10  10  -4  105.89    6.50
  10  10  -4  110.29   10.50
 -10 -10   4  112.79    7.10
 -10 -10   4   88.29   13.80
 -10 -10   4   96.79    6.60
  11   9  -4    2.80    2.30
 -11  -9   4   -2.80    2.70
  12   8  -4  151.98   11.80
 -12  -8   4  116.79   15.90
  13   7  -4  114.69   10.30
 -13  -7   4  100.19   14.40
  14   6  -4  149.79   11.90
 -14  -6   4  126.59   16.70
  15   5  -4   10.80    3.70
 -15  -5   4    3.80    5.00
  16   4  -4  135.39   11.70
 -16  -4   4  130.69   17.30
  17   3  -4  460.85   26.00
 -17  -3   4  449.66   34.40
  18   2  -4  389.16   23.60
 -18  -2   4  348.67   29.60
  19   1  -4  119.29   12.30
 -19  -1   4  111.89   15.80
  20   0  -4   -0.30    2.60
 -20   0   4   -4.30    4.80
  21  -1  -4   13.30    4.40
 -21   1   4   -6.60    7.40
  22  -2  -4    6.50    4.00
 -22   2   4   -2.80    6.00
  23  -3  -4   67.79   12.70
   2  20  -4   88.69   12.20
  -2 -20   4  105.49   12.90
  -2 -20   4   80.39   11.20
   3  19  -4   75.59   11.40
  -3 -19   4   75.29   10.30
  -3 -19   4   86.49   14.60
   4  18  -4    5.50    4.80
  -4 -18   4    7.40    3.60
  -4 -18   4    9.20    6.00
   5  17  -4   11.00    6.00
  -5 -17   4   15.50    4.50
  -5 -17   4   21.00    7.20
   6  16  -4   98.09   13.00
  -6 -16   4  106.09   10.30
  -6 -16   4  127.29   16.20
   7  15  -4   22.50    7.60
  -7 -15   4   17.20    4.30
  -7 -15   4   18.00    7.30
   8  14  -4   -4.20    3.20
  -8 -14   4    0.20    2.00
  -8 -14   4   -2.50    3.60
   9  13  -4  167.08   15.70
  -9 -13   4  194.98   11.80
  -9 -13   4  180.88   20.20
  10  12  -4   26.30    6.70
 -10 -12   4   21.50    4.00
 -10 -12   4   17.90    6.80
  11  11  -4    7.60    2.00
  11  11  -4   12.50    4.50
 -11 -11   4   13.40    2.50
 -11 -11   4    4.80    1.90
 -11 -11   4    8.00    5.10
  12  10  -4   33.10    7.00
 -12 -10   4   38.60   11.20
  13   9  -4   -0.80    1.50
 -13  -9   4    3.00    4.10
  14   8  -4    1.70    1.90
 -14  -8   4   -0.30    3.80
  15   7  -4   29.90    6.10
 -15  -7   4   29.60    9.30
  16   6  -4    1.30    2.00
 -16  -6   4   -2.50    4.90
  17   5  -4   24.30    5.40
 -17  -5   4   10.90    6.30
  18   4  -4   12.70    3.40
 -18  -4   4   13.20    7.40
  19   3  -4   61.89    7.90
 -19  -3   4   60.19   14.00
  20   2  -4   18.40    5.70
 -20  -2   4   17.10    8.50
  21   1  -4    8.10    4.70
 -21  -1   4   -1.30    7.10
  22   0  -4   15.70    5.40
 -22   0   4   14.80    8.50
  23  -1  -4    5.10    4.70
 -23   1   4   32.30    8.60
   4  20  -4   46.30   10.60
  -4 -20   4   57.19    9.80
  -4 -20   4   45.90   10.60
   5  19  -4   84.19   12.40
  -5 -19   4   66.69   13.50
  -5 -19   4   82.59    9.50
   6  18  -4    8.00    5.70
  -6 -18   4   21.60    8.50
  -6 -18   4    7.90    3.50
   7  17  -4    4.30    5.30
  -7 -17   4    5.70    5.60
   8  16  -4   -0.70    4.30
  -8 -16   4   -0.50    2.40
  -8 -16   4   -3.20    4.00
   9  15  -4  102.79   13.90
  -9 -15   4  125.49   10.20
  -9 -15   4  113.09   16.60
  10  14  -4   45.20    9.70
 -10 -14   4   45.90   11.90
 -10 -14   4   50.99    5.80
  11  13  -4   44.40    9.00
 -11 -13   4   49.99   13.10
 -11 -13   4   49.30    5.50
  12  12  -4    3.80    3.40
  12  12  -4    4.70    2.00
 -12 -12   4    4.90    2.10
 -12 -12   4    5.90    5.40
 -12 -12   4    3.90    2.20
  13  11  -4    9.40    4.90
 -13 -11   4   -0.90    4.00
  14  10  -4    0.80    2.70
 -14 -10   4   -5.20    3.90
  15   9  -4   -3.30    2.30
 -15  -9   4   -3.60    4.30
  16   8  -4   -1.50    2.00
  17   7  -4   51.09    7.30
 -17  -7   4   66.79   16.20
  18   6  -4    0.50    2.40
 -18  -6   4   -3.70    4.70
  19   5  -4   83.49    9.80
 -19  -5   4   89.09   17.50
  20   4  -4   17.60    5.50
 -20  -4   4   30.40    9.70
  21   3  -4   28.00    7.20
 -21  -3   4   32.70   11.70
  22   2  -4    0.80    3.20
 -22  -2   4   -7.90    5.80
  23   1  -4   18.60    5.90
 -23  -1   4    0.20    8.60
   6  20  -4    4.90    4.30
  -6 -20   4    7.60    7.60
   7  19  -4   35.50    9.60
  -7 -19   4   49.10   12.90
  -7 -19   4   54.29    8.20
   8  18  -4   11.90    7.40
  -8 -18   4   23.60    5.90
  -8 -18   4   22.00    8.80
   9  17  -4    5.50    6.30
  -9 -17   4   -0.50    2.60
  -9 -17   4    5.30    5.90
  10  16  -4   -3.50    5.30
 -10 -16   4    3.40    2.80
 -10 -16   4   -9.50    4.90
  11  15  -4   60.99   11.60
 -11 -15   4   69.19   15.40
 -11 -15   4   65.09    6.90
  12  14  -4    8.50    5.40
 -12 -14   4    9.20    3.30
 -12 -14   4    5.90    6.30
  13  13  -4   91.99   11.50
 -13 -13   4   93.39    6.30
 -13 -13   4   77.79   17.80
  14  12  -4   30.60    7.40
 -14 -12   4   36.90   11.20
  15  11  -4   14.50    5.00
 -15 -11   4    3.40    7.90
  16  10  -4  444.26   26.80
 -16 -10   4  433.66   37.70
  17   9  -4   36.20    7.50
 -17  -9   4   80.19   17.90
  18   8  -4    2.50    3.20
 -18  -8   4    9.50    8.00
  19   7  -4   20.70    5.60
 -19  -7   4    9.70    7.20
  20   6  -4    4.10    3.60
 -20  -6   4   -4.80    7.10
  21   5  -4   55.79    8.50
 -21  -5   4   66.09   16.10
  22   4  -4   27.60    6.90
 -22  -4   4   50.69   11.10
  23   3  -4   41.60    8.50
 -23  -3   4   43.10   12.60
   9  19  -4   21.00    8.50
  -9 -19   4   31.30    6.90
  -9 -19   4   53.59   14.10
  10  18  -4  100.09   14.70
 -10 -18   4  103.29   10.90
 -10 -18   4  101.59   17.10
  11  17  -4   -0.70    5.10
 -11 -17   4    2.30    6.00
  12  16  -4   95.19   14.30
 -12 -16   4  118.29   10.00
 -12 -16   4  109.99   18.70
  13  15  -4    6.10    6.60
 -13 -15   4   19.80   10.10
 -13 -15   4   18.40    4.00
  14  14  -4   -4.80    3.80
 -14 -14   4   -1.10    5.20
  15  13  -4  119.79   13.90
 -15 -13   4  141.29   20.60
  16  12  -4    3.80    4.00
 -16 -12   4    1.70    7.50
  17  11  -4  179.18   16.10
 -17 -11   4  190.68   25.30
  18  10  -4   17.20    5.50
 -18 -10   4   16.20   10.50
  19   9  -4  139.19   13.70
 -19  -9   4  149.59   22.70
  20   8  -4  138.39   14.00
 -20  -8   4  127.39   20.10
  21   7  -4   -1.70    2.90
 -21  -7   4    1.90    6.70
  22   6  -4  112.89   13.10
 -22  -6   4  114.29   18.50
  12  18  -4    2.70    5.80
 -12 -18   4    5.10    5.60
 -12 -18   4   -3.00    6.90
  13  17  -4   11.90    8.00
 -13 -17   4   20.80    9.60
  14  16  -4   26.60    9.70
 -14 -16   4   32.10   12.20
  15  15  -4  157.88   17.00
 -15 -15   4  122.19   20.90
  16  14  -4   -0.70    4.10
 -16 -14   4   -9.90    6.20
  17  13  -4   -1.20    3.60
 -17 -13   4    1.50    8.10
  18  12  -4   34.10    8.70
 -18 -12   4   56.29   14.60
  19  11  -4   97.89   12.90
 -19 -11   4  163.38   23.00
  20  10  -4  100.89   12.50
 -20 -10   4  101.59   23.30
  21   9  -4    3.10    3.60
 -21  -9   4    2.90    7.90
 -16 -10  -5   -9.80    8.30
 -16 -10  -5    2.80    4.60
  16  10   5   13.70    5.90
 -15 -11  -5   84.39   10.90
 -15 -11  -5  134.99   21.20
  15  11   5   59.29   14.90
  15  11   5   93.59    9.60
 -14 -12  -5    3.40    5.80
 -14 -12  -5    3.90    7.00
  14  12   5   -4.70    3.40
  14  12   5    1.70    5.30
 -13 -13  -5   95.19   11.90
 -13 -13  -5   83.69   20.40
  13  13   5   68.39   15.20
  13  13   5   75.99   13.80
 -12 -14  -5   -9.70    6.10
  12  14   5    4.80    5.90
 -11 -15  -5  118.79   24.40
 -11 -15  -5  143.79   13.90
  11  15   5  148.49   18.40
 -10 -16  -5   76.39   11.60
 -10 -16  -5   75.39   18.40
  10  16   5   41.80   12.50
  -9 -17  -5   18.20    5.70
   9  17   5   15.90    7.00
 -17  -7  -5   59.09    7.40
 -17  -7  -5   37.80   12.70
  17   7   5   53.29    6.00
  17   7   5   56.99    7.20
 -16  -8  -5  -14.60    7.10
 -16  -8  -5    8.30    4.50
  16   8   5    1.00    2.90
  16   8   5    2.00    5.50
  16   8   5    4.00    2.30
 -15  -9  -5    4.50    4.20
 -15  -9  -5    2.80    8.20
  15   9   5    2.30    5.00
  15   9   5   13.20    3.90
 -14 -10  -5   -1.30    6.20
  14  10   5    3.80    2.80
  14  10   5    2.10    5.30
 -13 -11  -5   94.59   10.50
 -13 -11  -5  103.79   21.40
  13  11   5   83.79    8.50
 -12 -12  -5    7.40    3.70
 -12 -12  -5    3.70    8.80
  12  12   5    6.40    2.90
  12  12   5    4.10    5.30
 -11 -13  -5   -3.40    3.50
 -11 -13  -5    6.90    7.00
  11  13   5   -2.10    4.10
  11  13   5   -3.90    3.00
 -10 -14  -5   -6.50    5.10
 -10 -14  -5    2.10    4.90
  10  14   5   -1.70    3.40
  10  14   5   -5.60    3.30
  -9 -15  -5    3.00    7.60
  -9 -15  -5    5.20    4.70
   9  15   5    6.30    6.70
  -8 -16  -5    1.90    6.40
  -8 -16  -5   20.60    4.80
   8  16   5    7.60    5.70
  -7 -17  -5    2.20    6.10
   7  17   5    0.10    4.90
  -6 -18  -5  144.19   13.30
  -6 -18  -5  111.29   21.50
   6  18   5  116.89   17.10
  -5 -19  -5    7.40    6.40
  -5 -19  -5   16.10    8.20
   5  19   5   25.50    8.90
 -18  -4  -5   13.90    7.70
  18   4   5    3.70    4.10
  18   4   5   10.40    6.50
 -17  -5  -5   -7.20    3.40
 -17  -5  -5   11.10    8.50
  17   5   5    3.10    5.00
  17   5   5   -3.60    3.20
  17   5   5    2.30    2.30
 -16  -6  -5  100.19   10.10
 -16  -6  -5  117.59   22.70
  16   6   5   88.09    9.60
  16   6   5  100.39    8.80
  16   6   5   86.19   16.90
 -15  -7  -5  144.09   12.70
 -15  -7  -5  141.09   21.70
  15   7   5  143.09   11.70
  15   7   5  152.08   19.40
  15   7   5  128.69   11.00
 -14  -8  -5  222.38   16.30
 -14  -8  -5  227.38   27.60
  14   8   5  234.88   23.30
  14   8   5  212.08   14.20
 -13  -9  -5   89.49   20.00
 -13  -9  -5  104.39   11.30
  13   9   5   96.19    8.10
  13   9   5  115.59   16.00
 -12 -10  -5  177.88   23.40
 -12 -10  -5  168.18   14.50
  12  10   5  127.69   17.50
  12  10   5  165.68   11.50
 -11 -11  -5    1.60    4.00
 -11 -11  -5   12.30    8.40
  11  11   5    6.70    3.20
  11  11   5    7.00    4.70
 -10 -12  -5   -2.70    6.00
 -10 -12  -5    3.50    4.10
  10  12   5    8.90    6.00
  10  12   5   -1.30    2.10
  -9 -13  -5    4.30    7.30
  -9 -13  -5    9.20    5.00
   9  13   5    2.40    3.50
   9  13   5    3.60    4.80
  -8 -14  -5  176.18   22.60
  -8 -14  -5  181.68   16.80
   8  14   5  156.58   19.30
   8  14   5  185.48   12.60
  -7 -15  -5   26.90   10.60
  -7 -15  -5   19.10    5.60
   7  15   5   16.00    7.40
  -6 -16  -5   63.09   16.20
  -6 -16  -5   61.69   11.70
   6  16   5   49.60   11.70
   6  16   5   77.69    6.70
  -5 -17  -5   11.40    8.00
  -5 -17  -5    5.70    4.80
   5  17   5    3.30    6.70
  -4 -18  -5   35.60   12.80
  -4 -18  -5   54.19   10.60
   4  18   5   54.09   11.40
  -3 -19  -5   11.60    6.90
   3  19   5   16.50    6.40
 -18  -2  -5    9.90    7.50
  18   2   5   11.20    4.00
  18   2   5    9.30    4.00
 -17  -3  -5   52.59   13.90
  17   3   5   57.99   12.70
  17   3   5   48.70    6.60
  17   3   5   64.59    8.20
 -16  -4  -5   16.10    9.20
 -16  -4  -5    9.50    3.80
  16   4   5   11.80    5.90
  16   4   5    6.40    3.90
  16   4   5   11.30    3.50
 -15  -5  -5    3.80    3.30
 -15  -5  -5    5.00    6.00
  15   5   5    6.50    5.20
  15   5   5    2.40    2.50
  15   5   5    8.20    3.20
 -14  -6  -5   18.60    4.90
 -14  -6  -5    8.00    7.40
  14   6   5    2.30    4.30
  14   6   5   13.20    3.80
  14   6   5    6.10    3.20
 -13  -7  -5   70.89    8.50
 -13  -7  -5   53.09   14.40
  13   7   5   50.49   11.50
  13   7   5   62.79    6.90
 -12  -8  -5  184.18   22.70
 -12  -8  -5  141.79   12.40
  12   8   5  151.08   10.90
  12   8   5  173.08   19.10
 -11  -9  -5   36.70   11.80
 -11  -9  -5   31.90    6.60
  11   9   5   34.90    9.40
  11   9   5   29.30    5.10
 -10 -10  -5   24.60   10.30
 -10 -10  -5   24.10    5.30
  10  10   5   20.90    7.80
  10  10   5   20.10    4.30
  -9 -11  -5   14.60    8.20
  -9 -11  -5   11.70    4.40
   9  11   5   14.00    3.70
   9  11   5   17.00    7.00
  -8 -12  -5   -1.80    4.40
  -8 -12  -5    5.20    3.70
   8  12   5    1.10    4.20
   8  12   5    3.30    2.80
  -7 -13  -5    3.40    3.60
  -7 -13  -5    6.20    5.70
   7  13   5   -2.30    2.10
   7  13   5   -3.80    3.20
  -6 -14  -5    3.00    4.50
  -6 -14  -5   -3.10    2.60
   6  14   5    5.70    4.30
   6  14   5    9.60    2.70
  -5 -15  -5   45.00   12.20
  -5 -15  -5   47.70    9.80
   5  15   5   47.00   11.50
   5  15   5   49.50    5.50
  -4 -16  -5   40.40   11.50
  -4 -16  -5   36.00    8.50
   4  16   5   22.40    8.50
   4  16   5   48.50    4.80
  -3 -17  -5  437.76   29.00
  -3 -17  -5  439.96   35.30
   3  17   5  420.16   31.70
   3  17   5  471.95   22.20
  -2 -18  -5    6.80    6.60
  -2 -18  -5    9.30    4.00
   2  18   5   -4.50    6.00
   2  18   5    3.30    3.00
  -1 -19  -5    7.90    7.80
  -1 -19  -5    4.70    4.00
   1  19   5   -2.80    4.90
   0 -20  -5   17.40    5.70
   0  20   5   27.00    6.10
 -18   0  -5    7.60    5.70
  18   0   5   -6.60    5.20
  18   0   5    1.50    3.40
  18   0   5   -3.20    3.00
 -17  -1  -5   77.19   16.20
  17   1   5   69.89    9.80
  17   1   5   73.29   14.60
  17   1   5   77.89    8.10
 -16  -2  -5    5.30    7.00
  16   2   5   11.30    6.20
  16   2   5   10.30    4.40
  16   2   5    3.80    2.70
 -15  -3  -5   68.49    7.90
 -15  -3  -5   72.49   15.70
  15   3   5   79.89   13.10
  15   3   5   70.39    7.50
  15   3   5   73.39    8.90
 -14  -4  -5    3.90    2.80
 -14  -4  -5    5.70    5.60
  14   4   5    6.10    3.00
  14   4   5    8.50    3.20
  14   4   5    6.30    5.20
 -13  -5  -5   -1.80    1.80
  13   5   5    0.40    1.80
  13   5   5   -2.20    2.00
  13   5   5    0.00    1.60
 -12  -6  -5 1466.85   75.39
 -12  -6  -5 1364.66   58.19
  12   6   5 1268.07   66.59
  12   6   5 1291.27   54.59
 -11  -7  -5    7.70    2.50
 -11  -7  -5    5.60    5.00
 -10  -8  -5   53.79   14.30
 -10  -8  -5   36.90    7.20
  10   8   5   43.80    4.90
  -9  -9  -5  280.77   19.30
  -9  -9  -5  286.57   27.60
   9   9   5  269.77   23.80
   9   9   5  280.77   14.70
  -8 -10  -5   20.10    9.00
  -8 -10  -5   19.60    5.50
   8  10   5   17.50    6.50
   8  10   5   15.00    3.20
  -7 -11  -5  119.49   16.90
  -7 -11  -5  113.09    8.10
  -7 -11  -5  108.09   11.80
   7  11   5  101.29    8.20
   7  11   5  107.79    8.10
   7  11   5   93.39   13.50
  -6 -12  -5  110.59   11.50
  -6 -12  -5   94.99   15.60
   6  12   5   87.69    7.60
   6  12   5  101.39    7.50
   6  12   5   96.69   13.20
  -5 -13  -5   26.50    3.70
  -5 -13  -5   19.80    7.90
  -5 -13  -5   20.30    6.20
   5  13   5   15.20    6.80
   5  13   5   25.90    4.00
  -4 -14  -5  122.69    7.60
  -4 -14  -5  121.99   12.70
  -4 -14  -5   97.69   16.00
   4  14   5  111.29    8.00
  -3 -15  -5  174.28   15.90
  -3 -15  -5  197.88   21.80
   3  15   5  167.28   17.90
   3  15   5  188.28   11.30
  -2 -16  -5  188.68   21.60
  -2 -16  -5  180.68   16.40
   2  16   5  195.18   12.00
   2  16   5  173.58   17.60
  -1 -17  -5  151.48   15.30
  -1 -17  -5  131.69   17.90
   1  17   5  121.79   15.10
   1  17   5  155.48   10.90
   0 -18  -5   64.39   12.30
   0  18   5   86.49    8.10
   0  18   5   81.59   11.00
   1 -19  -5  155.98   16.80
  -1  19   5  150.78   12.70
  -1  19   5  145.29   14.60
   2 -20  -5   10.40    4.20
  -2  20   5    6.70    4.50
 -18   2  -5    6.80    6.00
  18  -2   5    5.50    4.00
  18  -2   5   14.70    6.20
  18  -2   5   -4.10    4.40
 -17   1  -5   72.79   15.50
  17  -1   5   79.89   11.30
  17  -1   5   85.89   13.70
  17  -1   5   74.39    8.80
 -16   0  -5   -0.70    4.50
  16   0   5    4.70    2.90
  16   0   5   -3.50    1.70
  16   0   5   -5.10    3.40
 -15  -1  -5   34.20   10.00
  15   1   5   16.50    6.40
  15   1   5   24.50    5.20
  15   1   5   34.10    7.80
 -14  -2  -5    5.40    5.10
 -14  -2  -5    6.70    3.10
  14   2   5    9.30    3.40
  14   2   5   10.00    5.80
  14   2   5    7.40    3.30
 -13  -3  -5   33.60    4.80
 -13  -3  -5   21.50    8.90
  13   3   5   23.40    4.80
  13   3   5   21.00    5.00
  13   3   5   24.10    7.60
 -12  -4  -5   77.39    8.50
 -12  -4  -5   82.09   16.10
  12   4   5   73.09    7.70
  12   4   5   75.69   11.50
 -11  -5  -5  269.57   17.80
 -11  -5  -5  254.27   25.10
  11   5   5  254.87   15.30
  11   5   5  268.87   22.50
 -10  -6  -5   52.69    7.20
 -10  -6  -5   37.40   10.50
  10   6   5   49.50    5.40
  10   6   5   42.70    9.90
  -9  -7  -5    0.40    2.50
  -9  -7  -5    3.90    3.80
   9   7   5   -3.50    2.20
   9   7   5    0.10    1.30
  -8  -8  -5   -3.20    1.50
  -8  -8  -5    2.00    3.70
   8   8   5    1.70    2.40
   8   8   5   -0.50    1.30
  -7  -9  -5  144.89   18.10
  -7  -9  -5  137.29   12.60
   7   9   5  131.49   15.10
   7   9   5  139.69    8.60
   7   9   5  147.19    9.70
  -6 -10  -5  201.18   15.60
  -6 -10  -5  212.68   11.60
  -6 -10  -5  229.58   23.00
   6  10   5  203.28   11.10
   6  10   5  190.08   18.50
   6  10   5  175.88   11.10
  -5 -11  -5  163.48   13.80
  -5 -11  -5  154.78   18.50
  -5 -11  -5  145.79    8.80
   5  11   5  152.28   16.20
   5  11   5  158.48    9.50
   5  11   5  147.49    9.30
  -4 -12  -5 1895.51   88.49
  -4 -12  -5 1813.12   67.99
  -4 -12  -5 1822.62   77.19
   4  12   5 1825.22   68.79
   4  12   5 1821.82   82.49
  -3 -13  -5    1.00    2.80
  -3 -13  -5   11.20    6.20
  -3 -13  -5    4.60    2.10
   3  13   5   13.00    2.70
   3  13   5    5.00    4.00
  -2 -14  -5  152.18   14.20
  -2 -14  -5  158.58    8.90
  -2 -14  -5  169.68   19.30
   2  14   5  154.78   16.00
   2  14   5  153.68   10.00
  -1 -15  -5  337.57   19.40
  -1 -15  -5  367.06   29.50
  -1 -15  -5  394.96   25.20
   1  15   5  392.66   19.10
   1  15   5  336.87   25.30
   0 -16  -5   12.40    7.40
   0 -16  -5   12.30    5.10
   0  16   5    5.70    2.70
   0  16   5    9.90    4.70
   1 -17  -5   20.90    6.60
  -1  17   5    5.00    5.10
  -1  17   5   18.40    4.30
   2 -18  -5   19.70    6.20
  -2  18   5   18.30    4.70
  -2  18   5   12.00    6.30
   3 -19  -5   14.90    6.50
  -3  19   5   25.30    5.30
  -3  19   5   31.70    6.60
   4 -20  -5  229.58   21.10
  -4  20   5  224.88   17.00
  -4  20   5  190.18   15.90
 -18   4  -5    8.80    6.80
  18  -4   5    8.10    5.80
  18  -4   5   -2.50    4.90
  18  -4   5   -1.70    3.40
 -17   3  -5   40.40    9.50
 -17   3  -5   35.90   11.20
  17  -3   5   48.00   10.60
  17  -3   5   49.90   10.30
  17  -3   5   48.10    8.40
 -16   2  -5   20.00    5.50
 -16   2  -5    4.70    5.10
  16  -2   5    0.40    3.90
  16  -2   5   10.30    2.90
  16  -2   5    2.50    4.70
 -15   1  -5   26.90    8.50
 -15   1  -5   25.40    7.60
  15  -1   5   26.30    7.90
  15  -1   5   14.40    4.80
  15  -1   5   30.60    5.70
 -14   0  -5   -0.80    3.40
 -14   0  -5    7.30    5.50
  14   0   5   -2.60    3.10
  14   0   5    3.90    2.30
  14   0   5    0.10    2.70
 -13  -1  -5 1736.73   76.69
 -13  -1  -5 1778.02   83.79
 -13  -1  -5 1726.63   70.09
  13   1   5 1741.93   73.19
  13   1   5 1704.43   68.79
  13   1   5 1725.83   78.59
 -12  -2  -5    4.50    2.50
 -12  -2  -5    4.20    4.50
  12   2   5    3.80    2.30
  12   2   5    1.40    2.00
  12   2   5    1.80    3.30
 -11  -3  -5   25.30    8.50
 -11  -3  -5   24.10    5.40
  11   3   5   22.20    7.30
  11   3   5   22.50    5.10
 -10  -4  -5   39.00    7.00
 -10  -4  -5   36.30    9.40
  10   4   5   29.90    7.80
  10   4   5   42.90    5.50
  -9  -5  -5   -1.50    3.40
   9   5   5    0.90    2.00
   9   5   5   -0.20    1.30
  -8  -6  -5   46.00    6.40
  -8  -6  -5   50.89   11.60
   8   6   5   40.60    4.30
   8   6   5   33.60    7.90
  -7  -7  -5  132.69   16.30
  -7  -7  -5  127.99   11.70
   7   7   5  131.89    9.30
   7   7   5  121.89   13.70
   7   7   5  137.69    8.10
  -6  -8  -5   91.49    9.60
  -6  -8  -5   98.99   14.00
   6   8   5   75.39    6.60
   6   8   5  105.59   12.50
   6   8   5   96.59    6.20
  -5  -9  -5  228.98   21.50
  -5  -9  -5  202.68   15.10
   5   9   5  198.68   10.10
   5   9   5  174.48   10.20
   5   9   5  182.18   17.30
  -4 -10  -5  797.92   30.60
  -4 -10  -5  788.72   38.20
  -4 -10  -5  815.22   46.70
   4  10   5  783.22   31.00
   4  10   5  716.23   30.90
   4  10   5  788.52   42.30
  -3 -11  -5    6.10    2.90
  -3 -11  -5    5.70    4.60
  -3 -11  -5   14.80    2.00
   3  11   5   12.10    2.20
   3  11   5    8.00    5.00
  -2 -12  -5    8.90    4.90
  -2 -12  -5    6.60    3.50
  -2 -12  -5    6.80    1.90
   2  12   5    6.00    2.00
   2  12   5   14.00    5.20
  -1 -13  -5  191.48   19.10
  -1 -13  -5  169.68   14.50
  -1 -13  -5  166.18    8.70
   1  13   5  137.89   15.00
   1  13   5  164.28   10.10
   0 -14  -5  438.06   30.50
   0 -14  -5  386.36   17.80
   0 -14  -5  380.96   24.70
   0  14   5  379.16   25.90
   0  14   5  395.66   19.70
   1 -15  -5   74.69   10.40
  -1  15   5   71.79   10.30
  -1  15   5   82.59    7.70
   2 -16  -5   10.90    5.50
  -2  16   5   18.50    6.00
  -2  16   5   23.50    4.90
   3 -17  -5    4.80    4.20
  -3  17   5   -1.00    3.40
   4 -18  -5   14.00    6.10
  -4  18   5   10.90    4.20
  -4  18   5    7.70    4.10
   5 -19  -5    7.00    4.60
  -5  19   5   -1.50    3.40
  -5  19   5    0.50    4.50
   6 -20  -5   37.70    9.30
  -6  20   5   30.90    7.40
 -17   5  -5    4.40    4.20
  17  -5   5    7.20    3.70
  17  -5   5    4.60    5.20
  17  -5   5    5.10    3.00
 -16   4  -5   16.20    8.20
 -16   4  -5   10.50    6.80
  16  -4   5   12.20    5.90
  16  -4   5   11.80    4.80
  16  -4   5    4.60    4.60
 -15   3  -5   79.89   12.90
 -15   3  -5   66.39   12.30
  15  -3   5   53.59   11.30
  15  -3   5   66.39   10.50
  15  -3   5   58.79    7.40
 -14   2  -5    7.60    4.50
 -14   2  -5   10.40    4.90
  14  -2   5   10.90    3.10
  14  -2   5    4.60    4.20
  14  -2   5    7.00    4.70
 -13   1  -5 1787.52   81.79
 -13   1  -5 1706.93   77.49
  13  -1   5 1710.83   69.59
  13  -1   5 1768.22   77.29
  13  -1   5 1771.82   75.69
 -12   0  -5    3.00    2.10
 -12   0  -5    7.00    3.20
 -12   0  -5    3.60    3.40
  12   0   5   -0.80    1.20
  12   0   5   -1.80    2.80
  12   0   5    2.40    3.90
 -11  -1  -5  825.62   47.10
 -11  -1  -5  847.12   41.70
 -11  -1  -5  844.32   38.50
  11   1   5  857.01   44.20
  11   1   5  824.42   39.50
  11   1   5  834.02   37.20
 -10  -2  -5   18.40    6.90
 -10  -2  -5   15.10    4.20
 -10  -2  -5   16.10    4.20
  10   2   5   12.70    5.00
  10   2   5   16.70    3.80
  10   2   5   10.90    3.10
  -9  -3  -5   85.59   12.40
  -9  -3  -5   76.09    8.40
   9   3   5   82.09    7.70
   9   3   5   87.59   11.30
  -8  -4  -5   58.19   12.40
  -8  -4  -5   47.20    6.50
   8   4   5   34.50    4.50
   8   4   5   42.60    9.00
  -7  -5  -5  164.08   13.00
  -7  -5  -5  179.88   18.40
   7   5   5  186.68   11.50
   7   5   5  172.68   16.00
   7   5   5  175.88   10.00
  -6  -6  -5   56.59   11.50
  -6  -6  -5   56.79    7.20
   6   6   5   64.49    5.70
   6   6   5   54.79    4.50
   6   6   5   52.99    8.50
  -5  -7  -5   10.00    4.30
  -5  -7  -5   12.10    3.80
   5   7   5    4.00    3.00
   5   7   5    8.30    2.40
   5   7   5    7.10    1.60
  -4  -8  -5   27.80    6.20
  -4  -8  -5   27.40    8.00
   4   8   5   25.30    7.30
   4   8   5   21.60    2.70
   4   8   5   25.60    2.80
  -3  -9  -5    2.30    2.50
  -3  -9  -5    3.90    3.70
   3   9   5    3.00    2.60
   3   9   5    6.20    1.20
  -2 -10  -5 1831.52   82.19
  -2 -10  -5 1814.72   64.99
  -2 -10  -5 1820.02   73.79
   2  10   5 1715.93   76.89
  -1 -11  -5    3.80    1.40
  -1 -11  -5    3.30    3.90
  -1 -11  -5    3.40    2.70
   1  11   5    8.80    4.50
   0 -12  -5  688.83   28.00
   0 -12  -5  738.53   41.60
   0 -12  -5  710.33   35.60
   0  12   5  712.03   29.70
   0  12   5  697.33   37.30
   1 -13  -5  187.48   10.90
   1 -13  -5  217.38   19.50
   1 -13  -5  213.18   16.40
  -1  13   5  205.18   16.90
  -1  13   5  210.48   12.40
   2 -14  -5   24.40    6.30
  -2  14   5   22.10    4.50
  -2  14   5   26.00    6.40
   3 -15  -5    3.70    3.20
  -3  15   5    4.40    2.90
  -3  15   5    6.20    3.80
   4 -16  -5    3.00    3.20
  -4  16   5    1.70    3.40
  -4  16   5    2.10    2.70
   5 -17  -5   72.19   10.70
  -5  17   5   81.69    8.50
  -5  17   5   72.29    7.80
   6 -18  -5    3.90    4.30
  -6  18   5    2.40    3.90
  -6  18   5    5.90    2.70
   7 -19  -5    4.70    4.90
  -7  19   5    3.30    4.90
 -17   7  -5   32.30    9.90
  17  -7   5   29.70    8.60
  17  -7   5   39.00    8.30
 -16   6  -5  109.59   15.20
  16  -6   5  102.39   11.30
  16  -6   5   66.19    9.50
  16  -6   5   90.89   13.60
 -15   5  -5    2.70    5.60
  15  -5   5    5.00    3.80
  15  -5   5    8.10    3.70
  15  -5   5    5.70    4.30
 -14   4  -5    8.30    5.90
 -14   4  -5   11.80    4.90
  14  -4   5    8.20    4.40
  14  -4   5   17.20    5.80
  14  -4   5    5.30    2.60
 -13   3  -5   29.10    7.80
 -13   3  -5   10.40    5.00
  13  -3   5   19.90    4.90
  13  -3   5   15.70    5.50
  13  -3   5   21.20    6.10
 -12   2  -5    1.30    4.00
 -12   2  -5    4.50    3.70
  12  -2   5    2.00    2.10
  12  -2   5    0.60    3.10
  12  -2   5    3.70    3.60
 -11   1  -5  863.01   45.70
 -11   1  -5  826.92   42.30
 -11   1  -5  833.32   37.70
  11  -1   5  850.01   41.60
  11  -1   5  824.22   36.90
  11  -1   5  840.42   42.40
 -10   0  -5    2.90    2.30
 -10   0  -5   -0.10    2.50
 -10   0  -5   -2.00    2.30
  10   0   5   -0.60    2.20
  10   0   5    3.00    1.90
  10   0   5   -1.90    1.60
  -9  -1  -5   26.90    5.90
  -9  -1  -5   32.70    8.60
  -9  -1  -5   25.80    5.20
   9   1   5   33.80    7.80
   9   1   5   20.90    4.60
   9   1   5   28.30    5.60
  -8  -2  -5  401.46   27.40
  -8  -2  -5  384.86   21.90
  -8  -2  -5  397.26   22.20
   8   2   5  411.56   25.40
   8   2   5  413.96   21.00
  -7  -3  -5   -0.20    1.50
  -7  -3  -5   -2.30    1.80
  -7  -3  -5    0.10    1.50
   7   3   5    0.40    1.20
   7   3   5    1.80    2.50
  -6  -4  -5   81.29    8.50
  -6  -4  -5   95.99   12.00
   6   4   5   73.19    9.60
   6   4   5   60.99    5.30
   6   4   5   81.59    6.70
  -5  -5  -5    4.80    2.50
  -5  -5  -5    1.50    2.90
   5   5   5   -1.20    1.60
   5   5   5    3.30    1.20
   5   5   5    2.70    1.70
  -4  -6  -5   52.49    6.50
  -4  -6  -5   41.00    9.00
   4   6   5   45.10    7.40
   4   6   5   45.90    3.20
   4   6   5   48.50    4.00
  -3  -7  -5  835.02   37.50
  -3  -7  -5  787.32   43.40
   3   7   5  811.12   40.50
  -2  -8  -5  489.85   25.20
  -2  -8  -5  454.25   29.80
   2   8   5  470.05   27.50
  -1  -9  -5  119.09   10.60
  -1  -9  -5  127.49   14.00
   1   9   5  134.59   12.70
   0 -10  -5  868.11   39.90
   0 -10  -5  832.62   32.10
   0 -10  -5  868.91   45.40
   0  10   5  857.71   41.90
   0  10   5  870.81   33.50
   1 -11  -5  168.28    8.90
   1 -11  -5  153.08   12.90
   1 -11  -5  186.98   17.10
  -1  11   5  167.68    9.80
  -1  11   5  162.58   14.20
   2 -12  -5   30.30    6.30
   2 -12  -5   31.60    4.20
  -2  12   5   21.80    5.70
  -2  12   5   30.40    4.30
   3 -13  -5  339.37   21.90
  -3  13   5  344.97   18.60
  -3  13   5  313.37   20.50
   4 -14  -5  167.28   14.70
  -4  14   5  158.38   12.10
  -4  14   5  139.89   12.10
   5 -15  -5  308.87   22.20
  -5  15   5  295.57   18.30
  -5  15   5  315.37   19.50
   6 -16  -5  318.27   23.20
  -6  16   5  310.37   17.70
  -6  16   5  324.87   21.20
   7 -17  -5    7.90    5.30
  -7  17   5   11.30    3.10
  -7  17   5   12.50    5.00
   8 -18  -5   52.09   11.20
  -8  18   5   77.09   10.00
   9 -19  -5   57.89   11.80
   9 -19  -5   78.19   11.30
  -9  19   5   63.49   10.80
 -16   8  -5   10.90    5.50
  16  -8   5   -1.10    4.30
  16  -8   5   -2.30    3.40
 -15   7  -5  149.09   17.60
  15  -7   5  128.69   13.20
  15  -7   5  157.08   11.30
  15  -7   5  157.98   17.60
 -14   6  -5    1.30    4.90
  14  -6   5    5.90    3.50
  14  -6   5    9.70    5.10
  14  -6   5    4.80    3.70
 -13   5  -5    9.30    4.50
  13  -5   5   -0.30    2.00
  13  -5   5    3.40    3.00
 -12   4  -5   78.19   10.20
 -12   4  -5   80.29   11.20
  12  -4   5   65.89    7.70
  12  -4   5   72.89   10.50
  12  -4   5   75.79    9.30
 -11   3  -5   29.50    7.80
 -11   3  -5   26.10    6.70
  11  -3   5   17.30    4.40
  11  -3   5   22.00    6.40
  11  -3   5   21.40    5.80
 -10   2  -5   15.80    3.80
 -10   2  -5   16.40    5.20
 -10   2  -5   17.80    5.40
  10  -2   5   14.60    3.60
  10  -2   5    7.60    3.60
  10  -2   5   14.40    4.80
  -9   1  -5   33.10    6.40
  -9   1  -5   28.80    7.70
  -9   1  -5   21.40    4.30
   9  -1   5   24.90    6.20
   9  -1   5   35.00    4.70
   9  -1   5   14.70    4.40
  -8   0  -5    0.60    1.70
  -8   0  -5   -1.40    1.60
  -8   0  -5    0.60    2.50
   8   0   5   -2.80    1.50
   8   0   5    0.80    0.80
   8   0   5   -1.40    1.30
  -7  -1  -5    3.50    2.00
  -7  -1  -5    2.40    3.50
  -7  -1  -5    3.80    2.10
   7   1   5    1.60    1.60
   7   1   5    3.60    3.10
  -6  -2  -5    3.80    2.00
  -6  -2  -5    5.50    2.20
   6   2   5    7.10    3.30
   6   2   5    6.40    2.00
   6   2   5    7.00    2.30
  -5  -3  -5   -0.50    1.60
  -5  -3  -5    4.80    2.30
  -5  -3  -5    0.50    1.30
   5   3   5    1.40    1.80
   5   3   5    0.40    0.90
   5   3   5    0.80    1.10
  -4  -4  -5   73.69    9.80
  -4  -4  -5   70.29    7.40
   4   4   5   76.69    5.50
   4   4   5   82.79    9.30
   4   4   5   78.39    5.00
  -3  -5  -5 1341.17   56.89
  -3  -5  -5 1378.96   62.99
   3   5   5 1359.36   59.59
   3   5   5 1396.16   49.90
   3   5   5 1420.66   50.79
  -2  -6  -5  390.26   21.20
  -2  -6  -5  412.46   26.10
   2   6   5  392.66   23.40
  -1  -7  -5  298.47   21.30
  -1  -7  -5  281.67   16.90
   1   7   5  275.47   18.60
   0  -8  -5 1112.99   48.60
   0  -8  -5 1195.48   54.79
   0   8   5 1132.99   50.89
   1  -9  -5   12.90    4.10
   1  -9  -5   23.60    6.70
   1  -9  -5   18.70    2.20
  -1   9   5   19.80    5.10
  -1   9   5   20.10    2.50
   2 -10  -5  770.72   31.80
   2 -10  -5  827.72   37.60
  -2  10   5  829.12   32.70
  -2  10   5  756.72   37.50
   3 -11  -5   28.40    4.30
   3 -11  -5   25.50    5.60
  -3  11   5   31.50    5.00
  -3  11   5   35.20    6.00
   4 -12  -5   64.19    8.20
  -4  12   5   60.39    6.60
  -4  12   5   56.39    7.40
   5 -13  -5    5.60    3.20
  -5  13   5    4.40    2.70
  -5  13   5    3.70    2.60
   6 -14  -5   -2.00    2.60
  -6  14   5    4.60    2.50
  -6  14   5   -2.40    2.60
   7 -15  -5  129.69   13.10
  -7  15   5  109.89    8.40
  -7  15   5  135.99   12.50
   8 -16  -5    0.80    3.00
  -8  16   5    8.70    3.80
  -8  16   5    5.20    1.90
   9 -17  -5   38.80    8.90
   9 -17  -5   48.70    7.40
  -9  17   5   40.20    8.50
  10 -18  -5   44.50    9.80
  10 -18  -5   48.70   10.20
 -10  18   5   58.79   11.80
 -16  10  -5    5.10    6.00
  16 -10   5    8.20    5.00
 -15   9  -5    3.50    5.20
  15  -9   5    8.00    5.80
  15  -9   5    2.50    4.10
 -14   8  -5  202.98   20.40
  14  -8   5  210.18   11.70
  14  -8   5  218.58   21.30
  14  -8   5  203.28   16.50
 -13   7  -5   69.79   13.10
  13  -7   5   74.79    8.80
  13  -7   5   62.79    6.80
 -12   6  -5 1376.96   63.79
  12  -6   5 1206.58   54.79
  12  -6   5 1266.17   53.19
 -11   5  -5  267.07   20.90
  11  -5   5  251.47   16.30
  11  -5   5  253.17   16.20
 -10   4  -5   46.10    8.70
  10  -4   5   37.70    7.10
  10  -4   5   33.60    5.90
  -9   3  -5   84.89   10.00
  -9   3  -5   94.89    8.50
  -9   3  -5   93.29   10.60
   9  -3   5   91.39    8.20
   9  -3   5   87.99    9.20
  -8   2  -5  411.26   25.00
  -8   2  -5  390.36   21.10
  -8   2  -5  399.06   23.30
   8  -2   5  408.16   20.50
   8  -2   5  377.46   22.30
  -7   1  -5    2.50    1.80
  -7   1  -5    7.00    3.60
  -7   1  -5    0.80    1.80
   7  -1   5    1.90    2.40
   7  -1   5   -0.30    1.50
  -6   0  -5   -2.30    1.20
  -6   0  -5   -0.80    2.00
  -6   0  -5    0.20    1.10
   6   0   5   -1.70    1.30
  -5  -1  -5   40.20    4.90
  -5  -1  -5   40.60    5.50
  -5  -1  -5   30.00    6.90
   5   1   5   33.70    5.60
   5   1   5   34.70    4.50
  -4  -2  -5    0.40    1.80
  -4  -2  -5    0.30    1.30
  -4  -2  -5    2.50    1.50
   4   2   5    2.60    1.50
   4   2   5    2.70    1.90
   4   2   5    1.40    1.30
  -3  -3  -5  293.87   17.70
  -3  -3  -5  323.17   14.60
  -3  -3  -5  331.57   21.60
   3   3   5  322.87   14.30
   3   3   5  310.07   19.20
   3   3   5  320.67   14.00
  -2  -4  -5  460.75   24.20
  -2  -4  -5  509.55   28.70
   2   4   5  489.55   18.50
   2   4   5  512.25   19.10
  -1  -5  -5   37.40    5.00
  -1  -5  -5   44.00    7.20
   1   5   5   35.40    5.80
   0  -6  -5  324.17   21.30
   0  -6  -5  291.47   17.10
   0   6   5  320.77   19.00
   1  -7  -5    1.20    1.50
   1  -7  -5    0.30    1.60
  -1   7   5   -1.50    1.40
   2  -8  -5  169.58   12.20
   2  -8  -5  171.48    8.70
  -2   8   5  175.78    8.90
  -2   8   5  150.48   12.20
   3  -9  -5  171.48   12.70
   3  -9  -5  161.28    9.90
  -3   9   5  180.48   10.30
  -3   9   5  174.58   12.80
   4 -10  -5    1.40    1.90
   4 -10  -5    2.90    2.00
  -4  10   5    4.90    2.20
  -4  10   5    5.80    2.60
   5 -11  -5   20.80    5.10
  -5  11   5   21.40    4.70
  -5  11   5   20.20    4.60
   6 -12  -5   69.89    8.60
  -6  12   5   62.09    6.30
  -6  12   5   66.49    7.80
   7 -13  -5  111.69   12.00
  -7  13   5  144.49   12.40
  -7  13   5  136.59    9.30
   8 -14  -5   43.60    8.90
  -8  14   5   26.70    6.40
  -8  14   5   29.00    3.80
   9 -15  -5   74.99   10.60
   9 -15  -5   71.59   10.20
  -9  15   5   76.29    5.60
  -9  15   5   86.39   10.40
  10 -16  -5    9.00    4.30
  10 -16  -5    8.40    4.40
 -10  16   5    9.80    5.50
  11 -17  -5   56.59    8.50
  11 -17  -5   55.09   10.80
 -11  17   5   27.30    9.00
  12 -18  -5    5.10    4.50
  12 -18  -5   17.90    5.60
 -12  18   5    0.40    6.50
 -15  11  -5   86.69   15.90
  15 -11   5  108.89   12.50
  15 -11   5   63.39   13.90
 -14  10  -5   -0.50    4.70
  14 -10   5   -2.20    3.30
 -13   9  -5  134.79   16.50
  13  -9   5  112.09   11.90
 -12   8  -5  151.38   16.80
  12  -8   5  171.78   14.10
  12  -8   5  156.18    9.00
  11  -7   5    1.10    1.70
  11  -7   5    1.90    2.10
  11  -7   5    7.30    3.10
 -10   6  -5   47.30    9.90
  10  -6   5   51.39    6.60
  10  -6   5   57.69    6.30
  -9   5  -5    1.30    1.60
   9  -5   5    4.90    2.50
   9  -5   5   -0.90    1.40
  -8   4  -5   45.30    6.90
   8  -4   5   39.20    5.90
   8  -4   5   38.20    5.10
  -7   3  -5   -1.00    1.60
  -7   3  -5   -1.70    1.20
   7  -3   5   -1.70    1.20
   7  -3   5   -1.60    1.80
  -6   2  -5    9.90    4.00
  -6   2  -5    2.20    1.70
  -6   2  -5    4.70    2.30
   6  -2   5    4.90    2.10
   6  -2   5    5.80    2.90
  -5   1  -5   45.00    6.80
  -5   1  -5   37.10    4.90
  -5   1  -5   33.60    5.00
   5  -1   5   30.10    5.10
   5  -1   5   38.00    4.80
  -4   0  -5    2.10    2.00
  -4   0  -5   -0.90    1.00
  -4   0  -5    0.40    1.40
   4   0   5    0.90    1.60
   4   0   5   -0.20    1.10
  -3  -1  -5  375.66   22.30
  -3  -1  -5  361.06   17.10
  -3  -1  -5  374.96   19.80
   3   1   5  369.66   17.10
   3   1   5  333.87   19.60
  -2  -2  -5 4872.21  174.48
  -2  -2  -5 4920.51  179.38
  -2  -2  -5 5027.10  183.68
   2   2   5 4632.44  179.58
   2   2   5 5024.10  174.58
  -1  -3  -5   94.19    4.90
  -1  -3  -5   92.99    9.90
  -1  -3  -5   96.39    8.20
   1   3   5  103.99    5.00
   1   3   5   88.09    8.50
   0  -4  -5   91.49    7.70
   0   4   5   92.59    8.50
   1  -5  -5 2801.82  105.89
  -1   5   5 2839.32  107.29
   2  -6  -5  147.59    6.90
   2  -6  -5  152.68    6.60
   2  -6  -5  158.58   10.70
  -2   6   5  129.09   10.50
   3  -7  -5  239.98   11.50
   3  -7  -5  247.28   11.40
   3  -7  -5  233.78   14.50
  -3   7   5  240.78   11.80
  -3   7   5  234.88   14.70
   4  -8  -5    2.10    1.50
   4  -8  -5   -0.40    1.20
   4  -8  -5    1.00    1.00
  -4   8   5    2.00    1.70
  -4   8   5    8.20    2.70
   5  -9  -5  323.27   17.00
   5  -9  -5  348.47   19.80
   5  -9  -5  353.46   17.70
  -5   9   5  322.67   17.50
  -5   9   5  320.37   17.60
   6 -10  -5   83.39    8.80
   6 -10  -5   81.79    7.80
  -6  10   5   81.29    8.00
  -6  10   5   78.59    6.90
   7 -11  -5   11.50    4.00
   7 -11  -5   10.70    3.40
  -7  11   5   19.00    3.10
  -7  11   5   18.20    4.70
   8 -12  -5    9.40    4.10
   8 -12  -5    1.60    2.80
  -8  12   5   12.80    4.00
  -8  12   5    7.30    2.10
  -8  12   5    3.20    4.20
   9 -13  -5   19.20    5.00
   9 -13  -5   23.20    6.40
  -9  13   5   27.50    3.40
  -9  13   5   26.90    6.90
  10 -14  -5   72.59   10.40
  10 -14  -5   66.89   11.50
 -10  14   5   79.29   10.50
 -10  14   5   92.09    7.00
 -10  14   5   68.39    5.10
  11 -15  -5    6.30    4.60
  11 -15  -5    9.20    4.20
 -11  15   5   -3.20    3.50
  12 -16  -5   -6.80    3.00
  12 -16  -5    0.20    4.20
 -12  16   5   -1.10    3.70
  13 -17  -5    9.00    5.20
 -13  17   5    8.10    4.80
 -14  12  -5   -6.40    4.20
  14 -12   5    6.80    4.90
 -13  11  -5   68.09   13.60
  13 -11   5   66.29   11.50
 -12  10  -5  148.89   17.20
  12 -10   5  146.89   14.40
 -11   9  -5   31.80    8.20
  11  -9   5   34.00    7.10
 -10   8  -5   49.50   10.00
  10  -8   5   59.09    5.00
  10  -8   5   43.10    7.90
  10  -8   5   52.09    4.00
  -9   7  -5    2.10    3.50
   9  -7   5   -1.40    1.80
   9  -7   5    3.00    2.60
   9  -7   5   -0.80    1.50
  -8   6  -5   44.50    8.60
   8  -6   5   42.40    6.30
   8  -6   5   34.60    5.30
   8  -6   5   37.00    4.60
  -7   5  -5  179.18   14.70
   7  -5   5  161.98   12.60
   7  -5   5  170.78   11.70
   7  -5   5  182.28   11.30
  -6   4  -5   80.09    8.70
  -6   4  -5   80.59    7.40
   6  -4   5   75.39    8.20
   6  -4   5   68.59    6.70
   6  -4   5   76.19    7.00
  -5   3  -5    0.00    1.40
  -5   3  -5   -0.40    1.40
   5  -3   5    1.70    1.60
   5  -3   5    2.50    1.90
   5  -3   5    0.30    1.40
  -4   2  -5    2.10    1.40
  -4   2  -5    0.90    1.30
   4  -2   5   -0.20    1.50
   4  -2   5    0.40    1.80
   4  -2   5    2.80    1.50
  -3   1  -5  358.86   19.10
  -3   1  -5  343.07   18.80
  -3   1  -5  355.86   18.10
   3  -1   5  375.16   21.30
   3  -1   5  333.77   18.50
   3  -1   5  378.66   18.30
  -2   0  -5   -0.90    1.10
  -2   0  -5    2.00    1.10
  -2   0  -5    4.00    1.60
   2   0   5    0.00    1.80
   2   0   5    0.60    1.50
   2   0   5    1.50    1.60
   2   0   5   -0.50    1.10
  -1  -1  -5  228.08   11.10
  -1  -1  -5  221.78   13.80
  -1  -1  -5  224.98   13.90
   1   1   5  251.47   14.30
   1   1   5  245.88   13.90
   1   1   5  237.28   11.40
   1   1   5  211.18   15.30
   0  -2  -5   55.59    6.10
   0  -2  -5   55.59    5.90
   0  -2  -5   61.89    3.80
   0   2   5   61.29    6.40
   0   2   5   64.59    3.50
   0   2   5   55.99    7.10
   0   2   5   55.29    5.50
   1  -3  -5  684.83   31.70
   1  -3  -5  742.53   31.50
  -1   3   5  718.23   31.80
  -1   3   5  691.43   30.10
  -1   3   5  736.83   34.70
   2  -4  -5  283.07   15.30
   2  -4  -5  287.57   11.40
   2  -4  -5  275.77   16.00
  -2   4   5  294.37   16.40
  -2   4   5  283.57   18.00
  -2   4   5  280.17   15.80
   3  -5  -5  141.69    6.60
   3  -5  -5  139.89    7.10
   3  -5  -5  123.79    9.70
   3  -5  -5  127.09    9.20
  -3   5   5  136.09    9.70
  -3   5   5  142.09   11.60
   4  -6  -5    7.00    2.50
   4  -6  -5    6.10    2.30
   4  -6  -5    8.20    1.90
   4  -6  -5    5.30    1.60
  -4   6   5    6.00    1.80
  -4   6   5    4.00    1.90
  -4   6   5    4.40    2.40
   5  -7  -5  122.79    9.10
   5  -7  -5  115.49    7.80
   5  -7  -5  115.49    9.30
   5  -7  -5  108.59    7.70
  -5   7   5  111.69    8.30
  -5   7   5  102.79   10.00
  -5   7   5  119.69    8.40
   6  -8  -5    3.50    2.10
   6  -8  -5    5.50    2.50
   6  -8  -5    4.60    2.40
   6  -8  -5    4.50    1.80
  -6   8   5    4.70    1.80
  -6   8   5    7.10    2.60
  -6   8   5    5.00    3.20
   7  -9  -5   35.20    4.90
   7  -9  -5   35.70    5.40
   7  -9  -5   29.00    5.60
  -7   9   5   43.00    6.60
  -7   9   5   35.00    5.40
  -7   9   5   37.30    4.10
   8 -10  -5   29.90    4.60
   8 -10  -5   25.00    5.50
   8 -10  -5   30.50    6.30
  -8  10   5   23.90    5.60
  -8  10   5   24.70    5.40
  -8  10   5   28.50    3.40
   9 -11  -5    2.80    2.40
   9 -11  -5    3.30    2.50
  -9  11   5    0.80    2.50
  -9  11   5    4.70    1.60
  -9  11   5    4.90    2.60
  10 -12  -5   -3.40    1.70
  10 -12  -5   -1.30    1.90
 -10  12   5    1.10    1.40
 -10  12   5   -1.60    2.40
 -10  12   5    1.60    3.00
  11 -13  -5   19.80    6.00
  11 -13  -5   13.90    5.50
 -11  13   5   15.20    4.70
  12 -14  -5   25.50    7.00
  12 -14  -5   40.00    8.60
 -12  14   5   39.50    7.40
  13 -15  -5   17.50    6.70
  13 -15  -5   10.80    5.10
 -13  15   5    8.30    5.30
  14 -16  -5  116.19   14.30
  14 -16  -5  135.59   15.20
 -14  16   5  123.89   15.70
 -13  13  -5   88.69   13.60
  13 -13   5   73.59   11.00
 -12  12  -5   11.50    5.80
  12 -12   5    2.20    3.10
 -11  11  -5    9.90    4.90
  11 -11   5    4.30    3.50
 -10  10  -5   20.80    7.30
  10 -10   5   11.50    4.00
  -9   9  -5  288.67   22.50
   9  -9   5  260.87   18.20
  -8   8  -5   -3.40    2.10
   8  -8   5    2.00    1.90
   8  -8   5    5.10    1.80
   8  -8   5    0.00    0.90
  -7   7  -5  110.29   12.20
   7  -7   5  136.99    7.30
   7  -7   5  110.69    9.00
   7  -7   5  126.89   10.40
  -6   6  -5   50.69    7.40
   6  -6   5   55.49    4.70
   6  -6   5   43.00    5.90
   6  -6   5   45.70    5.70
  -5   5  -5   -2.20    1.80
   5  -5   5    3.20    1.60
   5  -5   5    1.10    1.40
  -4   4  -5   80.89    7.20
  -4   4  -5   73.19    7.90
  -4   4  -5   67.79    6.50
   4  -4   5   74.79    6.20
   4  -4   5   79.19    6.70
   4  -4   5   77.29    7.80
  -3   3  -5  300.17   16.50
  -3   3  -5  321.77   17.60
  -3   3  -5  314.07   17.00
   3  -3   5  300.57   18.10
   3  -3   5  326.97   16.50
   3  -3   5  314.57   15.90
  -2   2  -5 4646.64  173.98
  -2   2  -5 4913.91  174.18
  -2   2  -5 4790.82  174.68
   2  -2   5 4812.22  173.28
   2  -2   5 4916.01  174.38
   2  -2   5 4641.94  176.68
  -1   1  -5  238.88   13.90
  -1   1  -5  230.88   13.40
  -1   1  -5  249.78   12.70
   1  -1   5  212.58   14.70
   1  -1   5  223.98   13.70
   1  -1   5  228.38   12.90
   1  -1   5  239.58   12.80
   0   0  -5    2.10    1.70
   1  -1  -5  682.23   31.40
   1  -1  -5  767.82   28.80
   1  -1  -5  700.03   31.40
  -1   1   5  739.93   27.90
  -1   1   5  771.42   31.50
   2  -2  -5  154.28   10.40
   2  -2  -5  192.98    8.20
  -2   2   5  192.08    7.80
  -2   2   5  177.38   10.30
  -2   2   5  158.68   10.40
   3  -3  -5  471.55   21.70
   3  -3  -5  448.56   22.00
   3  -3  -5  475.95   18.30
   3  -3  -5  496.95   19.60
  -3   3   5  479.45   21.70
  -3   3   5  443.36   20.70
  -3   3   5  478.75   18.70
   4  -4  -5  104.79    5.80
   4  -4  -5  103.29    7.70
   4  -4  -5  106.19    6.60
   4  -4  -5   96.29    7.80
  -4   4   5   94.99    6.90
  -4   4   5  106.89    7.50
   5  -5  -5  807.62   32.60
   5  -5  -5  827.02   34.20
   5  -5  -5  728.23   33.60
   5  -5  -5  810.02   31.80
  -5   5   5  803.52   32.80
   6  -6  -5  402.16   19.90
   6  -6  -5  386.96   18.30
   6  -6  -5  385.36   18.80
   6  -6  -5  353.36   18.80
  -6   6   5  400.86   17.90
  -6   6   5  370.96   19.20
   7  -7  -5  119.89    9.00
   7  -7  -5  107.69    8.80
   7  -7  -5  131.69   10.00
  -7   7   5  129.79    7.90
  -7   7   5  133.79   10.20
   8  -8  -5   31.70    6.00
   8  -8  -5   21.00    4.50
   8  -8  -5   19.40    4.40
  -8   8   5   33.90    6.20
  -8   8   5   30.60    6.10
  -8   8   5   25.70    3.20
   9  -9  -5  114.39    9.10
   9  -9  -5  122.09   10.80
   9  -9  -5  132.79   10.90
  -9   9   5  127.19    7.80
  -9   9   5  121.99   10.50
  -9   9   5  130.39   11.60
  10 -10  -5  123.19    9.30
  10 -10  -5  127.89   11.70
  10 -10  -5  114.09   11.20
 -10  10   5  139.09    8.30
 -10  10   5  125.49   10.70
 -10  10   5  116.79   11.90
  11 -11  -5   84.69   10.20
  11 -11  -5   72.59    9.40
 -11  11   5  110.09    8.50
 -11  11   5   83.99   10.40
 -11  11   5   87.09    6.60
  12 -12  -5    2.80    2.70
  12 -12  -5   -1.00    2.50
 -12  12   5    5.50    1.80
 -12  12   5    1.90    2.80
  13 -13  -5   19.90    6.10
 -13  13   5   13.70    6.00
  14 -14  -5   14.50    6.50
  14 -14  -5   21.30    6.50
 -14  14   5    6.20    5.70
  15 -15  -5   -3.10    3.70
  15 -15  -5   -0.40    5.20
 -15  15   5   10.30    6.20
 -12  14  -5    4.40    6.00
  12 -14   5    6.30    4.00
 -11  13  -5    2.20    4.10
  11 -13   5   -4.30    2.60
 -10  12  -5   -0.50    4.30
  10 -12   5    4.00    4.30
  -9  11  -5   16.70    6.20
   9 -11   5   17.00    4.60
  -8  10  -5   13.60    5.10
   8 -10   5   18.10    5.40
  -7   9  -5  148.89   14.70
   7  -9   5  130.99   11.70
  -6   8  -5   84.39   10.50
   6  -8   5   95.79    5.30
   6  -8   5  102.39    9.30
   6  -8   5   94.79    7.10
  -5   7  -5    7.30    3.80
   5  -7   5    8.90    3.10
   5  -7   5   10.50    3.00
   5  -7   5   10.30    1.90
  -4   6  -5   42.60    4.90
  -4   6  -5   47.10    6.70
   4  -6   5   48.30    3.80
   4  -6   5   44.10    5.20
   4  -6   5   46.40    5.60
  -3   5  -5 1329.77   53.39
  -3   5  -5 1365.06   57.19
  -3   5  -5 1419.66   54.69
   3  -5   5 1292.67   55.39
   3  -5   5 1395.46   51.39
   3  -5   5 1384.26   53.99
  -2   4  -5  491.35   23.10
  -2   4  -5  487.75   24.50
   2  -4   5  509.15   22.70
   2  -4   5  486.25   21.00
  -1   3  -5   86.19    7.00
  -1   3  -5   96.69    7.60
  -1   3  -5   97.69    8.00
   1  -3   5   97.19    7.20
   1  -3   5   96.59    6.40
   1  -3   5  100.69    8.20
   0   2  -5   55.29    5.50
   0   2  -5   57.59    5.60
   0   2  -5   61.09    5.50
   0  -2   5   53.69    4.70
   0  -2   5   56.19    5.70
   0  -2   5   58.59    5.50
   1   1  -5  755.92   31.70
   1   1  -5  687.23   30.40
   1   1  -5  746.03   30.40
  -1  -1   5  737.73   29.50
  -1  -1   5  744.93   31.60
  -1  -1   5  721.63   29.80
   2   0  -5   -0.30    1.00
   2   0  -5    0.30    0.80
   2   0  -5   -0.10    0.70
   3  -1  -5    7.80    1.50
   3  -1  -5    9.70    2.60
   3  -1  -5   11.10    2.60
  -3   1   5    6.60    1.80
  -3   1   5    6.50    2.00
   4  -2  -5  810.32   32.00
   4  -2  -5  743.43   31.70
   4  -2  -5  791.62   29.40
  -4   2   5  694.83   30.60
  -4   2   5  802.92   29.80
  -4   2   5  757.02   30.90
   5  -3  -5  916.81   37.00
   5  -3  -5  935.21   35.20
   5  -3  -5  864.61   36.80
   5  -3  -5  946.51   37.00
  -5   3   5  919.31   36.00
  -5   3   5  919.91   35.70
  -5   3   5  869.51   36.00
   6  -4  -5  618.94   27.00
   6  -4  -5  628.54   26.00
   6  -4  -5  626.54   27.30
   6  -4  -5  569.04   26.50
  -6   4   5  674.43   25.90
  -6   4   5  593.64   28.40
   7  -5  -5  494.55   23.40
   7  -5  -5  514.95   23.70
   7  -5  -5  512.85   24.60
   7  -5  -5  541.75   24.50
  -7   5   5  558.94   22.50
   8  -6  -5 2046.50   77.29
   8  -6  -5 1784.02   75.09
   8  -6  -5 2103.29   77.29
  -8   6   5 2008.80   78.99
  -8   6   5 2025.00   73.99
   9  -7  -5   87.09    7.60
   9  -7  -5   94.39    8.70
   9  -7  -5  104.19    8.80
  -9   7   5   84.29    9.10
  -9   7   5  103.69    6.90
  10  -8  -5 1360.26   54.69
  10  -8  -5 1126.39   50.49
  10  -8  -5 1304.07   54.79
 -10   8   5 1291.87   56.69
 -10   8   5 1327.37   49.99
  11  -9  -5  201.08   13.10
  11  -9  -5  225.08   16.30
  11  -9  -5  249.18   16.50
 -11   9   5  218.88   17.30
 -11   9   5  246.48   13.00
  12 -10  -5    0.10    2.80
  12 -10  -5    2.80    2.70
  12 -10  -5   13.10    2.60
 -12  10   5    8.60    2.70
 -12  10   5   14.60    4.50
 -12  10   5    3.50    2.90
  13 -11  -5   71.59    9.70
  13 -11  -5   68.09    6.00
  13 -11  -5   78.39    9.80
 -13  11   5   70.49    6.90
 -13  11   5   84.99    7.30
 -13  11   5   77.79   11.00
  14 -12  -5   11.60    5.40
  14 -12  -5   13.30    4.60
 -14  12   5   15.70    6.40
  15 -13  -5   25.10    6.00
  15 -13  -5   10.70    5.30
 -15  13   5   22.80    7.30
  16 -14  -5   48.00    9.00
  16 -14  -5   41.00    9.90
 -16  14   5   48.00   10.10
 -11  15  -5  114.59   17.00
  11 -15   5  161.88   16.50
 -10  14  -5    1.40    5.10
  10 -14   5   -3.60    2.50
  -9  13  -5   13.40    5.90
   9 -13   5   -1.10    3.10
  -8  12  -5    6.50    4.80
   8 -12   5   -4.00    1.80
  -7  11  -5   96.59   12.40
   7 -11   5   94.99   10.50
  -6  10  -5  197.08   17.30
   6 -10   5  184.48   14.40
  -5   9  -5  182.48   16.10
   5  -9   5  205.08   14.10
  -4   8  -5   18.60    3.10
  -4   8  -5   26.00    6.30
   4  -8   5   28.40    2.80
   4  -8   5   27.70    5.30
   4  -8   5   21.80    4.00
  -3   7  -5  755.82   32.60
  -3   7  -5  816.02   38.60
   3  -7   5  846.52   31.10
   3  -7   5  748.43   34.50
   3  -7   5  825.02   35.10
  -2   6  -5  409.36   22.40
  -2   6  -5  362.76   18.20
   2  -6   5  404.26   16.80
   2  -6   5  407.76   19.50
  -1   5  -5   59.29    5.40
  -1   5  -5   32.80    4.20
  -1   5  -5   40.30    5.70
   1  -5   5   42.30    4.60
   1  -5   5   45.40    3.70
   0   4  -5   93.39    8.30
   0   4  -5   80.49    6.30
   0   4  -5   97.19    7.30
   0  -4   5  106.79    6.10
   0  -4   5   97.89    6.90
   1   3  -5  696.93   30.10
   1   3  -5  726.33   32.20
   1   3  -5  766.92   31.50
  -1  -3   5  777.22   29.50
  -1  -3   5  760.02   30.70
  -1  -3   5  731.53   31.40
  -1  -3   5  747.03   32.10
   2   2  -5  197.88   11.40
   2   2  -5  191.18   10.50
   2   2  -5  190.48   11.10
  -2  -2   5  211.08   10.10
  -2  -2   5  199.08   10.60
  -2  -2   5  192.08   11.40
   3   1  -5    7.20    2.00
   3   1  -5    8.80    1.90
   3   1  -5    6.70    1.70
  -3  -1   5    7.30    2.00
  -3  -1   5    9.10    1.90
  -3  -1   5   12.10    1.90
   4   0  -5   -0.80    0.50
   4   0  -5    1.20    0.90
   4   0  -5    1.30    1.00
  -4   0   5    0.20    0.70
  -4   0   5   -0.50    0.60
  -4   0   5    1.80    0.80
   5  -1  -5  194.98    9.60
   5  -1  -5  194.18   10.50
   5  -1  -5  198.08   10.60
  -5   1   5  190.38    9.90
  -5   1   5  184.78    9.70
  -5   1   5  190.08    9.90
   6  -2  -5   50.39    5.30
   6  -2  -5   50.79    4.60
   6  -2  -5   51.69    4.30
   6  -2  -5   54.79    4.70
  -6   2   5   46.00    4.10
  -6   2   5   57.09    4.60
  -6   2   5   45.90    4.40
   7  -3  -5  143.49    8.70
   7  -3  -5  133.39    8.50
   7  -3  -5  145.69   10.10
   7  -3  -5  160.58    9.20
  -7   3   5  139.79    8.30
  -7   3   5  136.69    9.20
  -7   3   5  133.59    8.40
   8  -4  -5   28.60    3.90
   8  -4  -5   12.00    2.70
   8  -4  -5   17.70    3.50
  -8   4   5   18.90    2.80
   9  -5  -5   26.10    4.00
   9  -5  -5   28.50    3.70
   9  -5  -5   19.80    4.00
  -9   5   5   24.20    3.30
  10  -6  -5  996.10   42.60
  10  -6  -5  876.31   39.00
  10  -6  -5  995.00   41.50
 -10   6   5  951.00   44.60
 -10   6   5 1025.40   39.80
  11  -7  -5  118.39   10.70
  11  -7  -5  117.39    8.80
  11  -7  -5  105.39    9.50
 -11   7   5  121.49    8.90
 -11   7   5  128.39   12.20
  12  -8  -5   48.50    7.20
  12  -8  -5   52.99    6.90
  12  -8  -5   47.30    5.70
 -12   8   5   41.00    6.60
 -12   8   5   44.20    5.40
  13  -9  -5  146.29   13.00
  13  -9  -5  124.29   11.40
  13  -9  -5  120.19    8.60
 -13   9   5  103.99    9.30
 -13   9   5  133.79   13.80
  14 -10  -5   -3.70    2.90
  14 -10  -5    0.50    2.80
 -14  10   5   -4.70    2.30
 -14  10   5    1.80    2.70
  15 -11  -5   67.89   10.10
  15 -11  -5   77.09   10.10
 -15  11   5   58.79   11.70
  16 -12  -5    8.70    4.80
  16 -12  -5   -4.10    3.40
 -16  12   5    4.10    4.00
  17 -13  -5   19.90    5.80
  17 -13  -5   38.70    8.60
 -17  13   5   31.10    9.50
 -10  16  -5   58.49   13.20
  10 -16   5   90.59   11.50
  -9  15  -5    2.20    4.60
   9 -15   5   10.80    5.10
  -8  14  -5  194.58   19.50
   8 -14   5  195.38   17.20
  -7  13  -5    2.30    3.90
   7 -13   5    4.10    2.90
  -6  12  -5   95.89   12.30
   6 -12   5   95.99   10.90
  -5  11  -5  153.78   15.20
   5 -11   5  140.79   12.60
  -4  10  -5  782.02   40.10
   4 -10   5  757.92   36.50
  -3   9  -5   -0.60    2.20
  -3   9  -5    2.80    1.90
   3  -9   5    2.40    1.60
   3  -9   5    6.20    2.80
  -2   8  -5  452.15   20.60
  -2   8  -5  446.06   25.90
   2  -8   5  451.05   22.90
   2  -8   5  508.55   20.80
  -1   7  -5  268.57   17.70
  -1   7  -5  262.57   13.60
   1  -7   5  299.37   13.70
   1  -7   5  286.67   15.30
   0   6  -5  290.87   17.90
   0   6  -5  300.97   14.40
   0  -6   5  321.17   14.40
   0  -6   5  296.07   15.30
   1   5  -5 2909.01  112.99
   1   5  -5 2996.70  108.79
   1   5  -5 3007.00  109.79
  -1  -5   5 3039.40  108.69
  -1  -5   5 3012.30  109.49
   2   4  -5  307.57   16.90
   2   4  -5  300.67   14.90
   2   4  -5  307.87   14.20
  -2  -4   5  303.67   14.20
  -2  -4   5  294.07   15.50
  -2  -4   5  309.67   14.40
  -2  -4   5  294.67   15.60
   3   3  -5  488.25   21.70
   3   3  -5  449.76   20.30
   3   3  -5  513.65   20.20
  -3  -3   5  445.76   20.30
  -3  -3   5  476.55   20.00
  -3  -3   5  454.35   20.90
  -3  -3   5  391.56   19.40
   4   2  -5  841.82   32.30
   4   2  -5  824.02   32.70
   4   2  -5  812.72   32.90
  -4  -2   5  795.42   32.70
  -4  -2   5  764.92   31.80
  -4  -2   5  789.92   32.20
   5   1  -5  208.98   10.50
   5   1  -5  185.18   10.10
   5   1  -5  194.98   10.50
  -5  -1   5  186.08    9.90
  -5  -1   5  195.68   10.10
  -5  -1   5  197.38   10.50
   6   0  -5    0.50    0.70
   6   0  -5    1.40    0.70
   6   0  -5    0.20    0.70
  -6   0   5   -0.90    0.70
  -6   0   5    0.20    0.70
  -6   0   5    0.10    0.70
   7  -1  -5    8.30    2.00
   7  -1  -5    7.30    1.90
   7  -1  -5   14.20    2.40
  -7   1   5   13.30    2.30
  -7   1   5   12.70    2.70
  -7   1   5    7.80    2.00
   8  -2  -5   89.09    6.50
   8  -2  -5   64.39    5.20
   8  -2  -5   76.69    5.70
  -8   2   5   65.59    5.80
  -8   2   5   61.99    5.00
   9  -3  -5   12.40    3.10
   9  -3  -5   15.10    2.90
  -9   3   5   14.90    3.30
  -9   3   5   17.20    3.00
  10  -4  -5  223.38   12.70
  10  -4  -5  215.68   13.60
 -10   4   5  220.88   13.10
  11  -5  -5  303.57   17.70
  11  -5  -5  283.47   15.90
 -11   5   5  272.57   16.00
  12  -6  -5  343.57   18.80
  12  -6  -5  347.97   20.30
 -12   6   5  323.37   22.00
 -12   6   5  314.47   18.50
  13  -7  -5   52.39    6.80
  13  -7  -5   47.80    7.10
 -13   7   5   53.69    6.80
 -13   7   5   58.39    9.20
  14  -8  -5  293.77   18.40
  14  -8  -5  281.57   19.80
 -14   8   5  297.17   22.40
 -14   8   5  240.38   16.80
  15  -9  -5   -2.30    2.50
  15  -9  -5    2.10    2.80
 -15   9   5    6.40    3.10
 -15   9   5   -1.60    2.60
  16 -10  -5  313.37   23.10
  16 -10  -5  316.67   21.00
 -16  10   5  307.57   24.80
 -16  10   5  276.47   17.40
  17 -11  -5   -0.40    3.10
 -17  11   5    6.40    5.20
  18 -12  -5  202.08   18.70
  18 -12  -5  196.78   17.20
 -18  12   5  180.08   20.50
  -9  17  -5   27.10    9.20
   9 -17   5   19.40    6.30
  -8  16  -5   19.90    6.00
   8 -16   5    1.20    4.10
  -7  15  -5   23.30    7.00
   7 -15   5   17.40    6.30
  -6  14  -5   -3.10    3.10
   6 -14   5    7.40    3.50
  -5  13  -5   20.60    6.00
   5 -13   5   14.40    4.70
  -4  12  -5 1790.32   78.59
   4 -12   5 1760.72   74.49
  -3  11  -5   10.40    4.40
  -3  11  -5    5.20    2.10
   3 -11   5   -0.60    2.00
   3 -11   5    8.70    2.50
  -2  10  -5 1714.63   60.99
  -2  10  -5 1756.92   70.79
   2 -10   5 1592.64   62.79
   2 -10   5 1381.06   64.49
  -1   9  -5  118.59   11.50
  -1   9  -5  125.09    7.70
   1  -9   5  126.49   10.00
   1  -9   5  124.19    9.00
   0   8  -5 1118.79   50.39
   0   8  -5 1151.38   43.90
   0  -8   5 1135.89   46.00
   0  -8   5 1139.29   46.50
   1   7  -5   -0.40    2.00
   1   7  -5    1.60    0.90
  -1  -7   5    1.30    1.20
  -1  -7   5    1.10    1.20
   2   6  -5  159.98    8.80
   2   6  -5  146.29   11.60
  -2  -6   5  153.18    9.70
  -2  -6   5  146.59    8.90
   3   5  -5  150.48    8.60
   3   5  -5  140.19    8.30
   3   5  -5  153.58   10.80
  -3  -5   5  137.29    9.20
  -3  -5   5  137.59    8.00
  -3  -5   5  146.39    9.30
   4   4  -5   98.49    7.80
   4   4  -5  104.99    6.60
   4   4  -5  109.69    7.10
  -4  -4   5  101.59    7.30
  -4  -4   5   98.69    6.10
  -4  -4   5  116.59    8.00
   5   3  -5 1002.00   38.00
   5   3  -5  915.61   38.20
   5   3  -5  940.71   36.60
  -5  -3   5  926.51   36.10
  -5  -3   5  939.41   37.30
  -5  -3   5  981.80   38.90
  -5  -3   5  903.71   37.30
   6   2  -5   55.89    6.10
   6   2  -5   50.39    4.70
   6   2  -5   54.39    4.30
  -6  -2   5   48.40    4.40
  -6  -2   5   54.29    4.20
  -6  -2   5   53.19    5.30
   7   1  -5    9.90    2.40
   7   1  -5   11.00    2.20
  -7  -1   5   10.20    1.70
  -7  -1   5    9.10    2.50
   8   0  -5    0.70    0.90
   8   0  -5    0.70    0.90
  -8   0   5    0.90    1.40
  -8   0   5    0.30    0.70
   9  -1  -5 3980.80  143.79
   9  -1  -5 4006.50  146.29
  -9   1   5 4109.99  147.89
  -9   1   5 3923.21  143.49
  10  -2  -5  539.75   25.60
  10  -2  -5  549.85   23.40
 -10   2   5  539.85   23.20
 -10   2   5  559.44   26.70
  11  -3  -5  179.68   12.30
  11  -3  -5  177.08   10.40
 -11   3   5  182.88   10.80
 -11   3   5  160.08   12.20
  12  -4  -5    0.40    1.80
  12  -4  -5    1.10    1.10
 -12   4   5    0.40    1.40
  13  -5  -5   98.39    9.40
  13  -5  -5  103.49    8.70
 -13   5   5   98.89   10.00
  14  -6  -5   98.49   10.40
  14  -6  -5  113.39    9.60
 -14   6   5   92.29    9.80
  15  -7  -5   51.79    7.20
  15  -7  -5   74.19    9.40
 -15   7   5   54.69    7.60
  16  -8  -5  489.35   26.40
  16  -8  -5  485.95   29.40
 -16   8   5  432.36   26.00
  17  -9  -5  114.99   13.40
  17  -9  -5  136.39   12.60
 -17   9   5  132.29   11.80
  18 -10  -5  163.48   16.80
  18 -10  -5  167.78   14.40
 -18  10   5  124.89   12.10
  19 -11  -5    2.00    4.70
  19 -11  -5    8.70    3.70
  -7  17  -5   -0.20    4.40
   7 -17   5    4.70    4.10
  -6  16  -5   66.49   12.80
   6 -16   5   43.80    9.90
  -5  15  -5   46.00   10.20
   5 -15   5   45.10    9.20
  -4  14  -5  124.19   13.30
   4 -14   5  103.99   11.60
  -3  13  -5   16.10    5.20
   3 -13   5    8.90    4.10
  -2  12  -5    8.40    4.30
  -2  12  -5   10.10    2.80
   2 -12   5   11.30    4.10
   2 -12   5    9.10    3.00
  -1  11  -5    7.30    2.10
  -1  11  -5    1.20    2.70
   1 -11   5    7.30    3.00
   1 -11   5    5.20    2.60
   0  10  -5  900.81   33.30
   0  10  -5  824.62   40.60
   0 -10   5  739.53   36.40
   0 -10   5  817.52   36.90
   1   9  -5   21.50    3.10
   1   9  -5   17.50    5.10
  -1  -9   5   23.10    4.50
  -1  -9   5   18.50    4.50
   2   8  -5  174.98   10.40
   2   8  -5  174.88   13.70
  -2  -8   5  163.28   11.90
  -2  -8   5  165.08   10.60
   3   7  -5  222.98   15.80
  -3  -7   5  283.87   13.50
  -3  -7   5  227.88   14.80
   4   6  -5    7.20    2.60
  -4  -6   5    7.70    2.30
  -4  -6   5    3.20    2.00
  -4  -6   5   10.70    2.30
   5   5  -5  780.12   34.60
  -5  -5   5  805.52   32.80
  -5  -5   5  789.72   35.70
  -5  -5   5  827.02   31.20
   6   4  -5  611.24   24.10
   6   4  -5  583.34   27.10
  -6  -4   5  621.04   23.90
  -6  -4   5  619.14   29.10
  -6  -4   5  634.84   25.50
   7   3  -5  142.79    9.30
   7   3  -5  146.49    7.30
  -7  -3   5  147.89    7.00
  -7  -3   5  143.79   10.90
  -7  -3   5  143.99    7.50
   8   2  -5   65.19    5.70
   8   2  -5   63.99    4.20
  -8  -2   5   60.39    3.60
  -8  -2   5   64.79    7.00
   9   1  -5 4092.49  139.79
   9   1  -5 3895.51  142.89
  -9  -1   5 3775.42  146.19
  -9  -1   5 3876.41  138.79
  10   0  -5    6.90    2.20
  10   0  -5    7.90    1.70
 -10   0   5    6.90    1.60
 -10   0   5    8.60    3.10
  11  -1  -5 3112.39  109.39
  11  -1  -5 3062.89  113.49
 -11   1   5 2938.31  116.39
 -11   1   5 2949.41  108.99
  12  -2  -5  736.83   33.40
  12  -2  -5  768.62   30.00
 -12   2   5  692.23   29.10
 -12   2   5  671.13   35.10
  13  -3  -5    4.20    2.40
  13  -3  -5   -2.00    1.20
 -13   3   5    1.70    2.30
  14  -4  -5   90.49    7.50
  14  -4  -5   78.89    8.80
 -14   4   5   64.39    8.80
  15  -5  -5    6.20    2.40
  15  -5  -5    0.90    2.10
 -15   5   5   -2.00    2.70
  16  -6  -5  522.65   25.80
  16  -6  -5  496.95   28.90
 -16   6   5  449.76   28.10
  17  -7  -5  200.08   14.50
  17  -7  -5  179.48   16.60
 -17   7   5  194.48   15.70
  18  -8  -5  144.99   12.60
  18  -8  -5  113.19   13.30
 -18   8   5  120.59   12.70
  19  -9  -5  226.78   20.00
  19  -9  -5  217.38   16.70
 -19   9   5  182.38   16.10
  20 -10  -5   50.39    9.90
  20 -10  -5   36.50    9.40
  -6  18  -5  116.29   15.40
   6 -18   5  107.59   14.40
  -5  17  -5   11.40    6.30
   5 -17   5    8.00    5.40
  -4  16  -5   31.80    9.20
   4 -16   5   32.50    7.30
  -3  15  -5  194.48   18.10
   3 -15   5  194.48   16.90
  -2  14  -5  140.79   14.20
  -2  14  -5  151.58    8.80
   2 -14   5  151.98   10.70
   2 -14   5  164.08   14.50
  -1  13  -5  157.28   15.30
  -1  13  -5  164.48    9.50
   1 -13   5  154.68   11.90
   1 -13   5  171.78   13.80
   0  12  -5  673.73   36.40
   0  12  -5  705.63   30.70
   0 -12   5  674.63   33.00
   0 -12   5  596.84   31.80
   1  11  -5  150.38   14.00
  -1 -11   5  148.79   12.60
  -1 -11   5  159.58   12.10
   2  10  -5  757.92   37.90
  -2 -10   5  695.23   35.90
  -2 -10   5  798.72   34.30
   3   9  -5  154.48   13.40
  -3  -9   5  168.48   10.80
  -3  -9   5  152.88   12.80
   4   8  -5    3.20    2.50
  -4  -8   5    1.70    1.30
  -4  -8   5    2.70    2.00
   5   7  -5  114.79    7.40
   5   7  -5  118.59   10.00
  -5  -7   5  109.19    7.30
  -5  -7   5  100.69   10.10
  -5  -7   5  121.09    8.10
   6   6  -5  385.36   20.50
  -6  -6   5  370.86   22.50
  -6  -6   5  402.76   17.00
  -6  -6   5  405.96   18.20
   7   5  -5  521.55   24.40
  -7  -5   5  524.65   20.20
  -7  -5   5  479.65   27.00
  -7  -5   5  503.45   21.40
   8   4  -5    9.30    2.60
  -8  -4   5   12.40    1.80
  -8  -4   5   11.30    1.40
  -8  -4   5    7.80    3.30
   9   3  -5   10.60    2.90
  -9  -3   5   11.00    4.00
  10   2  -5  519.95   24.60
 -10  -2   5  540.15   29.30
  11   1  -5 3000.00  112.49
  11   1  -5 3141.09  107.49
 -11  -1   5 2791.12  117.39
 -11  -1   5 3065.19  106.59
  12   0  -5    2.10    1.50
  12   0  -5    1.50    1.00
 -12   0   5   -1.40    1.60
  13  -1  -5    1.30    1.40
  13  -1  -5    5.40    1.60
 -13   1   5    1.50    1.10
 -13   1   5    0.90    2.20
  14  -2  -5    0.20    1.90
  14  -2  -5   -0.10    1.30
 -14   2   5   -2.20    2.10
 -14   2   5    1.20    1.20
  15  -3  -5   -0.60    1.80
  15  -3  -5    2.30    1.80
 -15   3   5   -5.10    2.60
  16  -4  -5   67.69    6.70
  16  -4  -5   70.89    9.10
 -16   4   5   51.79    8.90
  17  -5  -5   77.99   10.30
  17  -5  -5   72.59    7.60
 -17   5   5   67.89   10.30
  18  -6  -5    2.30    4.10
  18  -6  -5    7.90    3.40
 -18   6   5    6.90    5.40
  19  -7  -5    9.00    4.10
  19  -7  -5    7.70    4.40
 -19   7   5   16.70    6.30
  20  -8  -5   41.10    8.40
  20  -8  -5   29.70    8.50
 -20   8   5   49.20   10.10
  21  -9  -5  232.98   17.90
  21  -9  -5  271.27   22.90
  -5  19  -5   16.20    7.80
   5 -19   5   17.30    7.00
  -4  18  -5   68.99   10.80
   4 -18   5   47.40   10.20
  -3  17  -5  473.95   31.80
   3 -17   5  410.56   28.10
  -2  16  -5  191.08   18.50
   2 -16   5  182.08   16.60
  -1  15  -5  374.46   26.30
  -1  15  -5  369.16   17.00
   1 -15   5  320.47   22.80
   1 -15   5  359.06   20.60
   0  14  -5  393.46   26.20
   0 -14   5  383.46   23.50
   0 -14   5  357.06   22.20
   1  13  -5  199.48   17.20
  -1 -13   5  192.88   15.30
  -1 -13   5  198.68   15.10
   2  12  -5   25.00    6.50
  -2 -12   5   26.00    6.60
  -2 -12   5   30.50    5.70
   3  11  -5   24.00    6.80
  -3 -11   5   32.40    5.00
  -3 -11   5   37.60    7.80
   4  10  -5    5.90    3.50
  -4 -10   5    3.10    2.00
  -4 -10   5    1.30    2.50
   5   9  -5  302.47   19.30
  -5  -9   5  272.57   20.20
  -5  -9   5  314.87   15.90
[truncated: 509,800 more chars]
