# Supplementary material for: Crystal structure, Hirshfeld surface, DFT, mol­ecular docking of 1-[(6-tert-butyl-2-oxo-2H-chromen-4-yl)meth­yl]-4,4-di­methyl­piperidine-2,6-dione and cytotoxic effects on breast cancer (MDA-MB 231), human alveolar basal epithelial (A549) cell lines
Source: Acta Crystallogr E Crystallogr Commun. 2025 Feb 25;81(Pt 3):257–63. doi: 10.1107/S2056989025001550 (PMC11891594; doi:10.1107/S2056989025001550)
Supplement: Supplementary file 2 [file e-81-00257-Isup2.hkl]

#
# h,k,l, Fc-squared, Fo-squared, sigma(Fo-squared), status flag
#
data_I
_shelx_title ' X_1_a.res in C2/c'
_shelx_refln_list_code          4
_shelx_F_calc_maximum      230.81
_exptl_crystal_F_000      1520.00
_reflns_d_resolution_high  0.8409

loop_
 _space_group_symop_operation_xyz
 'x, y, z'
 '-x, y, -z+1/2'
 'x+1/2, y+1/2, z'
 '-x+1/2, y+1/2, -z+1/2'
 '-x, -y, -z'
 'x, -y, z-1/2'
 '-x+1/2, -y+1/2, -z'
 'x+1/2, -y+1/2, z-1/2'

_cell_length_a    17.9534
_cell_length_b    15.8109
_cell_length_c    14.6429
_cell_angle_alpha  90.000
_cell_angle_beta  113.189
_cell_angle_gamma  90.000

_shelx_F_squared_multiplier     1.000

loop_
 _refln_index_h
 _refln_index_k
 _refln_index_l
 _refln_F_squared_calc
 _refln_F_squared_meas
 _refln_F_squared_sigma
 _refln_observed_status
   4   0   0         33.78         46.05         2.51 o
   6   0   0       4947.80       4890.72        74.37 o
   8   0   0       1287.49       1572.57        36.83 o
  10   0   0        195.18        251.91        12.52 o
  12   0   0       1059.70       1244.40        38.20 o
  14   0   0        148.17        137.01        17.94 o
  16   0   0        775.71        772.30        39.63 o
  18   0   0        166.20        199.41        27.79 o
   3   1   0        114.30         78.68         2.47 o
   5   1   0       9727.80       9794.50        90.73 o
   7   1   0       1334.97       1287.17        16.89 o
   9   1   0       2724.69       2977.52        43.13 o
  11   1   0         40.67         26.43         4.52 o
  13   1   0         47.02         66.51         6.83 o
  15   1   0       1235.97       1234.32        34.43 o
  17   1   0        160.89        166.95        15.03 o
  19   1   0          0.56         17.07         7.27 o
   4   2   0       1897.19       1706.80        22.42 o
   6   2   0        986.98       1084.52        15.08 o
   8   2   0         65.59         60.55         3.64 o
  10   2   0        209.84        256.41         8.38 o
  12   2   0         76.51         73.21         6.05 o
  14   2   0        416.50        393.09        14.72 o
  16   2   0        209.92        212.73        13.71 o
  18   2   0        322.55        325.85        17.43 o
   1   3   0      11579.27      10835.17       113.22 o
   3   3   0       2049.12       1889.01        26.91 o
   5   3   0        702.37        606.36        10.56 o
   7   3   0        337.02        312.81         7.71 o
   9   3   0       1960.32       2179.16        33.31 o
  11   3   0       5121.46       5274.93        74.61 o
  13   3   0          3.92          7.16         3.47 o
  15   3   0        591.20        622.23        21.74 o
  17   3   0        162.22        212.32        13.73 o
  19   3   0         13.27          0.00        10.16 o
   0   4   0        751.19        874.54        18.84 o
   2   4   0        786.27        638.89        12.32 o
   4   4   0        399.11        375.80         8.67 o
   6   4   0        740.99        624.69        11.95 o
   8   4   0       5956.41       6355.07        89.48 o
  10   4   0       2775.32       2852.76        45.00 o
  12   4   0       2269.91       2317.36        38.66 o
  14   4   0       3253.56       3031.27        53.76 o
  16   4   0         44.93         28.66         5.75 o
  18   4   0        350.05        377.00        29.47 o
   1   5   0       7939.19       7809.71        96.87 o
   3   5   0       2855.94       2862.82        41.11 o
   5   5   0       1202.16       1245.31        22.74 o
   7   5   0        150.97        135.46         7.75 o
   9   5   0         35.42         44.64         4.13 o
  11   5   0        581.25        506.36        13.87 o
  13   5   0         10.22          0.00         3.20 o
  15   5   0        202.16        233.91        10.66 o
  17   5   0         53.19         40.05         8.52 o
   0   6   0      13424.15      11376.25       173.22 o
   2   6   0       1714.88       1939.13        32.02 o
   4   6   0        192.32        213.40         7.73 o
   6   6   0       1225.01       1428.23        28.62 o
   8   6   0          0.01          2.47         2.37 o
  10   6   0       1076.40       1049.18        21.87 o
  12   6   0        341.49        345.29        11.36 o
  14   6   0         46.56         39.04         4.18 o
  16   6   0        169.35        186.51        21.22 o
  18   6   0        643.20        751.82        31.93 o
   1   7   0      11696.81      12738.87       150.49 o
   3   7   0       1632.18       1392.98        30.92 o
   5   7   0        704.88        727.76        18.34 o
   7   7   0        951.28        887.28        34.20 o
   9   7   0       1411.39       1381.91        43.59 o
  11   7   0       2441.25       2253.74        51.67 o
  13   7   0       2985.54       3123.98        57.17 o
  15   7   0        115.08         89.08        11.25 o
  17   7   0         79.42         78.57        10.02 o
   0   8   0        296.08        221.05        12.05 o
   2   8   0       2627.40       3199.50        54.21 o
   4   8   0        648.46        741.36        19.21 o
   6   8   0       1039.35       1038.31        27.07 o
   8   8   0         73.71         73.54         7.37 o
  10   8   0       1284.36       1268.11        32.42 o
  12   8   0         17.93         18.42         5.14 o
  14   8   0        403.54        447.82        16.31 o
  16   8   0        121.99        130.37        15.36 o
   1   9   0        500.40        867.00        24.35 o
   3   9   0         59.44         45.38         4.52 o
   5   9   0          2.28          0.93         3.45 o
   7   9   0        293.77        306.84        16.09 o
   9   9   0          7.08         13.92         4.43 o
  11   9   0       1237.89       1326.59        34.87 o
  13   9   0        791.11        759.30        23.40 o
  15   9   0         90.64        101.62        14.29 o
  17   9   0        197.11        171.78        19.74 o
   0  10   0       6409.77       6277.66       216.78 o
   2  10   0        133.54         96.83         8.18 o
   4  10   0       3672.72       3901.87        82.23 o
   6  10   0        398.83        359.09        18.26 o
   8  10   0         30.63         23.00         6.15 o
  10  10   0       1910.27       1913.24        52.58 o
  12  10   0        417.00        371.69        19.99 o
  14  10   0         26.25         13.42         6.77 o
  16  10   0        221.57        174.74        20.46 o
   1  11   0        120.05        147.25        10.89 o
   3  11   0          0.81          2.51         2.92 o
   5  11   0        336.27        413.21        20.00 o
   7  11   0       1791.32       1835.21        50.26 o
   9  11   0       8927.88       9293.39       176.10 o
  11  11   0        256.26        226.97        18.04 o
  13  11   0       3504.55       3784.07        89.13 o
  15  11   0          7.09          0.00         7.64 o
   0  12   0       1408.96       1577.53        57.12 o
   2  12   0         37.61         35.39         4.86 o
   4  12   0         45.19         47.79         7.98 o
   6  12   0          9.85          5.17         5.99 o
   8  12   0       1157.78       1227.36        40.52 o
  10  12   0        367.28        371.28        21.48 o
  12  12   0         99.29        149.82        16.58 o
  14  12   0        277.12        358.02        38.72 o
   1  13   0        218.84        265.20        15.52 o
   3  13   0         51.43         64.37         6.64 o
   5  13   0        179.53        140.61        14.50 o
   7  13   0         34.84         36.31         8.38 o
   9  13   0        490.66        471.64        25.20 o
  11  13   0        563.49        556.47        28.08 o
  13  13   0        877.25        987.79        38.70 o
   0  14   0         24.28          5.08         8.27 o
   2  14   0          6.23          1.18         4.67 o
   4  14   0        265.75        257.43        18.59 o
   6  14   0         12.23          4.23         5.86 o
   8  14   0        224.94        214.38        18.79 o
  10  14   0         64.68         92.22        14.18 o
  12  14   0        241.03        226.33        21.46 o
   1  15   0        471.37        409.92        18.55 o
   3  15   0       1220.70       1079.15        28.87 o
   5  15   0        460.35        394.71        23.22 o
   7  15   0        379.79        387.85        26.68 o
   9  15   0         27.63         36.52         8.95 o
  11  15   0          0.00          0.00         9.15 o
   0  16   0       1536.92       1626.14        55.15 o
   2  16   0        516.80        487.24        20.82 o
   4  16   0         16.82         20.31         8.21 o
   6  16   0         61.17         69.30        15.04 o
   8  16   0        163.66        191.44        18.48 o
  10  16   0          6.86          0.00         9.19 o
   1  17   0        488.42        427.94        19.10 o
   3  17   0        121.17         86.36        10.16 o
   5  17   0        370.10        423.15        25.56 o
   7  17   0         19.55         17.86        12.61 o
   0  18   0       1115.25       1206.56        47.76 o
   2  18   0        151.14        165.77        13.61 o
   4  18   0          5.16          0.00         8.12 o
 -19   1   1         17.30         41.72        12.88 o
 -17   1   1        351.01        320.60        14.85 o
 -15   1   1        176.27        160.45        10.25 o
 -13   1   1        162.44        150.18         8.70 o
 -11   1   1         51.03         47.31         4.87 o
  -9   1   1          5.61         15.42         2.36 o
  -7   1   1       9284.18       9457.84       101.71 o
  -5   1   1      24119.91      22657.63       292.59 o
  -3   1   1        634.65        564.79        16.94 o
   1   1   1       3223.61       2192.53       146.06 o
   3   1   1      23636.74      21494.02       205.47 o
   5   1   1          8.53          0.39         0.91 o
   7   1   1        121.06        170.60         5.78 o
   9   1   1          9.44          0.62         1.93 o
  11   1   1        347.07        375.16        13.31 o
  13   1   1        460.41        472.51        17.61 o
  15   1   1        220.65        227.70        13.98 o
  17   1   1         44.38         59.79         8.96 o
  19   1   1         42.93         53.24        11.31 o
 -18   2   1        216.62        240.12        18.10 o
 -16   2   1          4.46         13.27         6.46 o
 -14   2   1        105.47        103.06         7.96 o
 -12   2   1       1109.18       1124.81        24.82 o
 -10   2   1       1214.69       1315.21        22.48 o
  -8   2   1        912.55        796.15        15.47 o
  -6   2   1       2248.96       1975.00        42.56 o
  -4   2   1        405.38        230.76         5.65 o
  -2   2   1       1375.87       1289.76        19.32 o
   0   2   1        148.61        165.34         7.11 o
   2   2   1      13006.00      12543.98       125.42 o
   4   2   1       5108.22       5237.86        54.56 o
   6   2   1        257.83        282.40         7.07 o
   8   2   1        641.36        459.44        11.46 o
  10   2   1         93.50        100.35         6.31 o
  12   2   1        929.77        878.61        20.61 o
  14   2   1         79.19         69.25         7.83 o
  16   2   1        257.12        241.86        15.05 o
  18   2   1         13.34         13.32         6.52 o
 -19   3   1        192.47        175.38        18.88 o
 -17   3   1        301.15        290.34        20.28 o
 -15   3   1         30.74         20.72         4.24 o
 -13   3   1       1873.80       1969.95        37.39 o
 -11   3   1        620.91        563.64        14.52 o
  -9   3   1       1164.69       1373.99        20.02 o
  -7   3   1        136.33        149.42         4.81 o
  -5   3   1       2274.71       1930.12        24.42 o
  -3   3   1       1239.22       1419.81        17.98 o
  -1   3   1        425.26        329.49         5.96 o
   1   3   1      22842.06      20706.23       330.89 o
   3   3   1       1479.32       1550.78        20.07 o
   5   3   1       9162.16       8359.35        85.05 o
   7   3   1       2248.36       2530.36        33.71 o
   9   3   1        602.63        703.82        17.87 o
  11   3   1        253.85        286.98        11.55 o
  13   3   1        395.94        387.97        13.01 o
  15   3   1        490.41        455.17        18.57 o
  17   3   1         14.11          1.16        11.05 o
 -18   4   1        691.42        724.37        33.05 o
 -16   4   1         71.24         48.83         8.52 o
 -14   4   1       2913.81       2796.38        63.83 o
 -12   4   1       2185.69       2271.06        48.41 o
 -10   4   1        388.48        413.61         9.62 o
  -8   4   1          5.93          0.60         1.66 o
  -6   4   1       2301.64       2363.83        30.44 o
  -4   4   1         88.45         51.88         2.46 o
  -2   4   1        293.73        267.38         7.37 o
   0   4   1      44223.05      40993.45      1578.66 o
   2   4   1      26292.29      24642.51       294.37 o
   4   4   1          0.75          7.11         1.76 o
   6   4   1       4878.27       4662.17        60.12 o
   8   4   1        793.24        841.55        19.19 o
  10   4   1        606.39        667.45        17.17 o
  12   4   1         11.09         23.06         4.25 o
  14   4   1        103.40         92.55         6.85 o
  16   4   1         86.68         96.26         9.04 o
  18   4   1        101.50         82.41        11.86 o
 -19   5   1         18.57         23.72         8.57 o
 -17   5   1        181.44        235.21        18.69 o
 -15   5   1        787.00        770.13        29.15 o
 -13   5   1        713.71        821.44        28.37 o
 -11   5   1       1212.04       1217.65        25.63 o
  -9   5   1       1651.04       1848.22        32.31 o
  -7   5   1          0.04          1.78         1.71 o
  -5   5   1       4643.10       4424.96        60.57 o
  -3   5   1        895.28        885.25        14.33 o
  -1   5   1        200.53        170.27         5.28 o
   1   5   1          7.90         17.30         2.27 o
   3   5   1       1248.38       1381.98        22.07 o
   5   5   1        444.46        341.66        10.69 o
   7   5   1       1982.96       1703.16        25.29 o
   9   5   1       6898.44       7376.88       104.84 o
  11   5   1       5080.40       5062.92        73.85 o
  13   5   1        415.53        422.11        15.26 o
  15   5   1         76.53         51.94         6.61 o
  17   5   1          0.75          0.00         5.47 o
 -18   6   1        128.85        117.48        13.98 o
 -16   6   1         18.91         13.89         7.58 o
 -14   6   1       1092.36       1069.01        29.74 o
 -12   6   1        773.19        659.19        20.42 o
 -10   6   1       1297.47       1216.67        23.56 o
  -8   6   1         51.87         44.56         5.19 o
  -6   6   1       4016.99       3694.75        60.07 o
  -4   6   1         31.61         76.52         3.64 o
  -2   6   1       4174.84       4019.05        45.94 o
   0   6   1      48424.82      46665.86       524.10 o
   2   6   1       3421.59       3473.90        48.11 o
   4   6   1       1210.36       1195.82        24.36 o
   6   6   1        210.55        195.05         8.56 o
   8   6   1       1561.70       1612.80        36.12 o
  10   6   1       2519.08       2418.73        40.91 o
  12   6   1       1594.10       1632.60        29.49 o
  14   6   1         48.60         32.73         4.70 o
  16   6   1         11.20         24.46         8.70 o
  18   6   1        174.71        167.20        14.17 o
 -17   7   1        110.18         99.04        12.68 o
 -15   7   1        238.03        239.33        17.68 o
 -13   7   1        105.39        129.93         9.13 o
 -11   7   1        356.00        307.69        10.51 o
  -9   7   1       2160.86       1940.60        41.22 o
  -7   7   1         47.60         42.67         5.23 o
  -5   7   1       1659.41       1704.15        35.97 o
  -3   7   1        151.29        180.24         6.51 o
  -1   7   1      11704.38      11765.50       148.96 o
   1   7   1        130.17         47.67         3.82 o
   3   7   1       4136.65       3670.15        59.70 o
   5   7   1        459.56        407.51        12.95 o
   7   7   1         31.12         15.17         3.95 o
   9   7   1       4674.34       4531.64        82.91 o
  11   7   1       5046.53       4976.67        91.13 o
  13   7   1        233.06        265.98        10.26 o
  15   7   1          7.06          0.00         3.18 o
  17   7   1         12.95          3.54        10.02 o
 -18   8   1         22.73          1.59         6.74 o
 -16   8   1        445.81        531.05        24.13 o
 -14   8   1          0.31          0.00         5.38 o
 -12   8   1        130.30        106.61         8.71 o
 -10   8   1       2064.23       1993.57        43.60 o
  -8   8   1         56.71         67.51         7.13 o
  -6   8   1       2503.80       2663.26        52.42 o
  -4   8   1      11421.35      11545.46       154.32 o
  -2   8   1       1846.90       1873.90        34.83 o
   0   8   1       3278.48       3432.45        54.17 o
   2   8   1        537.11        504.13        13.17 o
   4   8   1       1062.12       1117.82        27.64 o
   6   8   1        547.81        473.61        17.09 o
   8   8   1        319.49        376.94        15.51 o
  10   8   1        201.34        258.76        13.65 o
  12   8   1        326.87        265.76        14.45 o
  14   8   1         71.63         59.42         7.42 o
  16   8   1        366.92        436.37        26.27 o
 -17   9   1         40.05         29.46         9.86 o
 -15   9   1        240.06        280.43        22.27 o
 -13   9   1        924.60        936.56        37.16 o
 -11   9   1       1012.15        967.56        44.76 o
  -9   9   1        133.85        123.88         9.01 o
  -7   9   1        269.56        262.08        13.62 o
  -5   9   1        506.47        574.10        21.69 o
  -3   9   1         56.42         63.99         5.79 o
  -1   9   1       2274.65       2023.30        42.02 o
   1   9   1         36.69         55.56         5.52 o
   3   9   1        889.84        865.23        24.25 o
   5   9   1       1778.20       1871.14        47.17 o
   7   9   1        391.05        340.20        17.62 o
   9   9   1       2266.18       2318.48        58.47 o
  11   9   1       1163.80       1187.20        38.46 o
  13   9   1        600.13        588.30        25.00 o
  15   9   1         28.16         40.51         8.35 o
 -16  10   1         23.59         16.50         9.86 o
 -14  10   1       1441.98       1419.20        49.45 o
 -12  10   1       3149.58       3140.78        74.95 o
 -10  10   1       4034.76       4034.09        78.25 o
  -8  10   1        108.42        123.19        11.72 o
  -6  10   1         98.71        122.90        12.49 o
  -4  10   1          9.00          7.36         3.18 o
  -2  10   1        595.80        605.76        17.56 o
   0  10   1        852.80        807.31        21.39 o
   2  10   1       2307.49       2384.30        45.03 o
   4  10   1         96.94         82.21         9.62 o
   6  10   1         20.91         15.52         5.17 o
   8  10   1       5875.81       5662.21       115.07 o
  10  10   1        516.58        471.15        23.36 o
  12  10   1       2500.78       2660.07        68.33 o
  14  10   1        558.75        593.46        25.73 o
  16  10   1        104.65         77.36        11.01 o
 -15  11   1         22.14          9.20        14.54 o
 -13  11   1       1007.50       1066.47        29.94 o
 -11  11   1       8725.43       9408.05       179.90 o
  -9  11   1        968.78        871.41        32.00 o
  -7  11   1       2643.91       2676.95        64.76 o
  -5  11   1        993.49        962.04        34.20 o
  -3  11   1         10.68         11.60         3.57 o
  -1  11   1         59.16         77.30         7.33 o
   1  11   1          5.42          0.00         3.08 o
   3  11   1         99.85        114.67         6.80 o
   5  11   1        327.13        393.21        20.08 o
   7  11   1       7802.69       8179.54       156.80 o
   9  11   1         61.40         31.67         7.96 o
  11  11   1       3562.06       3547.71        84.74 o
  13  11   1        884.21        928.39        35.95 o
  15  11   1        211.63        262.46        17.48 o
 -14  12   1       1456.66       1476.49        43.80 o
 -12  12   1         54.48         47.32        11.16 o
 -10  12   1        183.32        213.51        20.66 o
  -8  12   1       1736.16       1707.56        49.50 o
  -6  12   1          0.59          0.00         4.17 o
  -4  12   1        522.28        486.38        16.98 o
  -2  12   1        937.53        993.42        25.44 o
   0  12   1        531.52        470.98        19.69 o
   2  12   1        700.62        729.33        21.61 o
   4  12   1          0.68          0.00         4.67 o
   6  12   1        300.04        275.22        18.51 o
   8  12   1       2509.68       2546.15        66.01 o
  10  12   1        488.40        462.40        24.56 o
  12  12   1        960.58       1037.58        39.42 o
  14  12   1        567.94        577.18        41.65 o
 -13  13   1        756.55        763.99        33.50 o
 -11  13   1         56.47         30.37         9.62 o
  -9  13   1       2855.31       3138.52        77.45 o
  -7  13   1       1225.37       1270.96        41.82 o
  -5  13   1         60.97         28.65        13.70 o
  -3  13   1          1.19          0.00         4.53 o
  -1  13   1          9.96         23.76         5.25 o
   1  13   1       1390.12       1330.06        33.23 o
   3  13   1        113.35        147.44         8.79 o
   5  13   1        543.72        563.36        26.37 o
   7  13   1        154.34        191.13        17.24 o
   9  13   1       3064.91       3164.02        79.48 o
  11  13   1        725.84        715.13        37.71 o
  13  13   1          4.14         30.96        10.42 o
 -12  14   1        373.93        386.05        25.00 o
 -10  14   1        707.13        743.89        32.77 o
  -8  14   1        598.80        622.54        29.16 o
  -6  14   1        596.40        584.85        27.49 o
  -4  14   1       1039.72        921.25        25.88 o
  -2  14   1        283.56        269.07        14.96 o
   0  14   1         93.94         77.28         8.78 o
   2  14   1        264.91        267.15        16.09 o
   4  14   1        501.86        452.60        23.81 o
   6  14   1        571.32        550.19        29.43 o
   8  14   1         97.33        105.38        13.65 o
  10  14   1        267.46        266.86        22.91 o
  12  14   1        560.14        537.07        29.88 o
 -11  15   1        151.67        155.03        17.57 o
  -9  15   1        379.25        303.37        22.71 o
  -7  15   1        711.94        662.17        30.75 o
  -5  15   1         15.51         19.13         8.57 o
  -3  15   1         45.97         29.45         8.80 o
  -1  15   1        473.36        437.57        19.38 o
   1  15   1         30.27         10.00         7.81 o
   3  15   1       2105.99       2048.94        43.03 o
   5  15   1        256.14        226.60        20.05 o
   7  15   1         28.78         12.71         7.96 o
   9  15   1        230.56        202.24        19.20 o
  11  15   1          8.74          2.65         8.87 o
 -10  16   1          1.00          0.00         8.28 o
  -8  16   1         33.97         50.81        12.00 o
  -6  16   1         80.58        103.35        14.11 o
  -4  16   1        103.11         52.09         7.26 o
  -2  16   1         17.42          0.00         5.93 o
   0  16   1       1020.44        955.70        30.52 o
   2  16   1        774.82        801.03        25.61 o
   4  16   1         82.67         68.55        11.32 o
   6  16   1         76.16         91.82        13.77 o
   8  16   1        128.30        109.26        15.64 o
  -7  17   1        146.69         99.68        14.57 o
  -5  17   1        910.71        965.06        39.07 o
  -3  17   1          0.23          0.00         6.38 o
  -1  17   1          0.22          0.00         5.37 o
   1  17   1       1006.78        974.69        28.95 o
   3  17   1         20.51         32.52         8.93 o
   5  17   1        127.04        107.33        14.41 o
   7  17   1        152.63        170.65        18.63 o
  -6  18   1         83.72         86.96        13.76 o
  -4  18   1        147.44         80.19        12.99 o
  -2  18   1          3.87         10.06         8.05 o
   0  18   1        207.01        264.45        19.28 o
   2  18   1        150.76        148.47        13.18 o
   4  18   1         31.73         38.90        12.56 o
 -20   0   2        140.08        201.54        24.03 o
 -18   0   2        878.26        874.35        63.50 o
 -16   0   2        220.27        264.42        18.97 o
 -14   0   2         60.54         80.58         9.32 o
 -12   0   2         27.40         21.11         4.87 o
 -10   0   2       8923.20       8978.32       152.43 o
  -8   0   2       3337.28       3380.53        56.59 o
  -2   0   2      12633.34      10741.34       383.30 o
   0   0   2       2940.13       2464.78       104.25 o
   2   0   2        593.78        545.05        12.80 o
   4   0   2        248.14        202.70         8.89 o
   6   0   2       2951.78       2595.92        45.19 o
   8   0   2       1375.19       1344.70        31.38 o
  10   0   2       1728.93       1507.76        39.13 o
  12   0   2        240.03        217.23        16.68 o
  14   0   2        216.51        222.05        19.33 o
  16   0   2        844.13        848.00        41.50 o
  18   0   2       3067.30       3355.39       106.12 o
 -19   1   2        270.73        284.21        14.45 o
 -17   1   2       2216.83       2038.66        42.79 o
 -15   1   2         20.85         27.00         4.61 o
 -13   1   2        475.56        480.25        13.98 o
 -11   1   2        200.37        181.67         6.77 o
  -9   1   2       1934.43       1776.74        26.37 o
  -7   1   2       1983.28       2187.07        29.64 o
  -5   1   2      12831.74      12825.79       186.26 o
  -3   1   2       3916.95       3824.16        50.14 o
   1   1   2      12616.27      11994.24       112.40 o
   3   1   2         45.07         38.83         2.37 o
   5   1   2       1789.34       1781.20        24.35 o
   7   1   2       4770.76       4514.12        53.74 o
   9   1   2        263.94        302.59         9.63 o
  11   1   2       3696.91       3812.61        63.27 o
  13   1   2        417.86        432.82        17.22 o
  15   1   2        138.68        138.36        12.23 o
  17   1   2          6.08         15.41         7.54 o
 -20   2   2         27.19         26.32         7.68 o
 -18   2   2       1158.13       1164.25        41.02 o
 -16   2   2        323.00        372.03        19.92 o
 -14   2   2        560.32        500.61        18.22 o
 -12   2   2       1181.43       1014.64        19.63 o
 -10   2   2       4486.79       4992.96       111.47 o
  -8   2   2       6516.40       6700.19       108.46 o
  -6   2   2       5251.56       5559.09        65.98 o
  -2   2   2      25482.87      22911.41       362.63 o
   0   2   2       2543.63       2423.56        27.38 o
   2   2   2       6677.02       6620.80        68.94 o
   4   2   2       2962.17       2833.84        31.77 o
   6   2   2        721.78        735.49        14.68 o
   8   2   2       1271.18       1178.25        24.18 o
  10   2   2       2569.77       2722.22        45.80 o
  12   2   2        809.55        815.13        21.89 o
  14   2   2         49.04         57.70         7.86 o
  16   2   2       1627.77       1645.39        41.90 o
  18   2   2        338.90        315.56        18.77 o
 -19   3   2        124.01         81.34        14.97 o
 -17   3   2        923.81        943.78        35.89 o
 -15   3   2        480.11        415.47        21.91 o
 -13   3   2        409.91        479.21        20.41 o
 -11   3   2        252.81        256.99        12.11 o
  -9   3   2        593.72        710.95        17.37 o
  -7   3   2       3080.18       3112.52        42.94 o
  -5   3   2      24202.93      22276.57       253.82 o
  -3   3   2       5227.13       5337.77        55.76 o
  -1   3   2      32632.47      29600.78       471.24 o
   1   3   2      30578.72      29342.84       470.54 o
   3   3   2        328.13        306.75         6.33 o
   5   3   2        448.75        508.91         9.68 o
   7   3   2       4433.00       4856.87        64.77 o
   9   3   2        781.56        809.85        20.73 o
  11   3   2        163.01        143.63         9.21 o
  13   3   2         16.75         18.77         4.46 o
  15   3   2        170.08        179.29        13.73 o
  17   3   2        208.60        231.46        14.98 o
 -20   4   2         62.10         42.99        23.38 o
 -18   4   2        352.70        336.61        21.48 o
 -16   4   2        152.11        194.77        16.32 o
 -14   4   2        851.68        953.78        31.30 o
 -12   4   2        796.71        820.82        26.88 o
 -10   4   2        187.75        231.22        12.82 o
  -8   4   2       1441.09       1620.04        32.63 o
  -6   4   2       3089.14       3250.60        42.10 o
  -4   4   2      14158.29      13487.65       144.07 o
  -2   4   2       5051.92       4821.15        53.33 o
   0   4   2        433.04        368.85         6.93 o
   2   4   2          0.47          2.40         1.03 o
   4   4   2        348.46        301.15         6.68 o
   6   4   2        974.69        971.24        17.18 o
   8   4   2       7616.30       7696.99       102.65 o
  10   4   2       2797.11       2582.96        46.28 o
  12   4   2       1621.96       1797.35        37.31 o
  14   4   2        406.63        385.85        17.55 o
  16   4   2        479.61        569.76        20.61 o
  18   4   2        248.87        244.06        17.15 o
 -19   5   2        115.34        126.47        15.52 o
 -17   5   2        236.09        232.56        22.06 o
 -15   5   2        638.94        655.96        26.43 o
 -13   5   2        149.41        200.77        13.70 o
 -11   5   2          0.18          0.74         3.41 o
  -9   5   2        836.82        875.19        21.73 o
  -7   5   2        181.40        157.75         6.51 o
  -5   5   2       1192.54       1404.33        19.99 o
  -3   5   2         21.07         12.81         3.01 o
  -1   5   2        290.42        432.61         8.58 o
   1   5   2      13657.48      13515.33       153.29 o
   3   5   2        309.22        317.13         8.03 o
   5   5   2        481.22        502.89        12.56 o
   7   5   2       1728.76       1943.30        30.59 o
   9   5   2       2324.91       2684.94        43.24 o
  11   5   2       1670.16       1770.55        36.12 o
  13   5   2        420.62        403.09        15.19 o
  15   5   2        218.93        257.24        12.10 o
  17   5   2         23.57         10.16        10.30 o
 -18   6   2        422.52        315.02        24.45 o
 -16   6   2          1.71          0.00         5.61 o
 -14   6   2        191.80        220.58        15.75 o
 -12   6   2          0.01          0.00         3.95 o
 -10   6   2         86.21        115.44         9.61 o
  -8   6   2        499.58        469.56        11.65 o
  -6   6   2        553.27        674.07        14.31 o
  -4   6   2          1.30         10.36         1.76 o
  -2   6   2       8559.64       8822.67        93.03 o
   0   6   2       2897.61       2799.94        41.44 o
   2   6   2          2.49          2.23         1.23 o
   4   6   2         37.01         45.19         4.11 o
   6   6   2       2136.19       2044.11        46.35 o
   8   6   2       2980.65       3085.80        49.73 o
  10   6   2        624.92        586.95        16.78 o
  12   6   2       1472.92       1355.11        49.70 o
  14   6   2        101.40         80.53         7.69 o
  16   6   2         52.40         34.12         5.72 o
 -19   7   2        221.96        249.37        20.23 o
 -17   7   2         76.37         96.53        12.74 o
 -15   7   2        576.00        605.22        22.70 o
 -13   7   2        374.15        367.98        16.93 o
 -11   7   2          0.24          0.00         4.26 o
  -9   7   2         29.97         10.75         2.75 o
  -7   7   2        375.02        273.02         8.09 o
  -5   7   2      11666.42      11961.92       158.32 o
  -3   7   2       2632.70       2936.59        41.58 o
  -1   7   2        151.53        134.82         5.92 o
   1   7   2          4.39          0.62         2.01 o
   3   7   2        522.46        426.03        12.94 o
   5   7   2       1602.73       1456.01        30.12 o
   7   7   2        406.54        414.55        16.57 o
   9   7   2       3940.44       3820.96        81.77 o
  11   7   2       1698.18       1672.11        35.00 o
  13   7   2         80.51         71.07         8.38 o
  15   7   2          3.74         15.65         5.62 o
  17   7   2        718.83        748.79        24.43 o
 -18   8   2         25.45         21.11         8.67 o
 -16   8   2        267.68        227.60        16.72 o
 -14   8   2        235.53        206.14        11.94 o
 -12   8   2         62.62         46.41         6.94 o
 -10   8   2         27.23         26.91         4.76 o
  -8   8   2        258.40        249.30        11.40 o
  -6   8   2       3214.22       3204.71        49.80 o
  -4   8   2        924.81       1021.56        20.82 o
  -2   8   2        213.13        119.31         6.55 o
   0   8   2       4848.59       4819.08        67.30 o
   2   8   2        124.78         93.92         5.31 o
   4   8   2         21.57         45.48         5.54 o
   6   8   2        213.48        197.19        11.03 o
   8   8   2       1005.60       1019.23        42.12 o
  10   8   2       1059.51       1047.31        34.86 o
  12   8   2        251.60        215.30        19.62 o
  14   8   2          0.19         18.50         7.06 o
  16   8   2        157.87        166.70        12.88 o
 -17   9   2          5.75          0.00         7.78 o
 -15   9   2        148.39        199.92        20.81 o
 -13   9   2        804.46        976.34        37.91 o
 -11   9   2        474.89        425.75        16.71 o
  -9   9   2       1076.03       1093.07        28.57 o
  -7   9   2        168.37        215.76        11.05 o
  -5   9   2       3619.44       3945.68        65.63 o
  -3   9   2        596.00        729.18        20.31 o
  -1   9   2        792.42        781.51        17.58 o
   1   9   2        659.73        671.90        16.76 o
   3   9   2          2.56          0.00         2.50 o
   5   9   2       2017.09       2160.54        46.30 o
   7   9   2        571.53        569.22        29.13 o
   9   9   2        747.77        873.39        31.43 o
  11   9   2        907.49       1051.50        36.37 o
  13   9   2        124.28         96.15        13.69 o
  15   9   2         62.84         81.19        11.59 o
 -16  10   2        198.53        219.45        20.00 o
 -14  10   2        360.97        385.32        29.65 o
 -12  10   2        439.37        381.14        16.03 o
 -10  10   2        457.83        429.67        28.35 o
  -8  10   2       1183.53       1286.79        33.11 o
  -6  10   2         53.93         48.18         5.56 o
  -4  10   2          0.70          4.73         3.35 o
  -2  10   2         43.19         35.97         4.94 o
   0  10   2         64.35         43.87         4.99 o
   2  10   2       3789.56       3666.73        57.56 o
   4  10   2        274.08        223.40        12.80 o
   6  10   2       2438.64       2203.27        87.48 o
   8  10   2          5.21          7.88         5.33 o
  10  10   2         88.90         93.83        11.55 o
  12  10   2        185.90        186.22        16.51 o
  14  10   2          6.70          0.00         6.44 o
 -15  11   2        967.93       1062.09        43.63 o
 -13  11   2       2081.99       2235.96        55.14 o
 -11  11   2          0.74          0.53         5.89 o
  -9  11   2        975.94       1063.22        35.35 o
  -7  11   2        344.77        380.29        19.46 o
  -5  11   2        128.85         95.15         7.65 o
  -3  11   2         81.57         64.07         7.48 o
  -1  11   2        211.51        197.99        11.47 o
   1  11   2       2161.89       2332.57        45.63 o
   3  11   2       2084.15       2185.07        55.23 o
   5  11   2       3570.66       3704.80        82.50 o
   7  11   2         60.38         58.58         9.16 o
   9  11   2       4527.05       4839.71       105.77 o
  11  11   2       2546.79       2572.75        68.19 o
  13  11   2         18.58         47.09        11.57 o
 -14  12   2        304.80        293.24        24.57 o
 -12  12   2         69.67         86.69         9.04 o
 -10  12   2       1736.62       1600.58        47.94 o
  -8  12   2          0.31          0.00        11.45 o
  -6  12   2         71.77         49.19         7.20 o
  -4  12   2        355.93        330.06        14.41 o
  -2  12   2         17.92         20.90         5.70 o
   0  12   2        586.97        509.80        17.09 o
   2  12   2       2135.57       2162.96        43.41 o
   4  12   2       2535.85       2638.30        65.23 o
   6  12   2        949.93        925.04        34.13 o
   8  12   2        983.44        865.85        33.91 o
  10  12   2       2348.99       2471.54        66.53 o
  12  12   2        695.07        692.12        31.93 o
 -13  13   2        179.45        172.92        15.69 o
 -11  13   2          0.00          0.00         6.85 o
  -9  13   2       1099.10       1041.86        46.05 o
  -7  13   2        177.05        191.07        16.88 o
  -5  13   2         14.08          0.00         3.79 o
  -3  13   2        428.80        426.74        19.30 o
  -1  13   2         92.74         62.00         8.24 o
   1  13   2       1123.99       1075.27        26.87 o
   3  13   2       1367.57       1182.88        42.60 o
   5  13   2       3816.61       3963.04        90.19 o
   7  13   2         49.19         30.65         8.01 o
   9  13   2        326.99        354.83        29.71 o
  11  13   2         28.38         30.50        13.55 o
  13  13   2        319.91        338.21        24.60 o
 -12  14   2         36.73         26.38         9.35 o
 -10  14   2       1038.82       1155.11        41.31 o
  -8  14   2        335.56        288.37        21.52 o
  -6  14   2          2.04          5.99         6.57 o
  -4  14   2        759.62        823.12        25.42 o
  -2  14   2          4.70          0.00         4.64 o
   0  14   2        214.55        163.80        13.12 o
   2  14   2        979.29        928.74        25.63 o
   4  14   2         23.35         32.21         8.16 o
   6  14   2        475.48        449.85        24.89 o
   8  14   2        335.79        315.31        22.38 o
  10  14   2          1.10         12.45         9.61 o
 -11  15   2          0.72          0.00         8.93 o
  -9  15   2        374.82        412.25        25.24 o
  -7  15   2        335.36        287.29        21.28 o
  -5  15   2         20.48         14.65         9.99 o
  -3  15   2         73.38         63.95        10.89 o
  -1  15   2       2208.25       1892.98        45.47 o
   1  15   2          4.14          0.00         4.29 o
   3  15   2         14.27         25.12         8.03 o
   5  15   2         13.09         14.21         8.50 o
   7  15   2        505.93        472.21        26.94 o
   9  15   2         30.92         34.73        17.20 o
 -10  16   2         57.84         22.90        13.09 o
  -8  16   2        327.37        385.35        24.87 o
  -6  16   2        188.80        221.16        19.64 o
  -4  16   2         78.07         92.08        11.10 o
  -2  16   2        596.50        598.93        23.55 o
   0  16   2        485.25        485.33        21.16 o
   2  16   2         57.47         41.23         6.00 o
   4  16   2          5.24         14.22        14.44 o
   6  16   2        136.30        197.46        19.47 o
   8  16   2         72.92         50.78        11.46 o
  -9  17   2        104.85         72.05        15.86 o
  -7  17   2        602.76        483.54        31.73 o
  -5  17   2         21.70         29.25         7.90 o
  -3  17   2        256.11        229.93        27.99 o
  -1  17   2          0.01          7.60         6.36 o
   1  17   2        551.83        552.17        21.17 o
   3  17   2         66.85         74.50        10.64 o
   5  17   2          4.07         17.85         9.47 o
   7  17   2        404.29        419.63        26.92 o
  -6  18   2        145.23        132.13        15.16 o
  -4  18   2         74.79         83.71        15.65 o
  -2  18   2        472.31        484.57        23.23 o
   0  18   2         63.67         74.17        10.49 o
   2  18   2          3.59          7.42         9.41 o
   4  18   2       1595.59       1865.13        55.81 o
 -19   1   3         19.49         18.26        12.53 o
 -17   1   3         21.27          2.90         5.47 o
 -15   1   3         42.92         37.57         4.50 o
 -13   1   3         44.00         47.01         3.96 o
 -11   1   3       4025.84       4121.61        60.91 o
  -9   1   3       2287.99       2240.73        51.37 o
  -7   1   3       1311.16       1223.07        17.89 o
  -5   1   3      53274.13      51590.14      1830.39 o
  -3   1   3       6980.36       6701.61        78.57 o
  -1   1   3      26976.09      24545.50       355.35 o
   1   1   3       2955.31       2836.51        31.00 o
   3   1   3       2084.42       2136.70        26.88 o
   5   1   3        858.46        867.11        14.50 o
   7   1   3        948.26        897.16        19.46 o
   9   1   3         61.91         31.39         3.92 o
  11   1   3         93.18        114.84         8.55 o
  13   1   3          9.48         10.69         4.29 o
  15   1   3        640.78        666.06        23.88 o
  17   1   3       5935.44       6135.30       169.84 o
 -20   2   3          4.42         19.23        12.73 o
 -18   2   3        121.26        130.91        14.20 o
 -16   2   3       1539.06       1682.21        48.83 o
 -14   2   3         49.83         47.35         7.79 o
 -12   2   3          5.75         12.72         3.57 o
 -10   2   3        622.38        702.79        18.35 o
  -8   2   3      16779.51      16534.22       331.82 o
  -6   2   3      10574.68       9911.79       170.52 o
  -4   2   3       9889.23       9826.38        99.61 o
  -2   2   3        131.98        133.58         3.62 o
   0   2   3      26389.38      25349.66       274.12 o
   2   2   3       6377.66       6660.32        65.88 o
   4   2   3       3124.67       3248.14        36.73 o
   6   2   3       1157.95       1248.32        20.96 o
   8   2   3        636.64        640.90        16.25 o
  10   2   3        789.97        792.84        21.51 o
  12   2   3       3057.18       3082.88        55.81 o
  14   2   3        122.90        113.64         9.19 o
  16   2   3        261.31        272.80        20.68 o
 -19   3   3        829.43        822.78        34.10 o
 -17   3   3        853.70        859.77        33.24 o
 -15   3   3       1052.78       1013.56        35.16 o
 -13   3   3        454.92        416.43        19.61 o
 -11   3   3        335.43        320.56        12.90 o
  -9   3   3         46.52         26.35         3.98 o
  -7   3   3       1732.50       1854.85        31.10 o
  -5   3   3       3938.59       4144.92        45.50 o
  -3   3   3       6220.20       5700.96        63.51 o
  -1   3   3       5689.82       5716.67        63.19 o
   1   3   3       6589.07       6285.85        99.52 o
   3   3   3       1135.68       1096.05        15.36 o
   5   3   3       7405.50       8185.46        96.07 o
   7   3   3       6503.74       6835.44        88.35 o
   9   3   3        702.09        854.83        23.21 o
  11   3   3          0.02          2.70         3.08 o
  13   3   3       1415.62       1350.05        30.46 o
  15   3   3        386.49        407.16        16.13 o
  17   3   3        280.04        307.39        16.60 o
 -20   4   3         48.92         94.41        12.53 o
 -18   4   3        225.77        272.91        19.63 o
 -16   4   3        427.18        440.82        23.06 o
 -14   4   3       1440.26       1395.17        42.26 o
 -12   4   3        155.94        220.00        13.61 o
 -10   4   3       1519.19       1758.48        44.41 o
  -8   4   3       2124.48       2447.77        40.58 o
  -6   4   3       3589.69       3619.60        50.39 o
  -4   4   3       5361.71       5551.06        66.08 o
  -2   4   3        739.55        687.45        10.92 o
   0   4   3       5910.52       5577.30        69.72 o
   2   4   3        462.79        501.74         8.49 o
   4   4   3       2271.25       2650.73        37.04 o
   6   4   3        283.15        279.12         9.45 o
   8   4   3          5.54          0.00         2.70 o
  10   4   3       4039.69       4200.17        74.08 o
  12   4   3       1583.68       1475.02        31.75 o
  14   4   3        132.62        125.39         9.55 o
  16   4   3        177.71        226.52        13.89 o
 -19   5   3          0.04          6.07         9.20 o
 -17   5   3          0.05          9.95         6.46 o
 -15   5   3          7.80          0.00         6.94 o
 -13   5   3        480.81        489.33        20.94 o
 -11   5   3          1.44          0.00         2.89 o
  -9   5   3       6737.52       7013.54       107.44 o
  -7   5   3       6318.55       6005.72        77.80 o
  -5   5   3       6184.24       5924.87        61.67 o
  -3   5   3       1509.84       1564.31        20.12 o
  -1   5   3       4377.21       4734.68        50.48 o
   1   5   3      38558.49      37444.77       423.09 o
   3   5   3      14921.86      16630.23       182.64 o
   5   5   3        119.89        191.29         7.00 o
   7   5   3        334.94        357.20        11.31 o
   9   5   3        227.55        271.17        11.71 o
  11   5   3       2227.41       2243.62        44.20 o
  13   5   3        711.05        747.04        21.31 o
  15   5   3        202.79        198.30        11.45 o
  17   5   3        221.90        215.01        14.29 o
 -18   6   3       1338.94       1344.70        46.13 o
 -16   6   3         42.23          0.00         7.00 o
 -14   6   3        259.69        283.88        20.64 o
 -12   6   3          0.01          3.58         3.26 o
 -10   6   3        767.89        720.72        20.43 o
  -8   6   3        392.15        382.42         9.16 o
  -6   6   3       4556.36       4749.68        76.58 o
  -4   6   3      12117.65      12520.37       140.52 o
  -2   6   3        173.10        171.62         5.64 o
   0   6   3          4.80         10.57         1.60 o
   2   6   3      12517.87      12998.01       159.89 o
   4   6   3        288.95        272.96         8.79 o
   6   6   3        366.95        331.62         9.75 o
   8   6   3         62.43         89.07         6.74 o
  10   6   3       1563.09       1596.68        39.06 o
  12   6   3        203.86        208.56        13.54 o
  14   6   3         95.05         81.79         7.76 o
  16   6   3        303.19        337.13        14.90 o
 -19   7   3         35.83         28.75        10.05 o
 -17   7   3        470.32        524.23        25.18 o
 -15   7   3          0.93          0.00         4.61 o
 -13   7   3         71.10         77.48         7.11 o
 -11   7   3        310.32        247.96        11.94 o
  -9   7   3       1217.93       1263.73        25.11 o
  -7   7   3       1948.76       2046.98        40.50 o
  -5   7   3        761.54        830.47        20.78 o
  -3   7   3       1840.44       1625.44        26.43 o
  -1   7   3       1496.46       1364.15        23.41 o
   1   7   3      20244.97      20312.25       246.79 o
   3   7   3       3704.06       3723.13        55.57 o
   5   7   3        387.69        436.21        15.23 o
   7   7   3          0.40          3.95         3.44 o
   9   7   3        844.62        786.26        23.79 o
  11   7   3        110.18        116.12         8.91 o
  13   7   3        437.26        445.59        18.43 o
  15   7   3         71.55         82.36         8.46 o
 -18   8   3        308.23        329.41        21.38 o
 -16   8   3        123.15        159.91        12.72 o
 -14   8   3       1465.74       1334.82        34.03 o
 -12   8   3         18.43         14.68         4.35 o
 -10   8   3          0.29          6.79         4.97 o
  -8   8   3        587.15        612.87        14.08 o
  -6   8   3      18018.12      18243.97       237.95 o
  -4   8   3       9365.13       9476.51       122.27 o
  -2   8   3        520.16        513.80        13.34 o
   0   8   3         17.48         24.66         3.37 o
   2   8   3      10346.22      10318.86       138.87 o
   4   8   3       4639.71       5145.12        89.52 o
   6   8   3        303.17        324.34        14.04 o
   8   8   3          0.47          5.51         4.44 o
  10   8   3       2478.76       2530.65        63.45 o
  12   8   3         75.34        135.26        15.02 o
  14   8   3        416.63        487.06        23.37 o
 -17   9   3          0.35          0.00        10.85 o
 -15   9   3       6114.57       6257.13       117.99 o
 -13   9   3          0.21          0.00         4.86 o
 -11   9   3        113.35        127.32         9.04 o
  -9   9   3         36.64         25.82         4.15 o
  -7   9   3        575.17        649.95        16.21 o
  -5   9   3         52.77         63.46         6.42 o
  -3   9   3       1503.32       1528.01        30.88 o
  -1   9   3        473.60        660.03        17.26 o
   1   9   3       2333.40       2747.38        42.81 o
   3   9   3       1760.57       1736.77        38.62 o
   5   9   3        135.17        151.35        12.68 o
   7   9   3         59.05         41.42         7.49 o
   9   9   3       1437.93       1392.81        42.47 o
  11   9   3        120.51        122.58        13.79 o
  13   9   3        103.38         81.15        11.64 o
  15   9   3        112.47        122.87        15.70 o
 -16  10   3          3.68          6.08         9.82 o
 -14  10   3        396.52        425.24        25.55 o
 -12  10   3          3.51          3.00         5.80 o
 -10  10   3        537.88        562.69        18.93 o
  -8  10   3        544.76        429.49        12.86 o
  -6  10   3        281.02        265.67        11.73 o
  -4  10   3          3.35          5.41         3.76 o
  -2  10   3       1661.76       1662.04        33.80 o
   0  10   3       2590.80       2670.44        43.39 o
   2  10   3        102.54        104.11         7.64 o
   4  10   3       9055.28       8710.98       144.71 o
   6  10   3        200.07        257.47        13.86 o
   8  10   3       5147.60       5309.74       111.52 o
  10  10   3         40.89         32.16         8.06 o
  12  10   3         62.94         72.59        11.77 o
  14  10   3        348.66        370.57        23.06 o
 -17  11   3       2855.07       3098.91        86.79 o
 -15  11   3        134.93        120.36        16.25 o
 -13  11   3          8.64          0.00         6.37 o
 -11  11   3         30.85         23.06         4.83 o
  -9  11   3        225.73        210.99        14.91 o
  -7  11   3        286.13        251.10        11.18 o
  -5  11   3        387.77        355.77        15.79 o
  -3  11   3         27.53         33.78         6.30 o
  -1  11   3        109.96        140.75         9.48 o
   1  11   3       4998.51       5013.97        72.77 o
   3  11   3       1262.68       1157.91        31.15 o
   5  11   3         25.95         11.89         5.14 o
   7  11   3       1305.63       1304.60        41.56 o
   9  11   3         38.63         55.53        10.44 o
  11  11   3        471.12        521.56        26.64 o
  13  11   3         87.26        104.02        16.44 o
 -16  12   3         11.77          8.13        11.65 o
 -14  12   3       2077.38       2304.75        69.88 o
 -12  12   3       1517.52       1413.40        35.03 o
 -10  12   3        445.42        415.20        21.92 o
  -8  12   3        442.57        453.96        22.47 o
  -6  12   3         35.69         36.69         5.59 o
  -4  12   3        411.09        374.49        16.28 o
  -2  12   3        475.48        538.44        19.90 o
   0  12   3       1216.40       1182.27        28.12 o
   2  12   3         30.11         44.92         7.13 o
   4  12   3       5394.72       5463.33       113.25 o
   6  12   3          3.46         24.98         6.69 o
   8  12   3       4800.40       5159.15       112.40 o
  10  12   3        228.73        232.36        17.76 o
  12  12   3         21.65         47.16         9.24 o
 -15  13   3        623.55        658.10        35.47 o
 -13  13   3         89.44        113.22        15.12 o
 -11  13   3         37.66         39.51         9.12 o
  -9  13   3        171.29        192.23        15.97 o
  -7  13   3         36.19         42.62         8.62 o
  -5  13   3          0.59          5.21         5.59 o
  -3  13   3        763.33        665.04        24.57 o
  -1  13   3          0.01          0.00         3.87 o
   1  13   3        376.67        346.19        14.70 o
   3  13   3       2222.41       2223.97        54.71 o
   5  13   3        403.09        439.56        23.37 o
   7  13   3         33.79         27.01         9.64 o
   9  13   3         53.67         21.88         9.12 o
  11  13   3        153.54        154.89        24.31 o
 -14  14   3         84.53        105.39        17.25 o
 -12  14   3          0.00          0.00         7.65 o
 -10  14   3       1443.29       1433.44        47.01 o
  -8  14   3        112.98        127.37        14.77 o
  -6  14   3        105.16         80.97         9.21 o
  -4  14   3         37.98         40.59         8.48 o
  -2  14   3         20.38         10.77         5.52 o
   0  14   3        355.52        332.60        16.84 o
   2  14   3          9.62         18.82         4.56 o
   4  14   3        715.37        766.60        29.32 o
   6  14   3         48.51         58.75        10.63 o
   8  14   3        479.66        495.65        27.32 o
  10  14   3        168.60        186.71        18.68 o
 -11  15   3        368.32        372.77        23.92 o
  -9  15   3        413.10        379.90        24.59 o
  -7  15   3        354.29        403.14        26.39 o
  -5  15   3        195.34        156.71        13.61 o
  -3  15   3       1128.33       1044.74        33.72 o
  -1  15   3        103.12        101.07        10.63 o
   1  15   3        156.14        164.52        13.34 o
   3  15   3         83.96         86.24        10.44 o
   5  15   3       1602.97       1467.95        44.95 o
   7  15   3         20.17          5.93         7.25 o
   9  15   3         99.43        149.95        19.01 o
 -10  16   3         51.83         80.91        13.40 o
  -8  16   3        865.60        784.42        45.88 o
  -6  16   3         14.28          0.00         5.41 o
  -4  16   3        126.65        120.98        12.68 o
  -2  16   3       1414.38       1389.17        41.04 o
   0  16   3         21.21         34.27         9.01 o
   2  16   3          4.65         13.28         5.12 o
   4  16   3         22.59         13.73         6.61 o
   6  16   3         11.75         14.54         8.32 o
   8  16   3        572.68        685.16        33.94 o
  -9  17   3        393.56        470.48        28.41 o
  -7  17   3        396.01        322.82        41.26 o
  -5  17   3        378.97        360.87        19.47 o
  -3  17   3         22.57         31.42         8.54 o
  -1  17   3          8.99         14.80         6.56 o
   1  17   3         63.97         63.65         9.23 o
   3  17   3        340.80        320.51        20.28 o
   5  17   3        475.99        575.74        29.73 o
  -6  18   3         23.06         35.48        10.36 o
  -4  18   3        288.35        270.97        26.24 o
  -2  18   3         33.96         30.42         8.91 o
   0  18   3         51.38        106.05        13.96 o
   2  18   3        889.81        904.62        36.84 o
 -20   0   4          2.52          0.00        11.80 o
 -18   0   4          2.21         17.10         7.67 o
 -16   0   4        146.03        126.76        10.68 o
 -14   0   4        769.21        831.09        38.72 o
 -12   0   4        382.48        457.84        13.86 o
 -10   0   4      35728.73      34512.27       642.18 o
  -8   0   4      41019.78      41193.27       653.98 o
  -6   0   4      27586.68      27080.84       601.94 o
  -4   0   4        214.19        134.55         6.37 o
  -2   0   4       6371.26       6727.69       103.26 o
   0   0   4      13509.70      12769.04       191.59 o
   2   0   4          2.94         12.78         2.71 o
   4   0   4       1749.21       1884.81        37.37 o
   6   0   4        159.39        181.99        15.12 o
   8   0   4        133.16        198.43        11.95 o
  10   0   4       3443.59       3773.63        74.89 o
  12   0   4      10196.34      10655.30       178.75 o
  14   0   4        361.73        319.41        20.83 o
  16   0   4       3223.58       3409.96        94.93 o
 -21   1   4         78.20         26.55        21.82 o
 -19   1   4        708.55        610.38        26.46 o
 -17   1   4        131.81        134.79        11.25 o
 -15   1   4          0.23          0.66         3.90 o
 -13   1   4       1190.26       1116.17        32.53 o
 -11   1   4          0.45         15.80         6.12 o
  -9   1   4         19.58          9.75         1.88 o
  -7   1   4       8562.21       8867.00       128.36 o
  -5   1   4        289.76        240.19         5.89 o
  -3   1   4       5085.08       4808.57        55.66 o
  -1   1   4        355.99        335.04         7.14 o
   1   1   4      10253.90      10086.71       101.62 o
   3   1   4        872.85        780.41        13.86 o
   5   1   4        130.97        119.19         5.83 o
   7   1   4         82.02         75.63         6.21 o
   9   1   4         64.20         57.22         5.33 o
  11   1   4        207.59        197.43         9.71 o
  13   1   4       3537.70       3633.13        61.85 o
  15   1   4        199.40        192.44        14.39 o
  17   1   4         19.90         21.69         6.97 o
 -20   2   4        103.03        111.13        13.33 o
 -18   2   4       1873.68       1898.53        53.99 o
 -16   2   4        575.23        516.72        23.62 o
 -14   2   4          5.16         15.94         4.31 o
 -12   2   4         33.98         21.17         4.11 o
 -10   2   4      10918.01      10945.52       171.34 o
  -8   2   4       6073.06       6403.96       134.65 o
  -6   2   4       6803.21       6570.73        77.48 o
  -4   2   4          9.88         13.06         1.41 o
  -2   2   4       5921.19       5794.67        63.75 o
   0   2   4       2235.51       2164.51        28.86 o
   2   2   4       7868.02       8363.08        86.28 o
   4   2   4         86.10        104.84         6.02 o
   6   2   4       1017.30       1210.18        21.65 o
   8   2   4         10.12          4.46         2.97 o
  10   2   4        881.44        842.12        19.83 o
  12   2   4       1259.06       1290.77        30.06 o
  14   2   4        711.12        722.37        21.99 o
  16   2   4        486.12        479.92        22.56 o
 -19   3   4        248.89        280.58        20.00 o
 -17   3   4       2426.93       2416.12        63.49 o
 -15   3   4         38.77         31.24         8.07 o
 -13   3   4          7.62          0.09         3.40 o
 -11   3   4        126.85        111.78         8.28 o
  -9   3   4       4794.62       5060.35        96.61 o
  -7   3   4      11676.70      11329.66       133.39 o
  -5   3   4       8217.95       7796.56        87.25 o
  -3   3   4       2031.42       1976.58        23.12 o
  -1   3   4        198.80        228.48         6.34 o
   1   3   4       5347.16       5440.99        74.86 o
   3   3   4      16899.90      17557.85       172.51 o
   5   3   4        896.72        959.21        18.43 o
   7   3   4       5202.39       5226.13        72.02 o
   9   3   4          8.01         12.98         3.88 o
  11   3   4         58.44         53.36         6.06 o
  13   3   4        604.95        606.53        19.66 o
  15   3   4        124.16        133.34        10.16 o
 -20   4   4        118.19        131.77        15.55 o
 -18   4   4         63.37         80.72        10.11 o
 -16   4   4        776.42        736.97        29.77 o
 -14   4   4        254.81        255.93        16.19 o
 -12   4   4        173.08        174.72        12.96 o
 -10   4   4        190.16        283.56        11.74 o
  -8   4   4        935.70       1055.89        23.50 o
  -6   4   4      19523.77      19259.40       210.36 o
  -4   4   4        138.59        129.29         4.33 o
  -2   4   4        844.82        876.17        12.81 o
   0   4   4       2378.52       2372.56        31.66 o
   2   4   4         13.82         13.05         1.76 o
   4   4   4      40178.77      41466.14       495.80 o
   6   4   4         20.47         20.74         3.54 o
   8   4   4       1002.14       1204.34        29.65 o
  10   4   4       2942.27       2994.40        58.44 o
  12   4   4       1608.59       1636.90        35.00 o
  14   4   4          7.37          9.45         4.43 o
  16   4   4         13.95          0.00         6.65 o
 -19   5   4        547.54        460.86        25.69 o
 -17   5   4        117.00        111.13        14.32 o
 -15   5   4         69.51         35.01         7.58 o
 -13   5   4        100.76         59.89         8.47 o
 -11   5   4         48.24         58.90         6.63 o
  -9   5   4       7749.05       8143.99       122.73 o
  -7   5   4       4709.50       4628.79        72.40 o
  -5   5   4       5863.43       6060.30        71.37 o
  -3   5   4       2537.97       2422.05        27.96 o
  -1   5   4       5873.63       5830.87        81.95 o
   1   5   4       6208.45       6396.45        96.65 o
   3   5   4       4770.62       5493.08        70.11 o
   5   5   4       2396.28       2398.17        40.51 o
   7   5   4         85.72        125.61         8.48 o
   9   5   4         37.47         16.33         4.68 o
  11   5   4          3.06          0.00         5.23 o
  13   5   4        173.65        184.66        11.25 o
  15   5   4        119.27        129.32        10.40 o
 -18   6   4          3.67          0.00         6.77 o
 -16   6   4          4.57          0.00         5.55 o
 -14   6   4        683.79        741.23        27.41 o
 -12   6   4          2.77          2.80         3.59 o
 -10   6   4       1084.47       1119.54        39.54 o
  -8   6   4       4208.04       4645.84        66.87 o
  -6   6   4        451.23        479.98        10.63 o
  -4   6   4        551.55        688.94        12.49 o
  -2   6   4       1083.07       1167.88        18.35 o
   0   6   4       2407.25       2559.00        53.27 o
   2   6   4        354.20        367.72         8.41 o
   4   6   4       2128.67       2250.06        31.92 o
   6   6   4        931.26       1070.21        22.95 o
   8   6   4       1575.71       1382.27        33.71 o
  10   6   4        428.69        404.59        15.96 o
  12   6   4        416.89        394.74        19.11 o
  14   6   4         27.51         23.02         6.56 o
  16   6   4         99.61        111.47         9.58 o
 -19   7   4        126.90        117.58        15.42 o
 -17   7   4        291.79        271.66        20.30 o
 -15   7   4        140.74        148.17        13.84 o
 -13   7   4        673.51        539.89        19.41 o
 -11   7   4        251.92        255.01        12.01 o
  -9   7   4       3022.21       3071.72        48.56 o
  -7   7   4       1827.56       2104.19        33.53 o
  -5   7   4       1518.38       1689.05        26.01 o
  -3   7   4       1412.46       1395.84        22.55 o
  -1   7   4       3242.11       3192.29        46.70 o
   1   7   4        733.25        832.55        16.31 o
   3   7   4        835.73       1021.98        18.26 o
   5   7   4       1577.08       1637.77        27.89 o
   7   7   4       1716.42       1753.45        32.80 o
   9   7   4        123.87         77.88         7.29 o
  11   7   4         21.71         25.95         6.64 o
  13   7   4        454.56        400.72        19.07 o
  15   7   4          1.03          8.68         4.65 o
 -18   8   4         17.92         10.73         9.08 o
 -16   8   4          3.11          0.00         5.98 o
 -14   8   4          0.33          0.00         4.91 o
 -12   8   4        788.24        730.28        27.51 o
 -10   8   4        324.57        294.11        11.05 o
  -8   8   4       2982.98       3130.80        46.57 o
  -6   8   4       2118.23       2258.68        34.53 o
  -4   8   4         34.31         46.52         5.31 o
  -2   8   4        258.05        232.59         9.18 o
   0   8   4         66.48         98.79         5.47 o
   2   8   4        506.51        496.56        12.36 o
   4   8   4       2266.28       2285.05        33.71 o
   6   8   4        399.41        373.17        14.05 o
   8   8   4        434.43        514.16        22.36 o
  10   8   4          6.04          9.98         6.28 o
  12   8   4        227.71        242.37        17.03 o
  14   8   4        314.61        343.85        24.72 o
 -17   9   4        271.52        275.44        23.03 o
 -15   9   4          9.90          2.72         6.40 o
 -13   9   4          0.54          0.00         4.20 o
 -11   9   4         32.58         13.33         4.64 o
  -9   9   4       3136.09       3024.58        42.17 o
  -7   9   4       1344.32       1464.69        25.36 o
  -5   9   4       1840.02       1632.93        35.16 o
  -3   9   4        421.41        404.65        14.61 o
  -1   9   4        197.13        264.73         9.58 o
   1   9   4        750.48        690.59        15.81 o
   3   9   4          1.16          7.08         2.48 o
   5   9   4        695.78        767.90        25.07 o
   7   9   4        141.33         89.92         8.32 o
   9   9   4         85.02        102.67        12.29 o
  11   9   4        506.11        508.56        25.00 o
  13   9   4         82.52         41.25        10.32 o
 -16  10   4       2220.55       2359.45        69.70 o
 -14  10   4         13.35          0.00         7.49 o
 -12  10   4        175.16        173.19        10.21 o
 -10  10   4        437.95        507.40        12.46 o
  -8  10   4        624.10        575.28        14.66 o
  -6  10   4        407.61        402.91        15.41 o
  -4  10   4        263.55        216.20        12.48 o
  -2  10   4          3.94          0.00         3.50 o
   0  10   4        486.19        483.94        13.55 o
   2  10   4        351.16        361.07        11.24 o
   4  10   4         72.25         99.56         8.61 o
   6  10   4       6365.75       6134.12       100.46 o
   8  10   4         15.56          5.70         5.54 o
  10  10   4        175.75        224.23        17.54 o
  12  10   4          1.50          0.00         5.71 o
  14  10   4         45.21         42.65        10.17 o
 -17  11   4        949.70       1004.44        43.83 o
 -15  11   4         39.20         34.02        12.17 o
 -13  11   4         23.80         28.26         9.97 o
 -11  11   4         52.96         49.16         5.30 o
  -9  11   4          8.20          3.87         3.29 o
  -7  11   4       1168.52       1098.19        27.62 o
  -5  11   4         18.59          9.71         5.83 o
  -3  11   4         99.23         87.38         9.59 o
  -1  11   4       2182.27       2071.50        60.28 o
   1  11   4       8314.51       7998.50       156.33 o
   3  11   4       6814.76       6842.78       111.06 o
   5  11   4       1577.84       1517.45        41.71 o
   7  11   4       1833.44       1725.85        50.38 o
   9  11   4          0.35          0.00         6.33 o
  11  11   4          0.35          0.00        13.93 o
  13  11   4        193.56        229.01        24.04 o
 -16  12   4          0.06         18.58        14.20 o
 -14  12   4        159.99        164.46        18.49 o
 -12  12   4         14.06         21.01         5.03 o
 -10  12   4        141.35        125.75        12.38 o
  -8  12   4        465.37        529.16        22.10 o
  -6  12   4          1.58          8.31         4.63 o
  -4  12   4         40.96         50.01         7.67 o
  -2  12   4         10.57         11.99         4.64 o
   0  12   4       7001.47       6985.75        97.77 o
   2  12   4       3145.92       3182.99        51.22 o
   4  12   4        264.48        237.53        13.74 o
   6  12   4        455.11        460.51        23.83 o
   8  12   4        794.88        735.62        31.53 o
  10  12   4        217.59        210.78        18.81 o
  12  12   4        371.18        411.33        30.42 o
 -15  13   4        623.19        611.30        33.79 o
 -13  13   4        423.00        464.29        21.33 o
 -11  13   4        278.58        267.39        17.17 o
  -9  13   4        871.70        982.64        35.61 o
  -7  13   4         13.96         12.37         4.85 o
  -5  13   4       1865.35       1630.57        42.27 o
  -3  13   4         47.19         48.54         7.69 o
  -1  13   4       2749.78       2647.24        55.35 o
   1  13   4         71.42         67.29         6.25 o
   3  13   4         16.74          6.82         4.10 o
   5  13   4        396.26        441.26        24.75 o
   7  13   4       1008.35       1041.61        39.00 o
   9  13   4        112.45         95.89        13.89 o
  11  13   4         21.70         15.43        11.21 o
 -14  14   4          2.01          0.00         9.95 o
 -12  14   4         76.18         44.45        10.00 o
 -10  14   4        216.91        267.81        20.09 o
  -8  14   4          0.14          0.00         4.63 o
  -6  14   4        383.42        384.97        18.64 o
  -4  14   4        456.79        392.29        19.57 o
  -2  14   4          3.77          0.00         5.66 o
   0  14   4         53.71         54.61        10.33 o
   2  14   4       1221.03       1152.62        28.09 o
   4  14   4       1293.69       1303.85        40.15 o
   6  14   4        186.02        188.83        22.49 o
   8  14   4          1.79          0.00         7.98 o
  10  14   4         10.31          1.08        13.87 o
 -11  15   4        351.15        333.42        20.78 o
  -9  15   4        684.63        637.23        30.46 o
  -7  15   4        137.94        121.66         9.83 o
  -5  15   4        205.51        126.54        14.75 o
  -3  15   4        628.13        654.60        26.12 o
  -1  15   4         15.43         16.43         6.26 o
   1  15   4        767.93        736.04        22.33 o
   3  15   4         95.18        101.26        11.94 o
   5  15   4         63.92         72.92        11.43 o
   7  15   4         16.74          0.27         7.01 o
   9  15   4        170.33        179.81        18.12 o
 -10  16   4          0.72          0.00        11.62 o
  -8  16   4          1.63          0.00         7.01 o
  -6  16   4        570.45        623.00        32.38 o
  -4  16   4         40.39         16.07         7.15 o
  -2  16   4         10.87         24.02         8.85 o
   0  16   4        211.78        266.62        22.30 o
   2  16   4        178.07        271.36        24.29 o
   4  16   4         56.02         55.95        10.78 o
   6  16   4        564.78        539.15        26.51 o
  -9  17   4         19.91         15.20         8.77 o
  -7  17   4         44.14         29.30         7.93 o
  -5  17   4        147.83         88.40        11.62 o
  -3  17   4         48.40         51.51         9.47 o
  -1  17   4        531.18        586.24        25.54 o
   1  17   4         67.12         72.05         9.92 o
   3  17   4         39.41         48.61         9.65 o
   5  17   4         26.18         39.51        12.70 o
  -4  18   4         25.84         20.24         8.78 o
  -2  18   4         36.09         64.63        16.07 o
   0  18   4        395.69        520.41        25.56 o
 -21   1   5          1.02          0.00        10.19 o
 -19   1   5         17.52         18.96         6.13 o
 -17   1   5          0.02          0.00         5.06 o
 -15   1   5        242.42        223.79        10.32 o
 -13   1   5         10.81         15.25         6.32 o
 -11   1   5      16090.68      15563.20       203.10 o
  -9   1   5      20131.63      20431.40       261.85 o
  -7   1   5         25.56         54.34         3.51 o
  -5   1   5       1074.44        997.56        15.09 o
  -3   1   5         79.45         44.29         2.99 o
  -1   1   5       3664.23       3786.38        47.17 o
   1   1   5       1207.02       1201.80        18.29 o
   3   1   5       1815.24       1858.81        29.43 o
   5   1   5        231.65        189.06         8.57 o
   7   1   5         18.92         11.88         3.35 o
   9   1   5        185.08        140.09         8.23 o
  11   1   5       4032.07       4326.56        60.87 o
  13   1   5       8570.16       8976.06       117.13 o
  15   1   5        128.73        132.94        11.28 o
 -20   2   5        766.57        792.20        32.23 o
 -18   2   5         55.59         39.95         8.03 o
 -16   2   5       1346.81       1308.91        40.43 o
 -14   2   5          8.37          0.00         4.69 o
 -12   2   5       3913.13       3716.93        68.92 o
 -10   2   5       3007.27       2793.89        53.13 o
  -8   2   5        267.39        345.64        11.03 o
  -6   2   5        273.25        267.08         6.60 o
  -4   2   5       3889.56       4058.67        46.95 o
  -2   2   5        989.87        974.01        19.67 o
   0   2   5        267.44        304.58         7.36 o
   2   2   5      24261.38      24968.59       274.08 o
   4   2   5          0.01          7.39         2.32 o
   6   2   5         37.96         27.67         3.71 o
   8   2   5       2155.52       2061.13        37.10 o
  10   2   5         69.71         74.78         6.23 o
  12   2   5         22.30         13.95         4.55 o
  14   2   5         33.55         41.46         6.41 o
  16   2   5         27.91         38.76         8.66 o
 -19   3   5        475.54        481.55        24.46 o
 -17   3   5        423.09        433.79        33.03 o
 -15   3   5          0.13          0.00         7.00 o
 -13   3   5          2.17          0.00         5.61 o
 -11   3   5        767.17        886.69        25.38 o
  -9   3   5         61.96         72.68         6.62 o
  -7   3   5        700.62        740.71        12.66 o
  -5   3   5       4764.50       4786.59        50.78 o
  -3   3   5       2696.39       2410.13        32.04 o
  -1   3   5       4004.75       3781.12        46.72 o
   1   3   5        501.53        497.92        10.70 o
   3   3   5       1106.44       1629.80        24.66 o
   5   3   5          2.34          4.30         2.15 o
   7   3   5          0.20          0.00         2.54 o
   9   3   5        463.94        449.93        15.94 o
  11   3   5         99.91        117.99        10.32 o
  13   3   5        111.29        120.07         9.20 o
  15   3   5        352.27        353.39        15.99 o
 -20   4   5         10.74          2.05         8.41 o
 -18   4   5        111.50        101.70        13.93 o
 -16   4   5        417.99        330.29        19.53 o
 -14   4   5        407.36        425.20        20.80 o
 -12   4   5          0.66          2.68         3.41 o
 -10   4   5       1131.45       1117.77        31.44 o
  -8   4   5         78.68         74.25        10.04 o
  -6   4   5       3511.47       3190.09        40.92 o
  -4   4   5        483.70        534.96        10.42 o
  -2   4   5       1542.15       1520.66        21.48 o
   0   4   5        432.77        491.61        13.94 o
   2   4   5       2223.67       2549.85        40.37 o
   4   4   5        340.00        392.90        10.60 o
   6   4   5        395.62        389.79        12.21 o
   8   4   5        228.30        212.36        12.16 o
  10   4   5        212.60        199.41        13.64 o
  12   4   5        418.41        385.40        16.55 o
  14   4   5         40.32         38.71         6.15 o
 -19   5   5         14.98         17.85         7.87 o
 -17   5   5        360.93        345.34        21.33 o
 -15   5   5          0.88          8.86         5.44 o
 -13   5   5        555.78        502.90        22.30 o
 -11   5   5       1360.25       1407.83        49.52 o
  -9   5   5         96.35        125.07         8.34 o
  -7   5   5       2623.41       2677.88        40.06 o
  -5   5   5       3951.89       4125.27        57.06 o
  -3   5   5        774.43        722.77        12.94 o
  -1   5   5      14292.52      15193.96       212.43 o
   1   5   5        183.09        222.55        11.40 o
   3   5   5       6451.15       7089.08        85.16 o
   5   5   5         15.18          8.36         3.61 o
   7   5   5        880.76        904.89        21.73 o
   9   5   5          3.07          3.10         3.73 o
  11   5   5       1250.20       1336.33        35.73 o
  13   5   5          4.03          1.84         5.34 o
  15   5   5         17.60         26.85         6.44 o
 -20   6   5         90.75        119.70        15.05 o
 -18   6   5         38.70         33.89         9.52 o
 -16   6   5       2567.46       2532.34        66.16 o
 -14   6   5        614.19        506.18        23.49 o
 -12   6   5       1741.80       1674.22        42.30 o
 -10   6   5       5033.37       4922.59       104.04 o
  -8   6   5       9737.59      10070.60       164.92 o
  -6   6   5       2056.79       2002.96        30.92 o
  -4   6   5         45.43         33.55         3.23 o
  -2   6   5        863.02        775.49        15.90 o
   0   6   5       1330.90       1579.83        32.35 o
   2   6   5       1782.34       2044.37        39.92 o
   4   6   5        227.88        240.60         7.99 o
   6   6   5        301.92        279.33        10.45 o
   8   6   5        223.54        207.60        10.91 o
  10   6   5        294.02        262.62        14.24 o
  12   6   5       6578.46       6766.77       146.81 o
  14   6   5         55.11         41.05         7.51 o
 -19   7   5         44.56         45.12        10.92 o
 -17   7   5        957.08        972.46        37.30 o
 -15   7   5        309.39        305.48        26.21 o
 -13   7   5        203.34        271.03        16.05 o
 -11   7   5        682.88        602.50        22.88 o
  -9   7   5        522.07        490.89        12.98 o
  -7   7   5        560.79        627.39        15.20 o
  -5   7   5        711.38        588.06        12.60 o
  -3   7   5       1131.64       1258.30        25.93 o
  -1   7   5          4.11          3.41         2.51 o
   1   7   5       1414.94       1454.74        31.52 o
   3   7   5       4061.23       4152.06        65.79 o
   5   7   5         37.64         44.80         4.42 o
   7   7   5        681.18        664.73        17.17 o
   9   7   5          0.00          0.16         3.69 o
  11   7   5         21.38         21.15         6.97 o
  13   7   5        385.81        337.81        17.43 o
 -18   8   5        668.82        652.47        31.28 o
 -16   8   5       2449.91       2426.57        67.29 o
 -14   8   5       1374.68       1417.91        41.30 o
 -12   8   5        315.87        230.28        12.52 o
 -10   8   5       6290.64       6412.10       138.78 o
  -8   8   5        205.93        127.15         7.50 o
  -6   8   5         19.76         26.74         3.17 o
  -4   8   5         12.61         10.31         2.90 o
  -2   8   5        888.97        874.32        19.53 o
   0   8   5       5798.44       5883.64        94.35 o
   2   8   5       2205.71       2426.22        46.93 o
   4   8   5        108.98        127.09         6.26 o
   6   8   5        527.09        482.10        13.44 o
   8   8   5          0.18          1.07         4.36 o
  10   8   5        243.72        259.93        12.65 o
  12   8   5        873.04        813.27        25.95 o
  14   8   5       1094.15       1105.00        31.13 o
 -17   9   5        594.32        638.71        37.72 o
 -15   9   5          1.71          7.54         5.91 o
 -13   9   5        592.05        628.79        21.84 o
 -11   9   5       1054.24       1174.90        26.83 o
  -9   9   5        601.39        641.96        14.48 o
  -7   9   5        254.12        177.80         7.77 o
  -5   9   5       1445.17       1662.48        33.54 o
  -3   9   5        925.16        864.34        22.59 o
  -1   9   5         56.34        101.52         6.05 o
   1   9   5        660.91        643.98        19.94 o
   3   9   5         17.33         19.63         3.58 o
   5   9   5        943.24        999.23        30.88 o
   7   9   5        679.97        724.61        23.12 o
   9   9   5       1400.26       1431.43        41.60 o
  11   9   5        192.53        165.84        15.24 o
  13   9   5        440.82        551.79        27.84 o
 -18  10   5        843.70        794.01        38.16 o
 -16  10   5       1608.04       1543.39        46.16 o
 -14  10   5          5.03          0.00         6.15 o
 -12  10   5         40.17         38.29        10.36 o
 -10  10   5        558.19        656.51        15.19 o
  -8  10   5        133.31        138.68         8.17 o
  -6  10   5        505.68        400.62        15.59 o
  -4  10   5         26.92         17.59         4.40 o
  -2  10   5       4330.47       4026.49        76.84 o
   0  10   5       4374.55       4358.58        63.79 o
   2  10   5       9028.89       8783.97       212.11 o
   4  10   5       4022.56       4003.18        65.36 o
   6  10   5       1081.71       1021.36        25.56 o
   8  10   5         63.07         86.08        10.54 o
  10  10   5         92.33        102.19        11.63 o
  12  10   5        889.08        814.09        33.95 o
 -17  11   5         20.96          0.00         9.59 o
 -15  11   5        383.75        369.48        25.46 o
 -13  11   5        376.02        397.06        15.54 o
 -11  11   5        470.28        471.63        15.82 o
  -9  11   5         10.89         17.97         4.17 o
  -7  11   5         51.97         80.35         7.85 o
  -5  11   5         91.93         92.40         9.68 o
  -3  11   5        165.37        158.87        10.72 o
  -1  11   5        801.61        840.16        21.87 o
   1  11   5         30.73         25.26         4.38 o
   3  11   5         25.78         48.03         6.51 o
   5  11   5        749.63        781.03        21.39 o
   7  11   5        506.02        542.74        18.58 o
   9  11   5         86.10         77.21        10.68 o
  11  11   5         35.53         32.42         8.81 o
 -16  12   5         14.09         13.52         9.86 o
 -14  12   5         77.62         67.01        12.87 o
 -12  12   5         29.94         14.45         5.63 o
 -10  12   5          0.60          0.00         3.88 o
  -8  12   5          6.97         32.96         5.78 o
  -6  12   5        344.62        316.29        16.29 o
  -4  12   5        302.45        298.88        15.99 o
  -2  12   5        140.03        149.90        10.44 o
   0  12   5       3637.74       3552.26        56.92 o
   2  12   5         42.19         43.57         5.06 o
   4  12   5       9112.04       9370.34       148.19 o
   6  12   5        519.34        502.58        19.86 o
   8  12   5         22.10          4.36         7.77 o
  10  12   5         21.92          7.07         8.04 o
 -15  13   5         84.08        104.04        15.37 o
 -13  13   5         60.20         58.44        15.64 o
 -11  13   5         59.38         68.03         9.96 o
  -9  13   5        152.99        119.12         9.45 o
  -7  13   5        684.30        673.34        24.66 o
  -5  13   5         30.35         24.90         6.30 o
  -3  13   5       1659.22       1719.72        44.34 o
  -1  13   5       1026.02       1039.80        26.89 o
   1  13   5        876.84        846.89        20.62 o
   3  13   5         45.84         42.29         9.15 o
   5  13   5        135.32        117.33         9.89 o
   7  13   5          0.00          4.91         7.77 o
   9  13   5         62.54         22.54         9.17 o
 -14  14   5         64.76         63.86        15.95 o
 -12  14   5        149.33        164.07        14.64 o
 -10  14   5        340.85        381.94        16.98 o
  -8  14   5        162.29        160.47        12.72 o
  -6  14   5          3.38          4.71         6.92 o
  -4  14   5        740.21        755.60        27.73 o
  -2  14   5        110.24        120.08        12.12 o
   0  14   5       2028.00       1999.75        41.80 o
   2  14   5        840.44        797.70        20.15 o
   4  14   5        565.78        598.53        21.78 o
   6  14   5         24.20         16.76         9.96 o
   8  14   5        818.37        947.90        36.04 o
 -11  15   5         18.78         23.41        11.69 o
  -9  15   5        430.85        369.94        17.14 o
  -7  15   5        624.09        615.49        24.44 o
  -5  15   5       1547.43       1534.21        43.30 o
  -3  15   5          5.84         23.52         6.76 o
  -1  15   5        326.98        414.92        20.42 o
   1  15   5       1992.17       1874.02        37.56 o
   3  15   5        890.99        961.16        33.61 o
   5  15   5        241.58        245.76        18.34 o
   7  15   5         89.30        103.45        15.95 o
 -10  16   5         58.39         48.85        11.58 o
  -8  16   5         16.21         12.49        10.90 o
  -6  16   5       1686.49       1592.82        44.61 o
  -4  16   5          2.01          0.36         6.48 o
  -2  16   5         81.97         87.70        11.19 o
   0  16   5         54.41         51.36         8.45 o
   2  16   5        890.36        963.64        34.33 o
   4  16   5        247.81        209.00        18.24 o
   6  16   5        238.24        343.26        22.74 o
  -7  17   5         71.90         48.75        10.11 o
  -5  17   5        296.59        369.64        20.19 o
  -3  17   5          4.20          7.95         9.11 o
  -1  17   5         80.08         72.32        12.10 o
   1  17   5        741.60        791.11        32.99 o
   3  17   5       2210.02       2304.81        60.51 o
  -2  18   5         78.47         87.05        11.81 o
 -20   0   6        118.51         49.40        18.44 o
 -18   0   6          9.77         74.65        19.86 o
 -16   0   6         54.38         28.12         4.73 o
 -14   0   6       2326.38       2248.71        53.71 o
 -12   0   6        694.82        783.84        24.77 o
 -10   0   6       6801.36       7110.12       145.35 o
  -8   0   6       5152.77       5589.93       124.87 o
  -6   0   6       1902.92       2209.23        62.18 o
  -4   0   6       3189.59       3300.13        63.33 o
  -2   0   6       2681.73       2554.30        47.12 o
   0   0   6       3393.37       3142.77        60.06 o
   2   0   6        739.17        759.56        26.34 o
   4   0   6       6595.13       6862.95       141.22 o
   6   0   6        365.85        385.09        22.10 o
   8   0   6          6.58          0.00         3.61 o
  10   0   6       1811.42       1721.35        71.06 o
  12   0   6      14370.58      14963.60       244.77 o
  14   0   6          8.73          4.49         7.36 o
 -21   1   6        111.59        110.61        16.48 o
 -19   1   6         85.86         66.97        13.79 o
 -17   1   6        391.01        301.23        12.52 o
 -15   1   6        162.11        177.09        11.46 o
 -13   1   6        620.40        622.62        28.01 o
 -11   1   6       6319.00       6307.28        88.89 o
  -9   1   6       1549.07       1629.77        28.50 o
  -7   1   6        568.99        557.40        12.61 o
  -5   1   6      11103.90      10440.11       192.54 o
  -3   1   6         64.13         95.41         5.47 o
  -1   1   6       2282.44       2430.40        37.57 o
   1   1   6       1328.41       1427.03        25.24 o
   3   1   6      13039.80      14113.51       188.80 o
   5   1   6       5397.69       5498.17        85.30 o
   7   1   6         80.46        108.07         7.86 o
   9   1   6        933.06        939.24        21.60 o
  11   1   6       2161.13       2152.66        44.06 o
  13   1   6       2209.34       2273.09        40.29 o
  15   1   6          2.81          0.00         4.79 o
 -20   2   6          0.07         15.91        13.56 o
 -18   2   6        416.53        421.66        22.18 o
 -16   2   6        121.04        118.08        12.42 o
 -14   2   6       5814.66       5429.77       147.68 o
 -12   2   6       1287.02       1167.89        29.49 o
 -10   2   6        819.87        876.67        18.17 o
  -8   2   6        591.83        630.11        14.56 o
  -6   2   6        818.97        709.73        15.53 o
  -4   2   6        272.32        232.68         6.57 o
  -2   2   6       1311.58       1388.66        21.90 o
   0   2   6        289.73        315.53         9.32 o
   2   2   6      14091.86      14928.18       187.08 o
   4   2   6       2936.36       3049.36        49.16 o
   6   2   6        473.81        508.12        16.09 o
   8   2   6        746.88        742.90        21.11 o
  10   2   6        128.66        119.31         8.53 o
  12   2   6        879.68        878.46        22.95 o
  14   2   6        779.52        843.87        24.85 o
 -21   3   6        142.30        100.11        19.71 o
 -19   3   6         13.11          6.35         8.01 o
 -17   3   6        270.27        287.48        18.48 o
 -15   3   6        574.72        711.57        27.60 o
 -13   3   6       2605.59       2332.50        64.08 o
 -11   3   6       9783.84       9853.12       235.20 o
  -9   3   6       1261.78       1381.67        26.92 o
  -7   3   6       1058.49       1155.42        20.13 o
  -5   3   6       3925.54       4093.60        56.24 o
  -3   3   6       5502.82       5652.62        70.77 o
  -1   3   6       2528.78       2742.16        40.16 o
   1   3   6       5365.74       5889.25        78.84 o
   3   3   6       1765.87       1739.82        26.94 o
   5   3   6        336.12        327.30        11.08 o
   7   3   6          4.34          0.00         2.70 o
   9   3   6          0.18          3.26         4.00 o
  11   3   6       2708.47       2605.46        53.50 o
  13   3   6         59.00         64.71         7.66 o
  15   3   6        146.25        176.53        11.88 o
 -20   4   6         46.38         19.56        12.90 o
 -18   4   6        269.83        249.03        18.77 o
 -16   4   6        742.26        773.29        42.39 o
 -14   4   6        270.46        327.65        22.35 o
 -12   4   6       3804.01       3987.97        91.98 o
 -10   4   6       1138.82       1228.71        33.63 o
  -8   4   6         87.15        136.38         6.01 o
  -6   4   6       1615.52       1761.29        27.11 o
  -4   4   6        267.72        303.44         8.24 o
  -2   4   6       2965.74       3406.67        56.64 o
   0   4   6      10788.24      11725.56       168.67 o
   2   4   6      11419.50      10936.53       126.93 o
   4   4   6          0.04          9.28         2.63 o
   6   4   6          0.61          1.62         2.61 o
   8   4   6         58.49         31.60         5.22 o
  10   4   6         83.00         73.18         8.87 o
  12   4   6        332.09        322.22        18.91 o
  14   4   6        374.26        370.05        17.12 o
 -19   5   6          7.92          2.30         6.94 o
 -17   5   6          3.78          2.37         6.03 o
 -15   5   6         92.42        108.02        12.58 o
 -13   5   6         74.37         84.86        10.13 o
 -11   5   6         21.34          5.57         3.98 o
  -9   5   6       1227.29       1353.31        27.24 o
  -7   5   6       2140.26       2275.31        37.94 o
  -5   5   6       2045.32       2182.52        33.99 o
  -3   5   6       6472.70       6750.65        93.00 o
  -1   5   6       9321.95       9683.64       141.49 o
   1   5   6       2052.59       2092.54        38.51 o
   3   5   6        644.91        732.84        16.42 o
   5   5   6         12.57          8.37         3.16 o
   7   5   6         35.02         19.16         4.47 o
   9   5   6        186.14        166.83        15.79 o
  11   5   6        112.59        119.45        11.63 o
  13   5   6        265.80        253.82        13.93 o
 -20   6   6         16.93          0.00         9.37 o
 -18   6   6         11.38         22.50         7.99 o
 -16   6   6        119.29        162.41        16.12 o
 -14   6   6        172.77        229.89        16.20 o
 -12   6   6        505.48        668.77        25.62 o
 -10   6   6       1709.30       1875.32        50.53 o
  -8   6   6        117.93         89.11         8.54 o
  -6   6   6         36.04        100.50         6.85 o
  -4   6   6         58.52         69.50         5.38 o
  -2   6   6          4.49         14.26         3.64 o
   0   6   6       3174.16       3496.70        59.60 o
   2   6   6       1707.40       1944.15        39.98 o
   4   6   6        531.43        511.20        12.73 o
   6   6   6          1.97         12.00         4.18 o
   8   6   6        564.51        571.93        20.10 o
  10   6   6        747.90        781.06        25.33 o
  12   6   6        221.84        247.40        18.36 o
  14   6   6         11.42          9.84         5.58 o
 -19   7   6          2.98          1.89        10.90 o
 -17   7   6          0.35          8.79         6.89 o
 -15   7   6        210.25        233.80        17.16 o
 -13   7   6       2324.40       2358.01        69.09 o
 -11   7   6        819.85        876.90        29.63 o
  -9   7   6        462.61        599.98        19.30 o
  -7   7   6       3108.28       3241.73        49.88 o
  -5   7   6        324.27        393.57        14.77 o
  -3   7   6         78.88         82.43         5.45 o
  -1   7   6      11962.12      12209.86       191.22 o
   1   7   6        579.43        454.92        15.89 o
   3   7   6         11.28         26.42         4.62 o
   5   7   6         94.30         78.47         5.56 o
   7   7   6         26.57         22.76         5.11 o
   9   7   6         41.05         30.19         6.04 o
  11   7   6         19.80          7.07         9.68 o
  13   7   6        914.89        785.72        27.34 o
 -18   8   6         35.36         50.51        10.54 o
 -16   8   6         81.82         57.09        10.88 o
 -14   8   6        125.35        159.60        15.50 o
 -12   8   6        238.78        188.44        13.47 o
 -10   8   6         63.48         33.20         4.66 o
  -8   8   6       1103.01       1167.63        25.62 o
  -6   8   6       2196.08       2138.23        38.61 o
  -4   8   6          3.18          2.77         2.40 o
  -2   8   6         10.15          8.28         4.08 o
   0   8   6        106.40        113.44         8.52 o
   2   8   6       5482.89       5451.37        90.83 o
   4   8   6        207.86        192.95        10.18 o
   6   8   6         42.08         54.07         5.23 o
   8   8   6        396.13        342.45        12.82 o
  10   8   6        351.22        329.36        13.81 o
  12   8   6        203.44        239.23        15.15 o
 -17   9   6        227.57        219.22        19.41 o
 -15   9   6        474.46        573.04        27.71 o
 -13   9   6        101.15         86.80        11.67 o
 -11   9   6          4.68          0.00         3.32 o
  -9   9   6       1151.65       1108.85        29.23 o
  -7   9   6        605.19        532.62        17.71 o
  -5   9   6         41.82         59.38         5.95 o
  -3   9   6        563.24        613.72        16.62 o
  -1   9   6        347.35        348.35        17.97 o
   1   9   6          0.00          1.18         3.51 o
   3   9   6          0.00         34.62         7.41 o
   5   9   6          5.32          3.57         3.95 o
   7   9   6         45.24         57.91         5.65 o
   9   9   6        295.89        342.75        19.01 o
  11   9   6         19.84          0.00         6.00 o
 -18  10   6          0.74          4.92         7.99 o
 -16  10   6        121.03         94.06        14.00 o
 -14  10   6        318.30        352.64        20.08 o
 -12  10   6       1489.45       1546.08        42.30 o
 -10  10   6         12.42          2.65         3.92 o
  -8  10   6        126.98        129.84        11.75 o
  -6  10   6       3499.56       3741.76       116.20 o
  -4  10   6         89.85         95.40         7.29 o
  -2  10   6        178.86        190.33         8.22 o
   0  10   6       1613.99       1859.81        42.26 o
   2  10   6       1967.78       1874.07        42.12 o
   4  10   6        371.77        276.13        12.54 o
   6  10   6       1432.66       1317.54        32.78 o
   8  10   6        421.23        457.33        18.86 o
  10  10   6         33.69         17.53         7.35 o
  12  10   6        836.89        747.21        37.43 o
 -17  11   6        383.73        360.34        24.58 o
 -15  11   6         38.13         61.08        11.23 o
 -13  11   6          2.20          0.00         5.58 o
 -11  11   6        133.43        161.72         9.80 o
  -9  11   6          0.11          0.00         4.32 o
  -7  11   6        222.48        330.00        14.91 o
  -5  11   6        636.50        598.42        18.71 o
  -3  11   6        532.05        531.13        16.53 o
  -1  11   6       5129.84       5050.76       181.53 o
   1  11   6        104.09         77.95         8.56 o
   3  11   6       6495.21       6285.01       111.73 o
   5  11   6         52.37         64.74        11.22 o
   7  11   6        465.40        465.22        18.32 o
   9  11   6         48.21         39.43         8.67 o
  11  11   6         15.25         18.54         7.76 o
 -16  12   6        311.58        415.10        27.19 o
 -14  12   6        237.47        189.18        16.55 o
 -12  12   6         14.50         24.20         8.77 o
 -10  12   6        116.65         96.54         9.95 o
  -8  12   6         26.02         30.15         6.14 o
  -6  12   6        121.11        111.86        10.40 o
  -4  12   6       2495.15       2586.09        47.83 o
  -2  12   6       3131.00       3193.05        59.14 o
   0  12   6        213.15        223.81        16.54 o
   2  12   6       1900.73       1907.42        54.22 o
   4  12   6        610.80        534.49        28.96 o
   6  12   6        130.57        108.31        15.41 o
   8  12   6          6.58          9.15         7.57 o
  10  12   6        120.87        141.35        14.59 o
 -15  13   6        245.62        218.28        22.70 o
 -13  13   6          9.20         13.29         8.67 o
 -11  13   6        103.93        114.60         9.77 o
  -9  13   6        389.90        412.13        17.10 o
  -7  13   6         39.51         31.90         7.85 o
  -5  13   6       5517.25       5463.58       105.39 o
  -3  13   6         19.60         21.63         5.43 o
  -1  13   6        412.66        472.42        16.53 o
   1  13   6        166.60        156.72        12.46 o
   3  13   6         27.11          9.32         9.09 o
   5  13   6          5.77          1.07         7.40 o
   7  13   6         15.71         11.57         9.11 o
   9  13   6        138.55        159.04        18.09 o
 -14  14   6        139.77        160.56        19.09 o
 -12  14   6         46.84         48.56        11.47 o
 -10  14   6        203.56        223.82        17.34 o
  -8  14   6        182.81        194.55        12.73 o
  -6  14   6         36.91         40.41         6.82 o
  -4  14   6       2319.11       2387.44        58.52 o
  -2  14   6        980.43        903.99        26.13 o
   0  14   6        482.06        435.77        15.60 o
   2  14   6        496.55        429.41        18.70 o
   4  14   6         47.53         60.30        14.25 o
   6  14   6          0.04          0.00         6.99 o
   8  14   6         98.73        135.29        26.47 o
 -11  15   6        188.81        147.16        15.81 o
  -9  15   6        180.66        193.33        13.24 o
  -7  15   6         46.64         61.90         8.52 o
  -5  15   6        463.02        470.23        22.08 o
  -3  15   6        577.04        616.63        26.73 o
  -1  15   6        145.14        141.02        10.58 o
   1  15   6        209.57        171.43        16.07 o
   3  15   6         45.41         50.99        11.94 o
   5  15   6        110.22         69.62        14.78 o
 -10  16   6        113.07        100.95        12.79 o
  -8  16   6        109.08        112.95        10.89 o
  -6  16   6         17.82         20.39         8.20 o
  -4  16   6        293.24        296.67        18.52 o
  -2  16   6         51.93         33.15         8.64 o
   0  16   6         22.96         31.99         9.11 o
   2  16   6         36.65         24.57        11.02 o
   4  16   6         62.33         68.81        19.17 o
  -7  17   6        197.61        112.18        13.19 o
  -5  17   6         13.35         18.84         7.49 o
  -3  17   6          0.58          0.00        10.31 o
  -1  17   6         33.63         39.79        11.08 o
   1  17   6        996.81       1237.47        41.95 o
 -21   1   7        268.68        332.60        27.27 o
 -19   1   7         24.75         61.69         9.02 o
 -17   1   7        284.82        328.55        23.76 o
 -15   1   7       5726.25       5411.16       220.49 o
 -13   1   7       7460.16       7399.05       108.78 o
 -11   1   7        704.48        657.41        16.09 o
  -9   1   7        439.28        454.99        12.52 o
  -7   1   7       2085.13       2002.89        33.98 o
  -5   1   7       2614.36       2251.37        33.38 o
  -3   1   7         10.60          6.02         2.14 o
  -1   1   7       1257.66       1325.42        25.94 o
   1   1   7        454.47        518.59        15.05 o
   3   1   7        149.49        110.27         8.50 o
   5   1   7        802.58        693.66        23.97 o
   7   1   7       5184.59       5239.96        80.35 o
   9   1   7       4214.04       4354.26        64.32 o
  11   1   7        926.61        983.65        23.93 o
  13   1   7         19.37         11.36         5.39 o
 -20   2   7          5.83         36.62        11.99 o
 -18   2   7          3.03          6.72         7.07 o
 -16   2   7       3447.24       3119.71       107.58 o
 -14   2   7         21.16         57.58         8.05 o
 -12   2   7        781.13        903.93        21.04 o
 -10   2   7        306.41        315.39        10.54 o
  -8   2   7       1597.45       1736.98        33.03 o
  -6   2   7       3023.93       3132.90        65.43 o
  -4   2   7        582.86        561.57        14.08 o
  -2   2   7       2578.45       2799.60        44.57 o
   0   2   7        493.75        590.41        16.17 o
   2   2   7         18.18          8.21         2.93 o
   4   2   7        847.31        890.05        22.70 o
   6   2   7        125.60        133.65         9.64 o
   8   2   7        665.92        647.54        20.21 o
  10   2   7       2298.34       2391.48        42.34 o
  12   2   7         17.79         21.56         5.25 o
  14   2   7         21.39         16.98         6.10 o
 -21   3   7         35.21         26.47        16.58 o
 -19   3   7          5.58         22.45        10.27 o
 -17   3   7        447.62        470.71        23.42 o
 -15   3   7       6718.26       6206.21       185.71 o
 -13   3   7        426.89        366.79        18.03 o
 -11   3   7        552.67        475.49        13.43 o
  -9   3   7        273.21        298.82        10.71 o
  -7   3   7        108.20        164.98         7.05 o
  -5   3   7       2643.54       2842.36        45.05 o
  -3   3   7        264.85        272.59         9.40 o
  -1   3   7       8543.29       9494.40       137.33 o
   1   3   7         21.34         50.55         4.64 o
   3   3   7        572.89        430.69        12.71 o
   5   3   7       3568.27       3849.16        57.11 o
   7   3   7         93.70        105.57         8.76 o
   9   3   7        852.19        865.02        25.91 o
  11   3   7        839.33        826.85        24.88 o
  13   3   7         73.31         78.58         9.09 o
 -20   4   7        150.50        134.16        16.89 o
 -18   4   7        397.43        314.76        20.39 o
 -16   4   7          0.00          0.29         5.28 o
 -14   4   7        863.58        976.88        32.95 o
 -12   4   7       3355.02       3160.09       149.95 o
 -10   4   7       2295.78       2177.03        35.83 o
  -8   4   7        447.26        411.65        11.84 o
  -6   4   7       2232.60       2629.15        38.00 o
  -4   4   7       1573.86       1435.87        24.65 o
  -2   4   7          6.28          0.32         2.96 o
   0   4   7       2458.90       2449.25        50.26 o
   2   4   7         33.53         49.24         4.09 o
   4   4   7         70.61         97.54         6.38 o
   6   4   7       1661.80       1798.84        35.29 o
   8   4   7         23.10          7.14         4.47 o
  10   4   7        394.53        419.53        19.35 o
  12   4   7        250.84        261.04        14.15 o
  14   4   7       1425.08       1517.27        37.46 o
 -19   5   7         37.76         34.63         9.06 o
 -17   5   7        810.69        716.65        31.78 o
 -15   5   7       4435.04       4223.23        94.20 o
 -13   5   7       1034.07        970.15        32.41 o
 -11   5   7        322.62        318.60        16.21 o
  -9   5   7        690.53        790.64        19.48 o
  -7   5   7        563.75        538.41        15.90 o
  -5   5   7       4226.61       4586.77        67.50 o
  -3   5   7        360.92        326.66         9.62 o
  -1   5   7        148.48         94.06        13.14 o
   1   5   7       1151.63       1125.51        29.65 o
   3   5   7       2312.95       2626.32        46.95 o
   5   5   7       1500.55       1391.11        28.33 o
   7   5   7          9.70          6.61         3.79 o
   9   5   7         23.10         15.97         5.17 o
  11   5   7        169.67        133.03        12.40 o
  13   5   7        859.39        911.81        27.22 o
 -20   6   7        190.91        244.88        29.22 o
 -18   6   7        328.15        247.57        18.81 o
 -16   6   7          8.95          3.24         6.95 o
 -14   6   7       1030.85        973.50        47.36 o
 -12   6   7        103.52        145.85        13.36 o
 -10   6   7        552.32        607.10        16.74 o
  -8   6   7         22.40         25.33         3.91 o
  -6   6   7       2050.21       1917.57        34.87 o
  -4   6   7       1161.06       1261.36        24.40 o
  -2   6   7       4152.05       4394.03        78.87 o
   0   6   7         20.08         24.80         5.03 o
   2   6   7         18.25          6.65         3.58 o
   4   6   7        354.99        384.18        22.83 o
   6   6   7         31.95         34.52         4.75 o
   8   6   7       1938.31       1747.78        41.33 o
  10   6   7          2.15          7.41         5.20 o
  12   6   7        962.61       1019.19        32.42 o
 -19   7   7         92.39         47.68        10.84 o
 -17   7   7         31.29         42.69         8.84 o
 -15   7   7        367.71        388.73        22.07 o
 -13   7   7         29.00         39.63         7.85 o
 -11   7   7       1009.62       1011.22        23.52 o
  -9   7   7        442.11        418.75        14.11 o
  -7   7   7        438.02        467.54        14.26 o
  -5   7   7       4575.60       4720.51        75.64 o
  -3   7   7        198.95        212.56        13.07 o
  -1   7   7        121.99        105.72         9.98 o
   1   7   7        130.78         75.70         8.53 o
   3   7   7          0.01          0.00         3.52 o
   5   7   7         68.61         59.47         5.11 o
   7   7   7        221.13        232.03        14.94 o
   9   7   7          2.76          7.65         4.82 o
  11   7   7        704.96        664.38        24.25 o
  13   7   7        663.87        801.16        36.10 o
 -18   8   7        701.16        701.33        34.07 o
 -16   8   7       1410.17       1194.70        75.34 o
 -14   8   7       3614.44       3749.28       134.78 o
 -12   8   7          3.01          2.62         4.46 o
 -10   8   7         17.08         33.71         5.10 o
  -8   8   7       1572.08       1485.72        39.57 o
  -6   8   7        392.27        409.87        14.32 o
  -4   8   7        370.82        382.17        12.55 o
  -2   8   7       2045.35       1903.45        48.42 o
   0   8   7       2191.49       2165.90        53.07 o
   2   8   7       1330.29       1369.22        39.17 o
   4   8   7        266.63        232.11        12.05 o
   6   8   7        369.40        301.76        12.99 o
   8   8   7       4032.74       3900.92        64.46 o
  10   8   7        190.93        171.89        14.03 o
  12   8   7        419.10        405.42        20.33 o
 -17   9   7       1278.93       1210.83        43.91 o
 -15   9   7         62.11          9.02         8.38 o
 -13   9   7        189.92        183.11        16.25 o
 -11   9   7         16.51          8.34         4.33 o
  -9   9   7       1895.39       2037.31        56.06 o
  -7   9   7         87.93        126.74        10.22 o
  -5   9   7       3532.92       3454.96        60.71 o
  -3   9   7       2304.21       2310.24        56.89 o
  -1   9   7         10.79          7.38         4.74 o
   1   9   7        610.12        518.53        25.59 o
   3   9   7        648.34        587.71        19.37 o
   5   9   7        362.89        254.32        15.97 o
   7   9   7        362.17        299.98        13.91 o
   9   9   7          3.79          5.66         4.24 o
  11   9   7        499.96        552.10        28.24 o
 -18  10   7          5.69          0.00         9.92 o
 -16  10   7         75.82         79.84        13.43 o
 -14  10   7         13.98         10.21         6.49 o
 -12  10   7         35.00         21.45         7.17 o
 -10  10   7        323.84        263.93        12.53 o
  -8  10   7        643.64        681.84        22.35 o
  -6  10   7       4402.82       4415.83        93.47 o
  -4  10   7       2086.32       2060.11        47.27 o
  -2  10   7       1732.57       1704.08        47.98 o
   0  10   7       2744.38       2545.52        68.16 o
   2  10   7        103.03        122.29        10.30 o
   4  10   7        376.21        389.66        15.34 o
   6  10   7          7.84          8.03         8.00 o
   8  10   7        752.23        688.88        26.80 o
  10  10   7         21.61         14.55        11.14 o
 -17  11   7         26.42         49.07        10.06 o
 -15  11   7        653.18        772.77        33.82 o
 -13  11   7         21.35         29.19         8.22 o
 -11  11   7         94.08        118.01         9.14 o
  -9  11   7        390.84        384.71        16.25 o
  -7  11   7        106.37         94.80         8.94 o
  -5  11   7        335.16        268.20        16.06 o
  -3  11   7       1040.70       1026.62        29.03 o
  -1  11   7        143.28        123.74        14.01 o
   1  11   7       5261.86       5016.32        99.42 o
   3  11   7         16.02         30.99         6.07 o
   5  11   7         12.50          0.00         6.95 o
   7  11   7          4.64          1.47         8.57 o
   9  11   7         36.31         41.01        17.67 o
 -16  12   7         10.97         13.09        11.11 o
 -14  12   7        211.06        206.69        16.79 o
 -12  12   7         38.53         35.63         9.70 o
 -10  12   7         65.99         51.59         7.19 o
  -8  12   7       1007.05       1025.30        28.85 o
  -6  12   7         51.21         83.89         8.52 o
  -4  12   7       7643.55       7513.57       154.80 o
  -2  12   7       7698.95       7483.86       148.10 o
   0  12   7       2331.92       2102.06        58.02 o
   2  12   7       2945.06       2998.08        91.86 o
   4  12   7        717.07        733.54        28.37 o
   6  12   7        488.02        485.51        29.61 o
   8  12   7         30.38          8.41         8.54 o
 -15  13   7         24.62         15.46         9.00 o
 -13  13   7        176.82        223.29        13.64 o
 -11  13   7        449.37        472.76        22.49 o
  -9  13   7        337.03        319.97        15.67 o
  -7  13   7       1312.31       1335.81        34.86 o
  -5  13   7        548.85        515.12        19.78 o
  -3  13   7        923.40        878.72        22.11 o
  -1  13   7        291.89        338.47        21.19 o
   1  13   7        238.17        296.84        19.88 o
   3  13   7        661.81        560.45        19.78 o
   5  13   7         62.91         45.64        12.78 o
   7  13   7         75.99         68.65        13.57 o
 -12  14   7        150.09        152.41        12.30 o
 -10  14   7        385.65        299.80        16.67 o
  -8  14   7        319.89        326.89        16.27 o
  -6  14   7       4025.27       4344.77       123.83 o
  -4  14   7         23.43         16.11         6.43 o
  -2  14   7         33.11         27.91         9.11 o
   0  14   7        698.03        684.58        30.84 o
   2  14   7        198.03        189.85        15.35 o
   4  14   7        107.89        142.00        18.31 o
   6  14   7        119.30         96.90        16.42 o
 -11  15   7         51.54         40.61         8.29 o
  -9  15   7        986.16        980.88        29.78 o
  -7  15   7        227.36        242.54        15.71 o
  -5  15   7       1105.94       1171.23        33.84 o
  -3  15   7         10.22         18.32         5.67 o
  -1  15   7         12.50         10.69         8.12 o
   1  15   7        284.17        322.04        21.50 o
   3  15   7        369.29        359.44        30.74 o
   5  15   7         24.86         89.64        24.32 o
 -10  16   7        547.19        603.75        25.22 o
  -8  16   7          0.00          3.23         5.81 o
  -6  16   7        121.29        147.79        13.00 o
  -4  16   7        666.96        728.54        25.20 o
  -2  16   7        336.62        379.81        21.98 o
   0  16   7        180.50        178.23        18.35 o
   2  16   7          2.37          9.06        15.50 o
  -5  17   7          3.15          9.78         7.20 o
  -3  17   7        159.20        251.39        15.15 o
  -1  17   7       1216.11       1314.02        47.53 o
 -20   0   8         82.92         91.87        30.70 o
 -18   0   8        655.12        702.39        51.81 o
 -16   0   8       2098.48       1943.20        92.70 o
 -14   0   8        179.63        147.58        11.14 o
 -12   0   8        425.18        432.29        26.06 o
 -10   0   8        386.44        294.34        14.71 o
  -8   0   8        852.97       1104.72        33.74 o
  -6   0   8       1252.54       1563.42        48.24 o
  -4   0   8       1829.67       1901.35        47.27 o
  -2   0   8       2920.14       2692.13        89.06 o
   0   0   8       1554.09       1276.03        38.10 o
   2   0   8        945.36        940.26        35.04 o
   4   0   8        212.77        278.97        21.09 o
   6   0   8       4570.44       4512.93       124.50 o
   8   0   8      17459.97      17297.13       300.62 o
  10   0   8        221.51        220.32        17.24 o
  12   0   8          7.51          1.28         7.02 o
 -21   1   8         36.70         30.88        15.56 o
 -19   1   8          0.10          0.00         8.06 o
 -17   1   8        159.80        150.20        13.11 o
 -15   1   8      12110.93      11625.36       209.79 o
 -13   1   8       5972.21       5679.91       113.62 o
 -11   1   8       1589.01       1574.14        33.94 o
  -9   1   8         55.64         29.57         4.47 o
  -7   1   8       2630.76       2735.30        48.65 o
  -5   1   8        187.17        139.14         7.62 o
  -3   1   8       2194.52       2275.64        38.77 o
  -1   1   8        877.18        675.95        17.36 o
   1   1   8       3202.58       3318.25        58.87 o
   3   1   8       2752.14       2731.37        52.73 o
   5   1   8        325.42        326.49        16.74 o
   7   1   8        616.62        636.16        21.07 o
   9   1   8         12.84          9.99         4.10 o
  11   1   8        220.43        173.73        11.45 o
  13   1   8          1.03          0.00         4.68 o
 -20   2   8        379.90        467.98        28.47 o
 -18   2   8        709.16        652.31        28.72 o
 -16   2   8       1761.54       1707.68        74.34 o
 -14   2   8       1876.62       1734.83        46.72 o
 -12   2   8       1558.49       1506.00        31.37 o
 -10   2   8        119.66        102.83         7.21 o
  -8   2   8         93.48         98.34         7.25 o
  -6   2   8      10066.66      10416.92       150.34 o
  -4   2   8        898.98       1122.18        24.66 o
  -2   2   8       2653.44       2526.42        45.35 o
   0   2   8        469.96        491.16        15.35 o
   2   2   8        479.84        522.26        17.31 o
   4   2   8        114.37        110.94         8.93 o
   6   2   8       4103.51       3904.12        67.04 o
   8   2   8       4270.41       4340.00        71.46 o
  10   2   8          0.83          8.71         4.88 o
  12   2   8        386.93        372.59        16.48 o
 -21   3   8          0.62          0.00        12.76 o
 -19   3   8        103.15        117.79        13.61 o
 -17   3   8       2598.96       2419.37        85.46 o
 -15   3   8        105.96         97.61        11.03 o
 -13   3   8       1043.13       1126.27        34.86 o
 -11   3   8          5.61          0.00         2.45 o
  -9   3   8          2.18          0.01         3.50 o
  -7   3   8        140.81        147.27         7.62 o
  -5   3   8        272.72        435.85        13.60 o
  -3   3   8       7999.28       8150.08       120.88 o
  -1   3   8         21.51         23.47         3.62 o
   1   3   8        327.49        394.77        12.67 o
   3   3   8       1676.04       1894.38        37.07 o
   5   3   8       1991.56       2145.92        38.01 o
   7   3   8         17.09         12.19         5.01 o
   9   3   8         14.43         14.27         6.60 o
  11   3   8          3.67          1.54         4.35 o
  13   3   8        395.53        421.41        18.99 o
 -20   4   8         12.97         17.04         8.15 o
 -18   4   8        197.65        148.56        16.02 o
 -16   4   8       2660.07       2596.31       101.35 o
 -14   4   8        157.48        134.50        12.52 o
 -12   4   8          6.07          1.33         2.76 o
 -10   4   8         95.73         60.25         5.10 o
  -8   4   8         11.21         10.46         2.82 o
  -6   4   8        451.20        448.06        12.22 o
  -4   4   8        714.19        793.71        19.64 o
  -2   4   8       5279.66       5502.66        86.90 o
   0   4   8         37.82         47.75         6.39 o
   2   4   8         96.67         56.98         4.52 o
   4   4   8        861.77        875.38        20.40 o
   6   4   8         59.67         41.55         5.86 o
   8   4   8        360.10        349.48        15.72 o
  10   4   8          7.37          4.43         5.46 o
  12   4   8        170.51        192.37        13.27 o
 -19   5   8          1.04          0.00         6.84 o
 -17   5   8         12.80          0.00         7.03 o
 -15   5   8        413.47        400.38        21.50 o
 -13   5   8         43.66         39.72         7.43 o
 -11   5   8        176.46        119.08         7.21 o
  -9   5   8        442.12        379.40        12.38 o
  -7   5   8       4513.88       4758.89        66.84 o
  -5   5   8        989.18       1099.28        21.30 o
  -3   5   8         16.49         52.12         6.48 o
  -1   5   8       1640.69       1844.14        42.10 o
   1   5   8         11.29         18.38         4.46 o
   3   5   8         63.55          9.04         4.25 o
   5   5   8        376.79        300.57        11.73 o
   7   5   8        290.54        301.37        14.19 o
   9   5   8         22.03          8.85         5.68 o
  11   5   8          2.64          0.00         6.69 o
 -20   6   8         91.82        154.67        22.17 o
 -18   6   8         21.25         14.56        10.90 o
 -16   6   8       1133.03       1156.85        39.96 o
 -14   6   8         32.59         23.70         5.95 o
 -12   6   8         58.66         56.27         6.65 o
 -10   6   8         37.71         36.18         4.58 o
  -8   6   8        253.20        222.30        10.25 o
  -6   6   8        572.91        677.81        16.96 o
  -4   6   8        267.72        274.92         9.32 o
  -2   6   8       1653.30       1767.11        40.86 o
   0   6   8        865.53        894.12        26.55 o
   2   6   8          6.54          2.90         3.69 o
   4   6   8         73.86         27.89         5.70 o
   6   6   8        411.13        364.95        14.01 o
   8   6   8        184.22        216.36        13.46 o
  10   6   8        345.01        315.66        17.29 o
  12   6   8        136.59        115.77        11.40 o
 -19   7   8        210.17        194.67        19.17 o
 -17   7   8         45.09         60.20        11.52 o
 -15   7   8        817.92        910.62        34.61 o
 -13   7   8        156.61        168.20        13.86 o
 -11   7   8          2.36          0.00         2.69 o
  -9   7   8        857.54        862.99        25.79 o
  -7   7   8       1375.85       1407.19        30.69 o
  -5   7   8       3654.29       3651.65        61.45 o
  -3   7   8        346.40        367.45        15.86 o
  -1   7   8        656.28        728.65        23.65 o
   1   7   8        312.81        247.37        13.71 o
   3   7   8         61.88         73.09        10.23 o
   5   7   8        923.02        861.75        29.62 o
   7   7   8       2007.90       1614.10        34.73 o
   9   7   8        579.04        584.56        21.86 o
  11   7   8       1175.93       1064.12        32.54 o
 -18   8   8        257.17        283.05        20.66 o
 -16   8   8        407.69        373.81        22.64 o
 -14   8   8         73.43        116.15        14.41 o
 -12   8   8        217.59        181.81        11.53 o
 -10   8   8        102.83        121.28         8.49 o
  -8   8   8         19.15         14.81         4.30 o
  -6   8   8         50.88         40.49         4.98 o
  -4   8   8        393.69        386.78        18.99 o
  -2   8   8       7166.38       7146.05       135.85 o
   0   8   8        131.79        130.07        11.80 o
   2   8   8          8.92          1.54         3.85 o
   4   8   8       3048.47       2790.98        63.37 o
   6   8   8        103.36         93.21        10.22 o
   8   8   8         69.32         98.56        10.36 o
  10   8   8        123.01        119.09        13.10 o
 -17   9   8        145.96        118.93        15.69 o
 -15   9   8        908.71        882.65        49.02 o
 -13   9   8         46.44         24.73         9.65 o
 -11   9   8         11.40         18.99         5.43 o
  -9   9   8        164.16        157.67        11.49 o
  -7   9   8          3.54          4.40         4.26 o
  -5   9   8        167.61        193.60         9.95 o
  -3   9   8       1348.04       1376.05        41.19 o
  -1   9   8       2205.05       2147.76        74.29 o
   1   9   8        439.93        369.98        19.39 o
   3   9   8        400.09        375.21        18.54 o
   5   9   8        481.50        334.68        18.59 o
   7   9   8        373.91        332.87        18.43 o
   9   9   8         66.50        109.84         9.97 o
 -16  10   8         25.38         20.02         9.10 o
 -14  10   8          3.87         12.97         6.88 o
 -12  10   8          0.43          8.42         4.21 o
 -10  10   8        286.68        345.15        16.05 o
  -8  10   8         48.57         37.12         6.35 o
  -6  10   8         61.10         50.74         6.32 o
  -4  10   8       6527.04       6301.09       125.64 o
  -2  10   8       2277.21       2331.39        60.04 o
   0  10   8        112.34         69.72         9.90 o
   2  10   8        966.41        766.46        28.60 o
   4  10   8          6.63          0.00         5.58 o
   6  10   8        201.96        205.89        14.52 o
   8  10   8        210.11        188.51        14.45 o
  10  10   8          0.45          0.00        12.69 o
 -15  11   8        227.89        227.93        19.10 o
 -13  11   8          3.08          1.05         8.72 o
 -11  11   8          0.01          5.93         5.27 o
  -9  11   8        433.45        389.91        17.80 o
  -7  11   8        190.23        168.84        12.22 o
  -5  11   8       2696.63       2671.17        55.40 o
  -3  11   8        798.00        711.42        29.84 o
  -1  11   8        938.61        900.74        34.26 o
   1  11   8         31.90         38.43         8.88 o
   3  11   8        227.69        192.68        15.73 o
   5  11   8        169.21        137.51        12.96 o
   7  11   8          1.95          0.00        13.46 o
   9  11   8        209.45        274.34        24.28 o
 -14  12   8          0.47          2.79         8.22 o
 -12  12   8        182.17        184.32        13.84 o
 -10  12   8        402.93        440.18        19.48 o
  -8  12   8       3128.82       3357.33       122.97 o
  -6  12   8       1342.08       1334.84        33.94 o
  -4  12   8        237.37        250.31        18.51 o
  -2  12   8        151.70        153.77        16.19 o
   0  12   8          2.65          0.00         6.86 o
   2  12   8         29.92         36.29         8.24 o
   4  12   8        341.91        279.70        24.16 o
   6  12   8         18.29         13.88         9.51 o
   8  12   8        253.09        332.44        28.52 o
 -13  13   8          0.76          0.00         5.20 o
 -11  13   8         69.25         52.74         9.92 o
  -9  13   8        172.70        170.95        13.61 o
  -7  13   8       1723.51       1743.39        58.90 o
  -5  13   8        568.38        607.04        23.50 o
  -3  13   8       1364.97       1347.15        45.82 o
  -1  13   8         10.72         19.98        12.66 o
   1  13   8         32.05         45.45         9.46 o
   3  13   8        107.56        113.57        13.26 o
   5  13   8        135.94        117.42        15.70 o
   7  13   8          0.00          7.52         9.46 o
 -12  14   8        384.08        363.37        21.15 o
 -10  14   8         27.47         29.42         9.72 o
  -8  14   8        710.62        729.71        24.84 o
  -6  14   8        261.34        269.01        23.41 o
  -4  14   8        134.82        138.54        11.07 o
  -2  14   8         15.49          8.46         8.04 o
   0  14   8        447.73        374.57        24.27 o
   2  14   8         46.84         45.78        12.23 o
   4  14   8        128.65        149.48        20.15 o
 -11  15   8         74.55         66.53         9.45 o
  -9  15   8         30.75         28.18         9.61 o
  -7  15   8        125.52        120.19        10.92 o
  -5  15   8        188.91        164.17        13.93 o
  -3  15   8        267.73        272.88        22.43 o
  -1  15   8         36.68         39.62        10.59 o
   1  15   8         94.34         50.09        11.01 o
   3  15   8        923.93       1109.05        48.51 o
  -8  16   8        223.78        241.95        18.72 o
  -6  16   8        159.60        172.61        15.43 o
  -4  16   8         51.26         71.66        15.20 o
  -2  16   8          9.23         17.94        11.18 o
   0  16   8         27.21         16.32        11.18 o
 -21   1   9        341.60        329.32        29.04 o
 -19   1   9       2517.54       2214.09        75.66 o
 -17   1   9        877.79        833.36        27.58 o
 -15   1   9          0.16          7.38         3.47 o
 -13   1   9         60.70         47.40         5.74 o
 -11   1   9         80.02         82.86         7.16 o
  -9   1   9        785.19        815.63        23.54 o
  -7   1   9         41.07         39.74         5.69 o
  -5   1   9        874.35       1016.53        24.16 o
  -3   1   9        158.21        205.27        10.12 o
  -1   1   9        868.97        848.73        28.72 o
   1   1   9        139.61        166.66        10.40 o
   3   1   9      10184.16       9333.60       192.62 o
   5   1   9         24.89         14.48         5.64 o
   7   1   9       1391.77       1487.95        36.05 o
   9   1   9        119.95        110.66         9.58 o
  11   1   9        193.56        188.04        12.96 o
 -20   2   9        351.41        327.38        29.34 o
 -18   2   9        698.04        671.95        49.24 o
 -16   2   9       3504.20       3503.60        84.15 o
 -14   2   9         42.79         48.03         5.58 o
 -12   2   9        553.33        652.00        19.49 o
 -10   2   9         33.13         16.89         3.71 o
  -8   2   9       1092.14        994.69        26.42 o
  -6   2   9        300.03        325.14        12.26 o
  -4   2   9        625.84        594.57        17.22 o
  -2   2   9         60.69         66.56         6.28 o
   0   2   9         50.02         27.59         4.94 o
   2   2   9        670.43        527.92        19.56 o
   4   2   9       2676.27       2637.02        54.14 o
   6   2   9       3909.03       3906.54        68.40 o
   8   2   9         21.65         22.33         5.54 o
  10   2   9          4.82          0.91         4.79 o
  12   2   9        151.55        128.33        10.72 o
 -19   3   9       1158.73        945.52        50.19 o
 -17   3   9        248.55        241.57        17.79 o
 -15   3   9         48.79         98.94        11.28 o
 -13   3   9        978.46        923.26        23.02 o
 -11   3   9         16.66         21.59         4.41 o
  -9   3   9        203.25        204.78        11.00 o
  -7   3   9       3451.50       3596.46        61.34 o
  -5   3   9         96.65         41.50         4.52 o
  -3   3   9         99.53        147.96         8.24 o
  -1   3   9        243.00        185.65         8.64 o
   1   3   9        649.65        694.59        18.62 o
   3   3   9          0.99          0.00         3.43 o
   5   3   9        533.33        480.36        17.30 o
   7   3   9        209.90        166.68        11.49 o
   9   3   9        588.72        602.52        20.79 o
  11   3   9          9.81          6.50         7.75 o
 -20   4   9         66.47         55.22        11.11 o
 -18   4   9        596.89        535.20        27.00 o
 -16   4   9         68.79         79.20        11.00 o
 -14   4   9         24.12         34.76         7.61 o
 -12   4   9         43.00         39.51         4.13 o
 -10   4   9        118.19         81.64         6.75 o
  -8   4   9        411.63        429.84        16.00 o
  -6   4   9         42.31         51.22         5.16 o
  -4   4   9       3988.80       4001.12        62.34 o
  -2   4   9          6.09          3.27         2.93 o
   0   4   9         66.16         61.00         7.76 o
   2   4   9       4327.57       4464.00        64.97 o
   4   4   9        592.33        554.78        16.18 o
   6   4   9       2342.48       2525.53        52.96 o
   8   4   9         34.40         16.23         5.14 o
  10   4   9          6.55          0.00         5.25 o
 -19   5   9        397.57        427.69        25.34 o
 -17   5   9       1670.22       1584.31        63.72 o
 -15   5   9       1363.55       1443.21        75.35 o
 -13   5   9        997.66        979.51        28.51 o
 -11   5   9         32.34         19.82         3.60 o
  -9   5   9       1565.75       1608.00        33.56 o
  -7   5   9         83.82        105.21         6.60 o
  -5   5   9       1359.76       1473.50        26.87 o
  -3   5   9         69.02         63.53         7.70 o
  -1   5   9          3.73          3.81         3.71 o
   1   5   9          0.26          0.00         4.27 o
   3   5   9          1.06          0.00         4.10 o
   5   5   9       1275.92       1043.92        25.46 o
   7   5   9        976.72        949.65        27.08 o
   9   5   9        139.01        168.48        13.65 o
  11   5   9        112.69        136.50        12.93 o
 -18   6   9        443.60        355.16        22.92 o
 -16   6   9        663.40        705.53        30.18 o
 -14   6   9        496.09        520.46        24.12 o
 -12   6   9        739.32        688.38        20.14 o
 -10   6   9        263.47        255.89        11.34 o
  -8   6   9       1385.55       1324.92        29.45 o
  -6   6   9       2176.86       2352.17        41.19 o
  -4   6   9       7273.56       7020.83       120.19 o
  -2   6   9         74.16         63.19         8.53 o
   0   6   9         64.72         99.96         9.38 o
   2   6   9        474.54        493.82        21.20 o
   4   6   9       4173.66       4429.36        87.30 o
   6   6   9       2849.37       3089.35        53.20 o
   8   6   9        302.45        243.24        14.67 o
  10   6   9          6.78          8.38         7.12 o
 -19   7   9        155.87        172.45        18.68 o
 -17   7   9        105.77        135.46        14.84 o
 -15   7   9        165.41        199.72        18.01 o
 -13   7   9        631.97        557.00        19.89 o
 -11   7   9          2.34          4.87         3.76 o
  -9   7   9       1104.26       1134.41        47.38 o
  -7   7   9         58.33         54.09         6.55 o
  -5   7   9        103.15        100.19         6.47 o
  -3   7   9        838.11        876.00        27.03 o
  -1   7   9        323.55        329.06        21.34 o
   1   7   9        260.65        239.01        15.64 o
   3   7   9        401.13        451.82        19.63 o
   5   7   9          0.19          9.66         5.55 o
   7   7   9        381.93        301.87        13.41 o
   9   7   9         19.31         30.37         9.80 o
 -18   8   9         86.56         71.38        12.70 o
 -16   8   9        362.85        359.98        22.48 o
 -14   8   9        134.08        196.11        16.23 o
 -12   8   9         84.80         93.83         8.18 o
 -10   8   9         34.73         36.71         6.65 o
  -8   8   9          1.18          0.00         3.69 o
  -6   8   9       3363.14       3295.47        58.31 o
  -4   8   9        919.29        902.74        31.58 o
  -2   8   9       2277.52       2135.89        59.98 o
   0   8   9        415.07        310.45        17.97 o
   2   8   9         39.25         87.75        10.65 o
   4   8   9        525.44        440.45        21.13 o
   6   8   9        188.42        123.76        13.91 o
   8   8   9        644.50        682.60        22.53 o
  10   8   9         72.43         80.99         8.49 o
 -17   9   9         16.73          0.00        10.32 o
 -15   9   9        241.21        242.26        26.59 o
 -13   9   9          1.82          4.65         5.81 o
 -11   9   9         85.45         68.10         8.16 o
  -9   9   9         51.42         70.95         7.99 o
  -7   9   9       1155.50       1206.65        44.74 o
  -5   9   9       1603.35       1679.25        47.46 o
  -3   9   9       9282.75       8932.57       167.54 o
  -1   9   9        898.47        957.49        33.79 o
   1   9   9        192.58        249.00        17.18 o
   3   9   9        110.50         76.29        10.66 o
   5   9   9          0.63         14.98         5.87 o
   7   9   9         36.74         24.88        10.61 o
   9   9   9         58.98         80.64        10.85 o
 -16  10   9          8.60          9.96         8.28 o
 -14  10   9          9.64          3.09         6.11 o
 -12  10   9        240.07        239.88        13.32 o
 -10  10   9        493.68        568.45        31.34 o
  -8  10   9        626.05        549.93        20.77 o
  -6  10   9        657.96        650.62        19.71 o
  -4  10   9       7443.86       7357.21       143.99 o
  -2  10   9       1013.51        951.02        34.81 o
   0  10   9         46.12         55.40         9.56 o
   2  10   9        744.79        620.71        27.28 o
   4  10   9        531.64        535.56        23.99 o
   6  10   9         30.25         24.21         8.39 o
   8  10   9         35.71         17.30        15.34 o
 -15  11   9          9.90          0.00         6.61 o
 -13  11   9        345.14        280.07        22.87 o
 -11  11   9         35.28         26.56         7.35 o
  -9  11   9       2381.30       2387.19       103.28 o
  -7  11   9          2.38         14.30         5.15 o
  -5  11   9       2801.28       2763.66        69.74 o
  -3  11   9         26.13         40.07         8.76 o
  -1  11   9          8.83         27.31         8.71 o
   1  11   9        141.12        124.26        13.37 o
   3  11   9         16.02          1.57         9.23 o
   5  11   9          9.21          7.10         9.77 o
   7  11   9         11.50          8.63        14.97 o
 -14  12   9        664.94        739.22        60.44 o
 -12  12   9        214.33        249.01        17.46 o
 -10  12   9       3037.43       3288.48       160.73 o
  -8  12   9        236.99        286.16        16.23 o
  -6  12   9       5709.72       5414.06       145.63 o
  -4  12   9        863.39        825.72        34.08 o
  -2  12   9        718.60        750.32        32.51 o
   0  12   9          4.37          8.27         6.87 o
   2  12   9        252.05        243.33        19.64 o
   4  12   9         51.39         15.68         7.67 o
   6  12   9         90.15         56.56        14.63 o
 -13  13   9        448.75        459.99        26.47 o
 -11  13   9         14.54         12.58         9.94 o
  -9  13   9        484.02        515.20        25.47 o
  -7  13   9       2775.20       2755.36        77.52 o
  -5  13   9        234.16        218.19        19.02 o
  -3  13   9        212.06        192.77        19.20 o
  -1  13   9          1.42          0.00         6.72 o
   1  13   9          0.04          0.00         7.11 o
   3  13   9         37.04         37.29         8.83 o
   5  13   9         90.70        113.05        15.34 o
 -12  14   9       1193.16       1261.90        43.56 o
 -10  14   9        606.35        613.96        35.38 o
  -8  14   9        254.72        301.77        31.93 o
  -6  14   9        118.16        149.12        16.27 o
  -4  14   9         22.69         27.33         9.37 o
  -2  14   9         33.44         51.07        10.56 o
   0  14   9        145.61        131.18        17.77 o
   2  14   9        167.58        147.27        16.43 o
  -9  15   9         57.15         63.49         9.67 o
  -7  15   9        175.60        193.14        16.91 o
  -5  15   9        288.36        283.88        22.89 o
  -3  15   9        879.48        895.28        38.42 o
  -1  15   9        107.46        101.01        14.51 o
   1  15   9        260.90        438.13        30.35 o
  -6  16   9         45.65         45.64        10.12 o
  -4  16   9        431.38        572.24        39.07 o
 -20   0  10       2225.76       1645.59       202.77 o
 -18   0  10        304.76        258.55        34.04 o
 -16   0  10       2552.87       2239.10        72.60 o
 -14   0  10       8009.23       8349.85       199.78 o
 -12   0  10        468.52        496.01        27.13 o
 -10   0  10        235.31        278.74        19.54 o
  -8   0  10         65.61         78.96        11.46 o
  -6   0  10         85.45        142.36        14.37 o
  -4   0  10       2766.45       2884.24        83.29 o
  -2   0  10       1310.29       1316.49        49.14 o
   0   0  10       4105.68       4003.88       110.24 o
   2   0  10       7859.59       8103.38       198.16 o
   4   0  10       8733.39       8828.69       216.32 o
   6   0  10       2571.53       2518.91        84.72 o
   8   0  10        334.10        287.72        20.03 o
  10   0  10        253.59        258.17        20.82 o
 -19   1  10        221.52        238.59        18.55 o
 -17   1  10        563.76        499.51        17.13 o
 -15   1  10        518.80        558.34        18.63 o
 -13   1  10        477.05        491.24        19.37 o
 -11   1  10          3.69         12.06         5.26 o
  -9   1  10        744.97        717.66        22.72 o
  -7   1  10        277.19        292.24        13.78 o
  -5   1  10        460.65        507.45        18.87 o
  -3   1  10         90.98        109.05         8.45 o
  -1   1  10         26.38         33.81         6.27 o
   1   1  10          0.36          5.10         4.39 o
   3   1  10        587.20        524.89        21.74 o
   5   1  10       1321.00       1294.58        38.58 o
   7   1  10        422.67        403.52        18.18 o
   9   1  10        205.52        175.66        11.81 o
  11   1  10          0.01          4.79         5.73 o
 -20   2  10        735.46        564.63        27.67 o
 -18   2  10        290.43        224.52        18.72 o
 -16   2  10       1575.11       1599.66        34.76 o
 -14   2  10       2646.89       2514.81        67.51 o
 -12   2  10        848.91        862.24        26.15 o
 -10   2  10        313.54        263.51        13.14 o
  -8   2  10          6.57         22.48         4.77 o
  -6   2  10        962.02       1044.85        28.64 o
  -4   2  10        448.71        499.43        16.57 o
  -2   2  10        140.54        143.29         8.99 o
   0   2  10        188.16        160.03         9.80 o
   2   2  10       4960.99       4948.20        84.77 o
   4   2  10       1938.26       1945.65        45.11 o
   6   2  10         68.75         45.88         7.14 o
   8   2  10        118.03        115.88        10.97 o
  10   2  10         20.73         24.91         6.46 o
 -19   3  10        575.46        659.71        43.64 o
 -17   3  10        129.12        115.84        13.53 o
 -15   3  10        156.73        177.02         8.95 o
 -13   3  10         40.82         33.47         5.13 o
 -11   3  10        526.28        482.56        18.50 o
  -9   3  10        133.48        134.16         9.99 o
  -7   3  10       1167.95       1276.65        32.43 o
  -5   3  10       4172.06       4292.44        71.90 o
  -3   3  10        252.83        301.91        12.14 o
  -1   3  10        697.53        607.83        26.02 o
   1   3  10       1394.78       1336.87        42.27 o
   3   3  10        167.13        126.22         9.83 o
   5   3  10          0.66          4.52         4.26 o
   7   3  10        610.40        559.40        20.46 o
   9   3  10        217.84        227.40        14.13 o
 -20   4  10        280.52        329.53        27.38 o
 -18   4  10        807.89        831.11        41.94 o
 -16   4  10          0.85          6.23         8.66 o
 -14   4  10       1355.78       1218.46        27.21 o
 -12   4  10        246.07        279.54        11.02 o
 -10   4  10       1278.85       1337.09        33.93 o
  -8   4  10        843.15        812.81        24.43 o
  -6   4  10       2835.15       2892.68        52.70 o
  -4   4  10        447.03        434.82        14.80 o
  -2   4  10         91.46         66.32         5.37 o
   0   4  10        191.37        150.79        11.58 o
   2   4  10       1673.81       1498.28        28.81 o
   4   4  10         20.54         22.88         5.35 o
   6   4  10       1906.91       1620.77        36.70 o
   8   4  10         93.49         41.54         8.08 o
  10   4  10          0.11          0.00         8.38 o
 -19   5  10        279.14        280.18        20.09 o
 -17   5  10         49.70         59.09        12.00 o
 -15   5  10        374.44        390.29        24.59 o
 -13   5  10          1.17          0.04         3.56 o
 -11   5  10       2099.08       2140.13        42.33 o
  -9   5  10          0.52          3.79         3.14 o
  -7   5  10        514.38        566.80        15.54 o
  -5   5  10         62.94         65.71         6.11 o
  -3   5  10       2892.65       2602.54        98.39 o
  -1   5  10       3641.54       3655.32        73.80 o
   1   5  10         11.25         19.25         5.98 o
   3   5  10        182.52        244.70        16.17 o
   5   5  10        377.77        243.60        13.37 o
   7   5  10        257.12        238.80        14.42 o
   9   5  10         10.52          3.49         5.60 o
 -18   6  10         93.05         85.47        13.82 o
 -16   6  10         50.03         50.28        11.84 o
 -14   6  10         54.57         56.44         8.70 o
 -12   6  10        714.57        702.25        20.48 o
 -10   6  10       1056.48       1017.54        25.44 o
  -8   6  10        116.71         96.64         8.03 o
  -6   6  10         67.84         75.14         6.67 o
  -4   6  10        883.88        856.10        27.35 o
  -2   6  10        232.23        203.12        19.07 o
   0   6  10         31.90         19.64         5.59 o
   2   6  10       1000.42        998.71        31.75 o
   4   6  10       1390.54       1312.33        38.75 o
   6   6  10        104.58        142.89        13.26 o
   8   6  10        158.47        214.34        14.58 o
 -19   7  10         64.53         58.40        11.91 o
 -17   7  10         12.57         20.09         7.88 o
 -15   7  10         33.85         18.74         7.26 o
 -13   7  10        141.37        115.54         8.84 o
 -11   7  10        787.04        778.38        24.37 o
  -9   7  10       1402.44       1360.42        34.45 o
  -7   7  10       1010.80        985.36        23.06 o
  -5   7  10       5143.50       5110.67        94.36 o
  -3   7  10       3147.26       2680.34        83.60 o
  -1   7  10        752.88        751.58        26.10 o
   1   7  10        285.45        265.95        21.10 o
   3   7  10       1561.02       1207.21        37.95 o
   5   7  10          4.24          8.53         7.51 o
   7   7  10        208.54        209.42        17.71 o
   9   7  10        117.13        175.61        15.90 o
 -18   8  10          1.59          0.00         8.91 o
 -16   8  10        107.46        160.90        20.23 o
 -14   8  10        192.97        209.27        17.58 o
 -12   8  10         89.53         47.14         6.99 o
 -10   8  10        239.69        229.34        12.73 o
  -8   8  10       4636.64       4453.85        76.27 o
  -6   8  10        852.65        815.89        21.45 o
  -4   8  10          0.01          5.94         4.68 o
  -2   8  10        537.43        582.15        25.37 o
   0   8  10        251.48        163.80        14.52 o
   2   8  10         44.54         35.88         7.93 o
   4   8  10        326.76        285.40        19.22 o
   6   8  10        452.15        389.16        27.59 o
   8   8  10        120.16        176.78        20.55 o
 -17   9  10         10.73          1.89         8.19 o
 -15   9  10          6.10         16.39        10.05 o
 -13   9  10        967.28       1030.44        29.44 o
 -11   9  10         28.55         31.84         6.21 o
  -9   9  10        120.66        144.90        11.23 o
  -7   9  10       2517.61       2592.80        49.98 o
  -5   9  10         59.18         53.09         9.33 o
  -3   9  10         14.83         25.32         7.50 o
  -1   9  10          1.95          0.00         4.69 o
   1   9  10         34.07         14.99         6.56 o
   3   9  10        394.76        396.18        22.00 o
   5   9  10          7.74         27.95         8.65 o
   7   9  10         62.89         92.00        12.01 o
 -16  10  10        172.75        110.63        14.31 o
 -14  10  10        333.46        326.69        23.26 o
 -12  10  10         40.81         37.44         8.54 o
 -10  10  10        526.22        507.77        28.11 o
  -8  10  10       1114.06       1084.99        32.25 o
  -6  10  10         41.07         49.49         9.13 o
  -4  10  10        710.56        691.64        29.38 o
  -2  10  10        390.55        328.33        20.79 o
   0  10  10        183.38        126.24        13.51 o
   2  10  10        132.43        107.69        12.52 o
   4  10  10        328.77        355.77        22.26 o
   6  10  10        988.63        915.56        35.55 o
 -15  11  10          1.20          0.00        16.98 o
 -13  11  10        217.89        209.56        17.61 o
 -11  11  10         81.13         94.62        10.46 o
  -9  11  10        561.70        577.55        22.88 o
  -7  11  10       2789.06       2910.58        75.83 o
  -5  11  10       1200.18       1237.52        42.42 o
  -3  11  10        165.95        193.30        18.46 o
  -1  11  10        239.27        198.42        17.99 o
   1  11  10         36.88         25.96         7.71 o
   3  11  10        130.44         66.55        10.76 o
   5  11  10        147.27        172.83        19.96 o
 -14  12  10          0.48          0.00        11.58 o
 -12  12  10        270.48        244.73        22.33 o
 -10  12  10          8.21          2.50         5.60 o
  -8  12  10         40.18         31.35         8.37 o
  -6  12  10          0.83          0.00         6.59 o
  -4  12  10        689.75        696.12        31.57 o
  -2  12  10        423.49        471.52        25.58 o
   0  12  10         56.43         84.16        12.42 o
   2  12  10         66.50        113.44        16.59 o
   4  12  10        102.01        189.12        17.22 o
 -13  13  10        121.60        114.30        12.02 o
 -11  13  10       2125.91       2300.31        90.94 o
  -9  13  10         63.95         94.41        10.54 o
  -7  13  10         93.26        104.30         9.84 o
  -5  13  10        436.35        484.20        26.48 o
  -3  13  10         93.79         72.02        12.88 o
  -1  13  10        100.17        139.82        18.33 o
   1  13  10         27.94         47.42        10.60 o
   3  13  10        132.47        103.68        19.09 o
 -10  14  10         62.74         78.54        10.54 o
  -8  14  10        181.72        250.70        30.75 o
  -6  14  10        184.00        204.10        18.96 o
  -4  14  10         18.61         29.64        11.17 o
  -2  14  10         77.55        125.31        18.64 o
   0  14  10          0.02          0.00         8.20 o
  -7  15  10        179.96        126.20        19.17 o
  -5  15  10         80.91         62.75        11.66 o
  -3  15  10        425.74        440.38        27.63 o
 -19   1  11        151.30        184.98        16.28 o
 -17   1  11        323.72        288.59        14.90 o
 -15   1  11         10.83         31.31         6.94 o
 -13   1  11         47.39         40.47         6.95 o
 -11   1  11        269.57        280.62        14.48 o
  -9   1  11        625.37        577.31        20.93 o
  -7   1  11          1.88          3.15         3.46 o
  -5   1  11         66.57         85.58         9.25 o
  -3   1  11       1247.36       1204.49        33.74 o
  -1   1  11       4115.66       3761.46        75.21 o
   1   1  11       1110.07       1112.91        33.57 o
   3   1  11        563.45        523.02        22.68 o
   5   1  11        183.04        179.45        14.31 o
   7   1  11         46.25         21.06         6.07 o
   9   1  11        251.15        238.61        14.06 o
 -20   2  11        514.71        481.65        33.17 o
 -18   2  11          4.23         11.34         7.43 o
 -16   2  11        114.07        162.64        12.63 o
 -14   2  11        538.68        446.71        19.17 o
 -12   2  11        165.36        161.23        12.11 o
 -10   2  11        265.46        325.50        15.49 o
  -8   2  11       3053.30       3244.82        64.67 o
  -6   2  11        428.62        430.59        18.10 o
  -4   2  11        340.05        326.29        13.67 o
  -2   2  11         20.92         32.83         5.44 o
   0   2  11       5338.95       5237.91        88.56 o
   2   2  11       4228.72       4370.58        86.50 o
   4   2  11        367.78        340.26        17.35 o
   6   2  11          4.55          0.00         5.12 o
   8   2  11       1002.12       1010.60        30.23 o
 -19   3  11        265.90        249.53        21.16 o
 -17   3  11         35.91         18.34         7.93 o
 -15   3  11         18.00          9.06         5.25 o
 -13   3  11        569.17        564.77        21.23 o
 -11   3  11       1176.44       1259.74        33.88 o
  -9   3  11        155.17        175.94        12.16 o
  -7   3  11         23.75         43.21         7.10 o
  -5   3  11       1566.91       1544.07        34.53 o
  -3   3  11       1785.94       1794.53        37.89 o
  -1   3  11         42.54         31.86         5.32 o
   1   3  11       1413.79       1270.62        30.42 o
   3   3  11         30.52         39.39         6.05 o
   5   3  11        123.53        111.28        10.14 o
   7   3  11         38.80         37.14         6.75 o
   9   3  11        101.96        101.23        11.09 o
 -18   4  11        286.33        329.98        25.91 o
 -16   4  11        747.21        651.18        28.69 o
 -14   4  11       4826.05       4916.47        94.71 o
 -12   4  11         93.29         91.86        10.71 o
 -10   4  11        919.68        982.67        28.81 o
  -8   4  11        148.59        111.18        10.26 o
  -6   4  11         12.00          4.52         3.49 o
  -4   4  11          0.64          5.77         3.93 o
  -2   4  11       3608.26       3715.32        60.99 o
   0   4  11       1109.49       1138.96        25.51 o
   2   4  11       1551.35       1684.11        32.15 o
   4   4  11        445.86        477.59        15.78 o
   6   4  11          2.40          0.00         6.94 o
   8   4  11          9.44         10.90         6.39 o
 -19   5  11         14.75         17.88        10.14 o
 -17   5  11         57.00         56.04        11.69 o
 -15   5  11         10.85         15.37         3.76 o
 -13   5  11        265.78        271.33        12.40 o
 -11   5  11         14.19         36.67         5.57 o
  -9   5  11          6.85          7.17         3.72 o
  -7   5  11          1.32          2.42         4.23 o
  -5   5  11        328.11        382.19        13.75 o
  -3   5  11       2386.03       2408.69        55.29 o
  -1   5  11          2.40          0.00         4.57 o
   1   5  11       1832.37       1595.03        43.58 o
   3   5  11        220.43        171.18        15.28 o
   5   5  11          7.90         13.67         5.36 o
   7   5  11        198.59        169.38        13.31 o
 -18   6  11          7.70          0.00         7.79 o
 -16   6  11        136.41        105.82        13.91 o
 -14   6  11        743.64        670.95        26.04 o
 -12   6  11       5128.09       4826.14        99.88 o
 -10   6  11       1007.34       1035.28        26.88 o
  -8   6  11        154.45        148.40         9.75 o
  -6   6  11        116.04        119.90         8.38 o
  -4   6  11          1.26         13.29         4.76 o
  -2   6  11        276.98        323.11        17.41 o
   0   6  11         95.36         80.04         9.97 o
   2   6  11       1805.57       1745.90        46.77 o
   4   6  11         18.20          0.92         5.32 o
   6   6  11          7.68          4.24         7.45 o
   8   6  11         20.13         15.22         8.23 o
 -17   7  11          0.46          0.00         6.46 o
 -15   7  11        266.09        320.47        21.12 o
 -13   7  11       1141.38       1052.41        45.99 o
 -11   7  11       1379.82       1370.82        35.85 o
  -9   7  11        368.31        445.50        16.34 o
  -7   7  11        264.95        279.36        12.10 o
  -5   7  11       4214.36       4239.66        83.05 o
  -3   7  11       1460.90       1474.15        40.29 o
  -1   7  11         53.52         80.13        12.34 o
   1   7  11        262.00        207.10        15.38 o
   3   7  11        112.99         65.33         9.47 o
   5   7  11         96.62        104.07        10.87 o
   7   7  11        204.75        299.74        31.15 o
 -18   8  11          0.70         25.29         9.35 o
 -16   8  11        112.84         78.56        12.29 o
 -14   8  11       1082.03        974.93        51.51 o
 -12   8  11        217.56        232.90        14.21 o
 -10   8  11        421.09        466.47        20.33 o
  -8   8  11        360.11        372.36        14.74 o
  -6   8  11        243.50        234.19        16.37 o
  -4   8  11          4.48         11.00         5.83 o
  -2   8  11        266.23        202.92        14.95 o
   0   8  11        929.99        864.58        30.33 o
   2   8  11       1243.00       1054.87        44.59 o
   4   8  11       1085.31       1092.33        39.56 o
   6   8  11         45.88         44.93        12.55 o
 -17   9  11          6.55         30.65         8.62 o
 -15   9  11        224.63        197.48        24.88 o
 -13   9  11         64.14         43.57        10.23 o
 -11   9  11        879.62        845.90        27.39 o
  -9   9  11       3622.48       3647.28       113.79 o
  -7   9  11       2047.48       2042.24        42.00 o
  -5   9  11       3139.47       2991.72        73.32 o
  -3   9  11        755.86        750.46        30.79 o
  -1   9  11        293.36        200.36        17.38 o
   1   9  11        917.15        941.67        36.13 o
   3   9  11          2.35          0.00         6.63 o
   5   9  11        207.93        250.91        19.41 o
 -16  10  11          0.95          0.00         7.94 o
 -14  10  11         40.88         21.69         8.46 o
 -12  10  11          3.47          0.00         5.18 o
 -10  10  11        988.89       1030.03        31.06 o
  -8  10  11          0.19          5.32         6.13 o
  -6  10  11       1845.27       1697.48        51.06 o
  -4  10  11         92.49         73.08        11.48 o
  -2  10  11        153.71        110.24        13.72 o
   0  10  11         20.98          9.14        12.96 o
   2  10  11         44.71         42.17         8.76 o
   4  10  11        187.41        238.29        21.50 o
 -15  11  11          8.96          8.10        10.10 o
 -13  11  11        412.72        390.38        29.51 o
 -11  11  11        419.61        419.20        38.16 o
  -9  11  11        309.40        320.10        17.92 o
  -7  11  11        588.69        591.66        27.78 o
  -5  11  11          0.14          0.00         6.70 o
  -3  11  11         16.24          4.87         7.46 o
  -1  11  11          7.91         22.26        10.62 o
   1  11  11        381.97        389.97        23.40 o
   3  11  11         51.87         65.22        11.72 o
 -12  12  11        593.60        618.86        30.57 o
 -10  12  11        145.67        120.41        16.80 o
  -8  12  11        650.53        722.28        43.76 o
  -6  12  11         22.02         10.08         7.97 o
  -4  12  11          0.90          0.00         7.35 o
  -2  12  11        913.49        871.85        37.01 o
   0  12  11          6.00          0.00         8.34 o
   2  12  11         38.03          0.00         9.57 o
 -11  13  11        453.86        494.21        26.91 o
  -9  13  11         74.76         67.14        11.39 o
  -7  13  11         57.68         72.66        24.21 o
  -5  13  11         15.19          5.62         9.24 o
  -3  13  11          0.87          1.59         7.80 o
  -1  13  11         33.22         11.35        11.47 o
   1  13  11         37.89         18.40         9.27 o
  -8  14  11         57.69         78.10        15.45 o
  -6  14  11         17.26         21.98         9.15 o
  -4  14  11         30.40         35.19        10.14 o
  -2  14  11         77.89        121.76        16.51 o
 -20   0  12         94.74         72.01        22.05 o
 -18   0  12        119.05        213.22        21.31 o
 -16   0  12        115.96        104.56        16.10 o
 -14   0  12        495.91        563.39        32.17 o
 -12   0  12        142.42        198.62        18.50 o
 -10   0  12       1237.04       1237.26        48.87 o
  -8   0  12        134.41        128.69        16.14 o
  -6   0  12         44.51         68.90        11.99 o
  -4   0  12        157.10        231.29        21.88 o
  -2   0  12       1588.17       1819.25        64.77 o
   0   0  12       2933.03       3104.72        95.21 o
   2   0  12       5021.87       4890.02       136.42 o
   4   0  12        117.75        112.26        18.29 o
   6   0  12        113.92        102.89        18.66 o
   8   0  12         11.99          8.10         7.50 o
 -19   1  12          0.12          0.00         7.99 o
 -17   1  12         21.75         21.63         8.00 o
 -15   1  12        239.50        242.92        15.63 o
 -13   1  12         61.94         77.81         9.28 o
 -11   1  12          0.86          5.98         4.83 o
  -9   1  12       1090.28       1129.20        32.55 o
  -7   1  12         24.82         21.63         5.58 o
  -5   1  12         39.39         76.58         9.50 o
  -3   1  12       4714.01       4866.16        92.50 o
  -1   1  12        454.42        485.09        21.02 o
   1   1  12       1284.04       1297.23        38.11 o
   3   1  12        193.82        218.08        15.73 o
   5   1  12         98.68        112.68        11.66 o
   7   1  12          5.69         15.12         6.64 o
 -18   2  12        265.38        291.36        23.42 o
 -16   2  12        127.88        130.18        12.40 o
 -14   2  12         21.43         14.52         6.35 o
 -12   2  12       2565.55       2556.21        56.63 o
 -10   2  12       1057.78       1041.66        30.97 o
  -8   2  12          4.20          5.19         4.58 o
  -6   2  12        300.73        294.74        15.63 o
  -4   2  12       1643.13       1703.14        42.92 o
  -2   2  12      15231.61      15109.45       223.04 o
   0   2  12          7.10          0.00         4.92 o
   2   2  12        810.21        829.53        29.33 o
   4   2  12        172.97        142.04        13.20 o
   6   2  12        467.68        398.94        18.55 o
   8   2  12         11.35          5.53         5.96 o
 -19   3  12         27.43         12.49         8.16 o
 -17   3  12         66.06         48.04         8.54 o
 -15   3  12        105.83         76.59         9.42 o
 -13   3  12        504.73        615.07        23.33 o
 -11   3  12        420.82        356.65        17.27 o
  -9   3  12       1631.88       1597.23        40.66 o
  -7   3  12        112.12        126.26        12.80 o
  -5   3  12       1854.72       1841.30        40.13 o
  -3   3  12       1080.75       1078.98        27.67 o
  -1   3  12          5.88          1.70         4.08 o
   1   3  12       1094.00        939.41        24.90 o
   3   3  12        297.07        318.91        17.61 o
   5   3  12        119.48        117.53        10.69 o
   7   3  12          2.17          4.31         5.55 o
 -18   4  12        475.76        505.66        27.29 o
 -16   4  12          0.39          5.45         5.81 o
 -14   4  12         91.59         79.68         8.26 o
 -12   4  12        661.14        695.86        26.92 o
 -10   4  12         38.23         24.49         5.75 o
  -8   4  12        203.50        234.93        14.55 o
  -6   4  12         61.24         54.28         7.05 o
  -4   4  12       1530.22       1412.25        43.86 o
  -2   4  12        335.70        309.49        12.05 o
   0   4  12       2366.89       2186.14        50.87 o
   2   4  12       1644.08       1596.48        31.41 o
   4   4  12         34.87         18.63         5.09 o
   6   4  12        319.51        248.70        15.45 o
 -19   5  12         24.04          7.43        17.80 o
 -17   5  12         34.44         38.55         9.61 o
 -15   5  12        466.47        433.34        15.50 o
 -13   5  12        132.89        149.60        11.19 o
 -11   5  12        249.00        264.70        13.47 o
  -9   5  12        136.09        106.92         9.43 o
  -7   5  12         27.96         22.66         4.57 o
  -5   5  12        419.02        359.78        13.73 o
  -3   5  12       1072.78       1283.19        40.12 o
  -1   5  12       1234.39       1121.51        35.46 o
   1   5  12         96.80        124.00        12.97 o
   3   5  12         89.04        125.20        13.53 o
   5   5  12        307.93        309.66        15.40 o
   7   5  12         22.36         23.49         8.79 o
 -18   6  12        237.75        341.29        25.72 o
 -16   6  12        347.36        391.12        27.60 o
 -14   6  12        382.77        348.70        16.59 o
 -12   6  12         71.67         94.73         8.66 o
 -10   6  12        103.46        130.86        10.16 o
  -8   6  12         11.50         15.36         4.42 o
  -6   6  12       1325.17       1361.18        30.22 o
  -4   6  12        127.26        106.07        11.70 o
  -2   6  12        645.75        692.12        26.54 o
   0   6  12        652.82        636.39        26.13 o
   2   6  12        763.07        834.75        31.01 o
   4   6  12         99.35        121.23        15.59 o
   6   6  12         97.83         96.99        12.30 o
 -17   7  12         90.62         47.78        11.58 o
 -15   7  12         18.11         14.45         7.27 o
 -13   7  12        128.01        146.45        11.99 o
 -11   7  12        124.14         86.89         8.37 o
  -9   7  12        338.41        337.35        14.84 o
  -7   7  12        199.87        187.86        10.24 o
  -5   7  12        330.54        341.50        18.17 o
  -3   7  12        942.55        825.44        29.64 o
  -1   7  12        582.50        546.89        23.85 o
   1   7  12        102.19         89.19        10.55 o
   3   7  12         26.67         18.06         6.93 o
   5   7  12        433.18        429.62        23.56 o
 -16   8  12          1.10          0.00         7.36 o
 -14   8  12       1713.58       1659.13        69.79 o
 -12   8  12       1230.80       1198.28        60.37 o
 -10   8  12         19.83         23.78         6.50 o
  -8   8  12        273.28        288.53        13.74 o
  -6   8  12        349.12        386.44        19.32 o
  -4   8  12        740.55        735.40        27.53 o
  -2   8  12        823.74        765.08        28.90 o
   0   8  12          3.67          7.35         8.15 o
   2   8  12          0.00          0.86         7.83 o
   4   8  12        145.82        203.87        28.75 o
 -15   9  12         39.25         61.20        10.75 o
 -13   9  12        293.08        256.71        15.69 o
 -11   9  12       1993.00       2107.44        61.50 o
  -9   9  12        820.98        837.23        29.37 o
  -7   9  12        462.27        466.56        24.48 o
  -5   9  12        124.00        133.85        13.91 o
  -3   9  12       1598.93       1534.91        48.48 o
  -1   9  12        358.98        323.08        21.36 o
   1   9  12        262.84        229.40        20.56 o
   3   9  12        403.70        504.02        26.83 o
 -14  10  12        115.34        224.53        18.97 o
 -12  10  12       2367.39       2487.77       113.02 o
 -10  10  12        647.53        629.60        26.42 o
  -8  10  12        157.43        173.59        10.97 o
  -6  10  12         15.63          4.79         6.31 o
  -4  10  12          6.87          9.88         6.35 o
  -2  10  12        197.40        239.01        26.21 o
   0  10  12        207.48        187.67        23.26 o
   2  10  12         37.99         28.84        11.09 o
 -13  11  12          1.06          4.11         7.24 o
 -11  11  12        801.20        806.50        34.85 o
  -9  11  12         31.79         37.43        11.50 o
  -7  11  12        127.45        116.47        14.79 o
  -5  11  12        679.39        666.39        31.17 o
  -3  11  12        230.11        276.86        20.86 o
  -1  11  12         50.76         41.01        13.40 o
   1  11  12         67.75        110.39        13.69 o
 -12  12  12       1109.56       1148.20        35.69 o
 -10  12  12          4.80          8.52         7.69 o
  -8  12  12          1.08          0.00         6.75 o
  -6  12  12         45.07         55.40        10.80 o
  -4  12  12          6.02          0.00         7.85 o
  -2  12  12         71.52         65.39        13.09 o
   0  12  12         44.31         38.21        13.16 o
  -9  13  12          5.19         17.82         8.71 o
  -7  13  12         32.98         24.62         9.28 o
  -5  13  12        219.07        196.09        28.74 o
  -3  13  12        463.04        454.68        27.97 o
 -19   1  13          0.22          0.00         7.85 o
 -17   1  13        127.63         81.84        10.47 o
 -15   1  13         30.77          7.99         6.42 o
 -13   1  13        150.45        160.33        13.46 o
 -11   1  13          1.80          0.29         4.85 o
  -9   1  13        968.00        954.76        30.62 o
  -7   1  13         17.79         12.32         5.64 o
  -5   1  13         44.43         40.78         9.46 o
  -3   1  13       2178.49       2168.78        52.46 o
  -1   1  13          0.19          1.57         7.23 o
   1   1  13         13.38         19.87         6.61 o
   3   1  13        454.48        487.50        23.38 o
   5   1  13        177.41        148.99        15.01 o
 -18   2  13         35.46         43.81         7.80 o
 -16   2  13          1.21          8.16         5.93 o
 -14   2  13       1379.25       1356.19        38.77 o
 -12   2  13          7.07          0.00         5.11 o
 -10   2  13          9.07         14.34         5.96 o
  -8   2  13        161.20        169.77        14.05 o
  -6   2  13        119.76        128.71        12.44 o
  -4   2  13       7071.82       7275.74       129.26 o
  -2   2  13         32.13         69.73        11.35 o
   0   2  13       1083.33       1032.87        33.46 o
   2   2  13         91.67         83.67        12.84 o
   4   2  13        264.95        235.90        16.92 o
   6   2  13       1109.66       1253.97        37.09 o
 -17   3  13          0.54          0.25         5.97 o
 -15   3  13        350.72        318.76        19.96 o
 -13   3  13       1003.45        975.72        31.69 o
 -11   3  13        683.38        625.61        24.25 o
  -9   3  13        209.28        238.44        15.10 o
  -7   3  13         26.73         21.71         6.49 o
  -5   3  13         88.41        111.29        11.22 o
  -3   3  13        382.41        415.51        16.21 o
  -1   3  13         59.64         44.52         8.70 o
   1   3  13        443.70        468.35        16.95 o
   3   3  13         92.87         90.10        10.37 o
   5   3  13         90.26        115.12        10.59 o
 -18   4  13         15.12         14.94         8.92 o
 -16   4  13        303.39        296.81        14.30 o
 -14   4  13        163.17        142.54        11.32 o
 -12   4  13        139.10        143.45        12.57 o
 -10   4  13        205.32        181.17        13.72 o
  -8   4  13        392.78        405.10        19.29 o
  -6   4  13       1099.29       1130.21        30.78 o
  -4   4  13        148.22        125.16         8.67 o
  -2   4  13        257.09        291.55        12.32 o
   0   4  13         12.38          0.64         6.27 o
   2   4  13        142.41        152.85        10.51 o
   4   4  13        152.03        155.42        11.11 o
   6   4  13          1.57          2.01        10.12 o
 -17   5  13         23.74         48.82         6.97 o
 -15   5  13         16.32          3.40         6.37 o
 -13   5  13       1738.73       1659.67        38.97 o
 -11   5  13        305.76        313.58        15.30 o
  -9   5  13       1684.30       1560.87        52.73 o
  -7   5  13        209.83        239.27        11.70 o
  -5   5  13         53.10         43.45         5.51 o
  -3   5  13       6090.80       5866.46       111.67 o
  -1   5  13        539.86        645.56        33.15 o
   1   5  13         70.85         50.00         9.69 o
   3   5  13        202.30        171.24        20.57 o
   5   5  13          0.17          2.72         8.23 o
 -16   6  13        333.73        326.43        21.34 o
 -14   6  13         73.74         72.31         7.73 o
 -12   6  13       1469.64       1439.08        35.15 o
 -10   6  13         29.03         25.95         6.68 o
  -8   6  13          4.65          0.00         4.19 o
  -6   6  13         59.25         48.49         6.61 o
  -4   6  13        120.84         92.06        11.02 o
  -2   6  13        206.02        181.38        15.83 o
   0   6  13         32.75         18.49         6.80 o
   2   6  13         11.97         17.04         7.12 o
   4   6  13          3.21          9.32         7.02 o
 -17   7  13         24.23         29.89         9.91 o
 -15   7  13       1884.81       1916.15       103.25 o
 -13   7  13          1.32          0.00         5.14 o
 -11   7  13        727.51        742.05        23.42 o
  -9   7  13          4.00          2.02         4.47 o
  -7   7  13        257.31        294.77        12.61 o
  -5   7  13         24.55         16.54         6.89 o
  -3   7  13          2.49          6.46         5.41 o
  -1   7  13        267.52        234.82        20.06 o
   1   7  13         13.70         15.53         7.13 o
   3   7  13        117.05        121.87        13.71 o
 -16   8  13         58.38         52.28        12.23 o
 -14   8  13        188.18        174.98        13.66 o
 -12   8  13        782.92        807.86        27.74 o
 -10   8  13        100.16         93.59        10.26 o
  -8   8  13         47.83         41.74         5.90 o
  -6   8  13          2.28          6.88         5.59 o
  -4   8  13         86.47         68.33         9.94 o
  -2   8  13       1229.44       1204.94        38.49 o
   0   8  13        287.78        329.92        20.07 o
   2   8  13          0.30          0.00         6.23 o
 -15   9  13        209.32        292.74        20.99 o
 -13   9  13       5119.86       5333.71       261.47 o
 -11   9  13          9.17          9.87         6.29 o
  -9   9  13         55.98         39.63         8.61 o
  -7   9  13        441.33        420.57        24.00 o
  -5   9  13          4.87          2.21         9.08 o
  -3   9  13        180.07        145.47        16.24 o
  -1   9  13         73.85         91.25        14.23 o
   1   9  13          9.14         12.46         8.54 o
 -14  10  13         36.04         65.86        18.39 o
 -12  10  13        257.72        295.36        22.46 o
 -10  10  13        986.50       1017.66        43.92 o
  -8  10  13          6.72         36.34        10.65 o
  -6  10  13        492.86        455.34        27.78 o
  -4  10  13         11.28          4.68         7.80 o
  -2  10  13        113.96        131.74        15.88 o
   0  10  13        493.01        611.45        30.44 o
 -11  11  13        198.12        225.66        15.26 o
  -9  11  13        407.94        464.72        31.88 o
  -7  11  13        195.60        198.57        19.65 o
  -5  11  13        179.91        159.02        17.33 o
  -3  11  13        777.07        812.97        35.68 o
  -1  11  13        327.45        354.48        24.86 o
  -8  12  13        176.58        182.69        20.07 o
  -6  12  13          5.69          0.00         9.01 o
  -4  12  13          0.03          4.31         6.84 o
 -18   0  14         70.51         58.23        14.44 o
 -16   0  14       1680.39       1795.70        68.95 o
 -14   0  14       1598.79       1758.20        66.86 o
 -12   0  14        776.33        755.83        39.87 o
 -10   0  14        921.63        877.40        43.48 o
  -8   0  14          0.22          0.00         6.80 o
  -6   0  14       1977.78       2265.52        77.83 o
  -4   0  14       1144.11       1159.88        51.08 o
  -2   0  14       7069.88       7417.66       189.68 o
   0   0  14          0.75          4.55        12.87 o
   2   0  14        230.86        194.16        23.89 o
   4   0  14        358.06        445.20        33.23 o
 -17   1  14        173.00        234.70        16.86 o
 -15   1  14         51.65         40.86         8.51 o
 -13   1  14        123.23        102.25        11.95 o
 -11   1  14        623.38        614.85        25.03 o
  -9   1  14        552.88        533.43        23.45 o
  -7   1  14        297.64        344.06        18.76 o
  -5   1  14        553.04        597.96        24.84 o
  -3   1  14       3379.93       3429.62        73.65 o
  -1   1  14       2892.51       2909.33        66.53 o
   1   1  14         76.50         81.21         9.94 o
   3   1  14          6.21         16.13         7.42 o
 -18   2  14        123.86        103.10        11.56 o
 -16   2  14        306.16        326.93        21.01 o
 -14   2  14        761.48        830.61        30.36 o
 -12   2  14        671.27        727.83        27.72 o
 -10   2  14        502.10        555.18        23.60 o
  -8   2  14       2859.85       2851.00        64.14 o
  -6   2  14       2003.61       2107.13        52.39 o
  -4   2  14        884.47        920.40        32.77 o
  -2   2  14        658.30        623.90        25.06 o
   0   2  14        124.54        120.36        12.55 o
   2   2  14          7.85          7.18         5.46 o
   4   2  14        109.55        142.48        13.17 o
 -17   3  14         59.71         38.06         7.12 o
 -15   3  14         40.49         12.60         6.69 o
 -13   3  14        984.06       1025.08        33.27 o
 -11   3  14        283.29        257.22        16.87 o
  -9   3  14         78.28         61.11        10.00 o
  -7   3  14         63.23         77.63        11.48 o
  -5   3  14       1052.58       1061.86        33.85 o
  -3   3  14       1450.82       1471.41        40.92 o
  -1   3  14          4.36          0.00         4.83 o
   1   3  14          1.37          0.00         5.35 o
   3   3  14         26.52         29.77         6.41 o
 -16   4  14        248.74        217.81        13.99 o
 -14   4  14         13.26          7.02         5.58 o
 -12   4  14         95.11         85.01        10.88 o
 -10   4  14        928.11        957.65        31.81 o
  -8   4  14        788.27        845.72        29.97 o
  -6   4  14       2870.30       2834.48        63.84 o
  -4   4  14       4142.85       3858.08        71.11 o
  -2   4  14        102.37         95.58         7.86 o
   0   4  14          1.07         11.16         6.75 o
   2   4  14         11.36         10.36         7.98 o
   4   4  14          1.30          0.00         5.47 o
 -17   5  14        231.97        220.62        21.02 o
 -15   5  14         43.37         59.97         7.96 o
 -13   5  14        543.14        558.17        21.09 o
 -11   5  14         26.01         19.57         7.04 o
  -9   5  14          0.29          0.00         4.85 o
  -7   5  14          0.02          0.00         5.07 o
  -5   5  14       1648.30       1588.23        31.51 o
  -3   5  14          1.48         16.72         6.84 o
  -1   5  14        232.01        208.67        16.98 o
   1   5  14        209.38        182.36        20.53 o
   3   5  14         30.41         27.88         9.46 o
 -16   6  14        126.60         93.77        10.74 o
 -14   6  14        145.63        179.48        11.99 o
 -12   6  14          0.45          6.43         4.95 o
 -10   6  14        334.65        364.32        17.19 o
  -8   6  14          7.70          2.39         6.12 o
  -6   6  14        437.27        441.05        18.20 o
  -4   6  14        946.08        834.01        31.29 o
  -2   6  14        348.96        313.05        20.44 o
   0   6  14        226.59        175.39        15.30 o
   2   6  14          3.25         16.96         8.77 o
 -15   7  14        248.31        239.40        15.75 o
 -13   7  14        939.46        929.98        32.27 o
 -11   7  14        291.61        299.69        15.02 o
  -9   7  14         42.96         32.09         7.03 o
  -7   7  14        221.79        231.36        16.94 o
  -5   7  14         52.51         43.27         8.29 o
  -3   7  14         21.06         21.83         7.31 o
  -1   7  14          4.73          2.61         6.40 o
   1   7  14         13.98         13.97         9.34 o
 -14   8  14        940.13        862.85        50.61 o
 -12   8  14          2.89          5.83         6.06 o
 -10   8  14          3.20          0.00         6.00 o
  -8   8  14        149.25        151.17        14.65 o
  -6   8  14         71.26         50.69         9.65 o
  -4   8  14         82.00         78.41        11.20 o
  -2   8  14         83.32         74.37        11.10 o
   0   8  14        106.09         75.91        11.47 o
 -13   9  14        188.74        217.56        15.65 o
 -11   9  14          0.00          0.00         7.10 o
  -9   9  14          1.12          8.73         7.05 o
  -7   9  14        244.13        269.18        21.08 o
  -5   9  14        101.59         99.80        14.09 o
  -3   9  14        349.46        340.15        23.06 o
  -1   9  14        523.45        663.30        31.90 o
 -10  10  14          6.04          3.87         6.64 o
  -8  10  14        181.21        163.87        16.80 o
  -6  10  14        387.71        372.60        24.96 o
  -4  10  14        233.89        211.50        19.68 o
  -2  10  14         13.58         23.30         9.00 o
  -7  11  14        243.60        260.65        22.10 o
  -5  11  14         88.25         58.05        12.49 o
 -17   1  15        395.07        391.50        22.33 o
 -15   1  15         14.36         12.04         7.65 o
 -13   1  15        511.29        656.60        27.15 o
 -11   1  15         35.81         29.53         7.62 o
  -9   1  15         37.74         28.59         8.03 o
  -7   1  15       1632.45       1772.72        47.83 o
  -5   1  15          1.31          7.42         5.96 o
  -3   1  15         28.25         24.01         7.05 o
  -1   1  15        127.29        156.21        14.39 o
   1   1  15        298.19        352.17        25.70 o
 -16   2  15        137.74        115.21        14.83 o
 -14   2  15         11.96         18.26         6.58 o
 -12   2  15         17.58          6.87         7.39 o
 -10   2  15        106.73         88.24        11.92 o
  -8   2  15       1769.22       1787.56        48.53 o
  -6   2  15       1379.00       1483.69        43.00 o
  -4   2  15       1306.74       1261.41        38.70 o
  -2   2  15        373.20        367.65        20.49 o
   0   2  15          0.81          6.97         7.88 o
   2   2  15        535.22        641.75        25.80 o
 -15   3  15         31.78         10.59        10.42 o
 -13   3  15        258.83        281.05        20.14 o
 -11   3  15         61.47         71.16         9.93 o
  -9   3  15         39.30         39.02         8.93 o
  -7   3  15        475.08        515.94        23.90 o
  -5   3  15         77.79         79.29        10.81 o
  -3   3  15        243.02        281.16        16.80 o
  -1   3  15        856.29        956.41        30.46 o
   1   3  15         82.38        110.05        10.66 o
 -16   4  15         97.31         93.31        12.87 o
 -14   4  15        124.98        165.67        12.91 o
 -12   4  15         27.27          5.18         6.44 o
 -10   4  15        785.41        837.67        30.79 o
  -8   4  15        399.66        385.42        21.38 o
  -6   4  15        541.70        552.55        22.51 o
  -4   4  15          3.47          0.00         6.23 o
  -2   4  15          4.96          6.26         6.10 o
   0   4  15         16.86         12.01        12.47 o
 -15   5  15         30.25         12.95         9.17 o
 -13   5  15         14.64          3.64         5.84 o
 -11   5  15         47.44         26.16         7.01 o
  -9   5  15         13.98          0.00         5.63 o
  -7   5  15        177.82        178.39        13.85 o
  -5   5  15        584.53        551.53        21.12 o
  -3   5  15          4.40         10.18         9.44 o
  -1   5  15       1015.58       1074.38        37.93 o
   1   5  15        246.64        259.07        25.61 o
 -14   6  15        109.92         97.65        11.00 o
 -12   6  15         15.64         10.72         5.55 o
 -10   6  15        107.39        110.98        11.25 o
  -8   6  15        154.78        163.94        13.96 o
  -6   6  15         15.98          6.37         6.65 o
  -4   6  15          0.00          9.84         7.36 o
  -2   6  15       2084.50       2061.16        56.16 o
   0   6  15        120.55         95.11        12.99 o
 -13   7  15        126.20         91.40         9.82 o
 -11   7  15          5.81          0.00         8.20 o
  -9   7  15          0.92          0.00         6.26 o
  -7   7  15        448.43        537.19        25.04 o
  -5   7  15          0.01          0.00         6.62 o
  -3   7  15         70.99         74.87        10.84 o
  -1   7  15        476.31        504.17        24.79 o
 -12   8  15         27.13         19.06         8.05 o
 -10   8  15         84.64         74.54         9.03 o
  -8   8  15          0.02          0.00         6.08 o
  -6   8  15        136.00        100.31        12.95 o
  -4   8  15        478.49        545.62        29.12 o
  -2   8  15        553.68        598.57        27.59 o
  -9   9  15        379.16        407.45        24.05 o
  -7   9  15        511.91        598.43        30.49 o
  -5   9  15         75.00         39.70        11.61 o
 -14   0  16         12.03         13.22        10.19 o
 -12   0  16         11.07          1.27        14.29 o
 -10   0  16       1613.11       1584.38        66.08 o
  -8   0  16       2543.74       2691.66       131.04 o
  -6   0  16         83.75         98.87        17.81 o
  -4   0  16          2.30         16.47         9.41 o
  -2   0  16        119.68        147.94        19.94 o
   0   0  16         67.72         97.08        17.43 o
 -15   1  16         18.52         18.00         7.84 o
 -13   1  16         78.41        101.58        12.51 o
 -11   1  16         43.84         33.80         8.42 o
  -9   1  16       1199.97       1189.00        39.51 o
  -7   1  16        188.46        216.54        20.99 o
  -5   1  16        268.44        286.96        18.69 o
  -3   1  16        873.26        876.12        32.21 o
  -1   1  16         12.31          4.66         7.12 o
 -14   2  16         81.36         52.19        10.83 o
 -12   2  16       3425.37       3588.85        79.90 o
 -10   2  16        129.40        104.84        13.16 o
  -8   2  16         68.90         79.44        11.19 o
  -6   2  16        208.76        210.09        19.53 o
  -4   2  16         12.74          9.03         7.23 o
  -2   2  16        268.26        300.88        18.63 o
 -13   3  16          0.53          4.18         7.88 o
 -11   3  16       1982.01       2207.39        57.51 o
  -9   3  16       1386.71       1440.55        44.01 o
  -7   3  16       1051.80       1155.02        37.91 o
  -5   3  16        161.42        162.44        15.00 o
  -3   3  16         27.73         36.05        11.42 o
  -1   3  16          2.13         18.60        10.04 o
 -14   4  16        153.79        146.05        15.07 o
 -12   4  16        566.48        556.09        23.31 o
 -10   4  16       2288.99       2300.71        53.81 o
  -8   4  16         61.37         40.17         8.44 o
  -6   4  16          0.49          3.22         6.53 o
  -4   4  16         21.53         26.01         7.87 o
  -2   4  16          3.08          7.25         7.35 o
 -13   5  16         15.11          5.98         7.19 o
 -11   5  16        495.37        508.88        22.44 o
  -9   5  16        875.39        869.45        30.02 o
  -7   5  16        317.26        342.84        19.10 o
  -5   5  16        255.78        309.27        20.47 o
  -3   5  16        335.64        361.40        21.76 o
 -12   6  16         25.28         41.24         8.46 o
 -10   6  16        265.28        195.77        14.86 o
  -8   6  16       1558.16       1540.27        40.48 o
  -6   6  16          4.45         18.38         8.14 o
  -4   6  16        295.17        292.45        28.22 o
  -9   7  16          6.44          0.00         6.58 o
  -7   7  16          1.37          0.35         9.92 o
 -11   1  17          3.50          0.36        10.58 o
  -9   1  17          8.60         18.11         7.92 o
  -7   1  17         18.48         27.56         8.89 o
  -5   1  17         63.55         95.28        11.87 o
 -10   2  17       1804.83       1827.62        52.57 o
  -8   2  17        223.80        217.82        17.70 o
  -6   2  17          2.67          0.00         6.93 o
 -11   3  17       2404.97       2629.79        66.41 o
  -9   3  17         44.02         21.80        10.42 o
  -7   3  17          0.94          8.75         8.15 o
  -8   4  17          3.20          0.00         7.98 o
                                                
